# Supplementary material for: Cysteine facilitates the lignocellulolytic response of Trichoderma guizhouense NJAU4742 by indirectly up-regulating membrane sugar transporters
Source: Biotechnol Biofuels Bioprod. 2023 Oct 27;16:159. doi: 10.1186/s13068-023-02418-9 (PMC10612256; doi:10.1186/s13068-023-02418-9)
Supplement: Supplementary file 3 — Additional file 3. The differentially expressed gene of OE-TgcysK and ∆TgcysK relative to WT. [file 13068_2023_2418_MOESM3_ESM.xlsx]

## Sheet: OEcysK-vs-WT-all.gene_new
NCBI_id	geneid	BaseMean	BaseMean_control_Wt	BaseMean_case_OEcysK	FoldChange	log2FoldChange	pValue	qValue	Expression_WT_1	Expression_WT_2	Expression_OEcysK_1	Expression_OEcysK_2	Go_id	Go	Go_term	ko	pathway	pathway description	hit_species	annotation	pfam_accession	pfam_name	pfam_description
M431DRAFT_463245	A1A101071.1	26.1984	1.40466	50.9921	36.3022	5.18199	9.07e-12	4.96e-09	0	0.136858	2.8438	1.94125	GO:0016021,GO:0055085	cellular component|biological process	integral component of membrane|transmembrane transport	--	--	--	Trichoderma harzianum	hypothetical protein THAR02_02971	PF07690.14	MFS_1	Major Facilitator Superfamily
M431DRAFT_502179	A1A106082.1	3.98942	0.468219	7.51063	16.0408	4.00368	0.0365962	0.549418	0	0.0832194	0.345845	0.931908	GO:0016787	molecular function	hydrolase activity	--	--	--	Trichoderma virens Gv29-8	hypothetical protein TRIVIDRAFT_222432	PF01738.16	DLH	Dienelactone hydrolase family
M431DRAFT_80058	A1A105577.1	82.0863	11.8617	152.311	12.8406	3.68264	0.0403146	0.575354	1.12419	0.894784	20.1141	5.46544	--	--	--	--	--	--	Trichoderma harzianum	hypothetical protein THAR02_00086	PF08450.10	SGL	SMP-30/Gluconolaconase/LRE-like region
M431DRAFT_70791	A1A101071.1	8.97027	1.41582	16.5247	11.6715	3.54492	0.00222902	0.0880433	0.049749	0.100793	0.575956	1.1287	GO:0016021,GO:0055085	cellular component|biological process	integral component of membrane|transmembrane transport	--	--	--	Trichoderma harzianum	hypothetical protein THAR02_00683	PF07690.14	MFS_1	Major Facilitator Superfamily
M431DRAFT_511935	A1A108241.1	2.61292	0.468219	4.75763	10.1611	3.34499	0.154683	1	0	0.0472105	0.196199	0.264337	--	--	--	--	--	--	Trichoderma harzianum	hypothetical protein THAR02_07037	PF13668.4	Ferritin_2	Ferritin-like domain
M431DRAFT_512081	A1A108125.1	23472.7	4272.85	42672.6	9.98693	3.32004	2.14e-94	2.48e-90	217.382	231.785	2195.86	2194.29	GO:0003824,GO:0006520,GO:0016765,GO:0030170	molecular function|biological process|molecular function|molecular function	catalytic activity|cellular amino acid metabolic process|transferase activity, transferring alkyl or aryl (other than methyl) groups|pyridoxal phosphate binding	K17069	ko00270,ko00920	Cysteine and methionine metabolism|Sulfur metabolism	Trichoderma harzianum	O-acetylhomoserine (thiol)-lyase	PF01053.18	Cys_Met_Meta_PP	Cys/Met metabolism PLP-dependent enzyme
M431DRAFT_87286	A1A104251.1	2.33762	0.468219	4.20702	8.98516	3.16754	0.20532	1	0	0.0583376	0.242441	0.261311	GO:0005506,GO:0016705,GO:0020037,GO:0055114	molecular function|molecular function|molecular function|biological process	iron ion binding|oxidoreductase activity, acting on paired donors, with incorporation or reduction of molecular oxygen|heme binding|oxidation-reduction process	--	--	--	Trichoderma harzianum	hypothetical protein THAR02_03481	PF00067.20	p450	Cytochrome P450
M431DRAFT_95772	A1A102205.1	4.55944	0.958756	8.16012	8.51116	3.08936	0.259824	1	0.0903524	0	0.0950938	0.666218	--	--	--	--	--	--	Trichoderma harzianum	hypothetical protein THAR02_02785	PF02541.14	Ppx-GppA	Ppx/GppA phosphatase family
M431DRAFT_80219	A1A105597.1	2.14207	0.479378	3.80476	7.93687	2.98857	0.320383	1	0.0218606	0	0.0230077	0.148791	GO:0003824,GO:0008152,GO:0031177	molecular function|biological process|molecular function	catalytic activity|metabolic process|phosphopantetheine binding	--	--	--	Trichoderma harzianum	hypothetical protein THAR02_00102	PF00501.26,PF00550.23,PF00668.18	AMP-binding|PP-binding|Condensation	AMP-binding enzyme|Phosphopantetheine attachment site|Condensation domain
M431DRAFT_425036	--	2.06232	0.468219	3.65642	7.80922	2.96518	0.271159	1	0	0.112362	0.466958	0.377477	--	--	--	--	--	--	--	--	--	--	--
M431DRAFT_479326	--	2.09262	0.479378	3.70587	7.73058	2.95058	0.268882	1	0.0627889	0	0.198252	0.284909	--	--	--	--	--	--	--	--	--	--	--
M431DRAFT_489463	--	2.0376	0.468219	3.60698	7.70361	2.94553	0.273053	1	0	0.33578	1.74431	0.752028	--	--	--	--	--	--	--	--	--	--	--
M431DRAFT_410682	--	2.01287	0.468219	3.55753	7.59801	2.92562	0.277994	1	0	0.139503	0.869625	0.156218	--	--	--	--	--	--	--	--	--	--	--
M431DRAFT_77290	A1A110897.1	4.05605	0.947597	7.16451	7.56071	2.91852	0.103284	0.909935	0.0408984	0.0414306	0.47349	0.139184	--	--	--	--	--	--	Trichoderma reesei QM6a	N-terminal fungal transcription regulatory domain-containing protein	--	--	--
M431DRAFT_256497	--	2.04318	0.479378	3.60698	7.52428	2.91155	0.272623	1	0.0889891	0	0.468295	0.201897	--	--	--	--	--	--	--	--	--	--	--
M431DRAFT_98490	A1A101656.1	2.04318	0.479378	3.60698	7.52428	2.91155	0.272623	1	0.104037	0	0.547483	0.236038	GO:0016491	molecular function	oxidoreductase activity	--	--	--	Trichoderma harzianum	short chain dehydrogenase	PF13561.4	adh_short_C2	Enoyl-(Acyl carrier protein) reductase
M431DRAFT_185393	A1A109525.1	64.0531	15.1727	112.933	7.4432	2.89592	4.26e-13	3.28e-10	1.24046	1.10876	7.60292	9.51906	--	--	--	--	--	--	Trichoderma virens Gv29-8	hypothetical protein TRIVIDRAFT_60590	--	--	--
M431DRAFT_532830	A1A101786.1	3.89879	0.936438	6.86114	7.32685	2.87319	0.094377	0.882177	0	0.117387	0.365879	0.460082	GO:0016491	molecular function	oxidoreductase activity	--	--	--	Trichoderma harzianum	streptomycin biosynthesis protein StrI	PF01408.20	GFO_IDH_MocA	Oxidoreductase family, NAD-binding Rossmann fold
M431DRAFT_511793	A1A107309.1	1.86119	0.468219	3.25416	6.95008	2.79703	0.349451	1	0	0.0656298	0.0681865	0.367468	--	--	--	--	--	--	Trichoderma harzianum	hypothetical protein THAR02_09154	PF08975.8	2H-phosphodiest	Domain of unknown function (DUF1868)
M431DRAFT_503543	A1A104675.1	5.64752	1.42698	9.86807	6.91537	2.78981	0.0366678	0.54978	0.107032	0.0542124	0.675892	0.424957	GO:0004476,GO:0005975,GO:0008270,GO:0009298	molecular function|biological process|molecular function|biological process	mannose-6-phosphate isomerase activity|carbohydrate metabolic process|zinc ion binding|GDP-mannose biosynthetic process	--	--	--	Metarhizium anisopliae	mannose-6-phosphate isomerase	PF01238.19	PMI_typeI	Phosphomannose isomerase type I
M431DRAFT_129381	A1A106795.1	14.7804	3.76807	25.7927	6.84508	2.77507	0.000477977	0.0279061	0.105644	0.321055	1.33425	1.49802	GO:0003824,GO:0010181,GO:0016491,GO:0055114	molecular function|molecular function|molecular function|biological process	catalytic activity|FMN binding|oxidoreductase activity|oxidation-reduction process	--	--	--	Trichoderma harzianum	oxidoreductase	PF00724.18	Oxidored_FMN	NADH:flavin oxidoreductase / NADH oxidase family
M431DRAFT_532496	A1A108028.1	1.83647	0.468219	3.20471	6.84448	2.77494	0.351582	1	0	0.137075	0.28483	0.613997	GO:0006508,GO:0008234	biological process|molecular function	proteolysis|cysteine-type peptidase activity	--	--	--	Trichoderma harzianum	hypothetical protein THAR02_07004	PF02902.17	Peptidase_C48	Ulp1 protease family, C-terminal catalytic domain
M431DRAFT_501254	A1A107471.1	3.67851	0.947597	6.40943	6.76388	2.75785	0.120456	0.966135	0.279472	0.283109	1.17655	2.53625	--	--	--	--	--	--	Trichoderma harzianum	hypothetical protein THAR02_04939	--	--	--
M431DRAFT_14258	A1A110659.1	1.84205	0.479378	3.20471	6.68515	2.74096	0.351098	1	0.0329424	0	0.0693422	0.149479	--	--	--	--	--	--	Trichoderma virens Gv29-8	hypothetical protein TRIVIDRAFT_218563	--	--	--
M431DRAFT_619	A1A109476.1	1.84205	0.479378	3.20471	6.68515	2.74096	0.351098	1	0.117309	0	0.246931	0.5323	--	--	--	--	--	--	Trichoderma harzianum	hypothetical protein THAR02_08091	PF08787.9	Alginate_lyase2	Alginate lyase
M431DRAFT_117424	A1A100254.1	7.28844	1.90635	12.6705	6.64647	2.73259	0.0182597	0.361434	0.23302	0.0786842	0.899245	1.14546	--	--	--	--	--	--	Trichoderma harzianum	hypothetical protein THAR02_09953	--	--	--
M431DRAFT_517274	A1A111063.1	1.78702	0.468219	3.10582	6.63327	2.72972	0.355963	1	0	0.0695276	0.288945	0.155717	GO:0003824,GO:0008152	molecular function|biological process	catalytic activity|metabolic process	--	--	--	Trichoderma harzianum	hypothetical protein THAR02_07072	PF01063.17	Aminotran_4	Amino-transferase class IV
M431DRAFT_367578	--	1.81732	0.479378	3.15527	6.582	2.71853	0.353259	1	0.136176	0	0.429966	0.463431	--	--	--	--	--	--	--	--	--	--	--
M431DRAFT_549971	A1A103313.1	1.81732	0.479378	3.15527	6.582	2.71853	0.353259	1	0.0523369	0	0.16525	0.178112	GO:0005215,GO:0016020,GO:0016021,GO:0022857,GO:0022891,GO:0055085	molecular function|cellular component|cellular component|molecular function|molecular function|biological process	transporter activity|membrane|integral component of membrane|transmembrane transporter activity|substrate-specific transmembrane transporter activity|transmembrane transport	--	--	--	Trichoderma virens Gv29-8	hypothetical protein TRIVIDRAFT_195396	PF00083.22	Sugar_tr	Sugar (and other) transporter
M431DRAFT_80649	A1A105583.1	1.7623	0.468219	3.05638	6.52766	2.70657	0.358215	1	0	0.0969031	0.503391	0.108514	GO:0003824,GO:0008152	molecular function|biological process	catalytic activity|metabolic process	--	--	--	Trichoderma harzianum	hypothetical protein THAR02_00091	PF01557.16	FAA_hydrolase	Fumarylacetoacetate (FAA) hydrolase family
M431DRAFT_491976	A1A111170.1	1.76788	0.479378	3.05638	6.37571	2.67259	0.357703	1	0.0789645	0	0.415541	0.0895767	--	--	--	--	--	--	Trichoderma harzianum	conidiation-13	--	--	--
M431DRAFT_53051	A1A102865.1	1.76788	0.479378	3.05638	6.37571	2.67259	0.357703	1	0.419208	0	2.20604	0.475547	--	--	--	--	--	--	Trichoderma virens Gv29-8	hypothetical protein TRIVIDRAFT_32928	--	--	--
M431DRAFT_222580	A1A106288.1	1.74315	0.479378	3.00693	6.27256	2.64906	0.513219	1	0.0990944	0	0.625768	0	--	--	--	--	--	--	No hit	No hit	--	--	--
M431DRAFT_71299	--	1.74315	0.479378	3.00693	6.27256	2.64906	0.513219	1	0.0553518	0	0.349539	0	--	--	--	--	--	--	--	--	--	--	--
M431DRAFT_92699	A1A106336.1	1.74315	0.479378	3.00693	6.27256	2.64906	0.513219	1	0.0649343	0	0.410051	0	--	--	--	--	--	--	Trichoderma virens Gv29-8	hypothetical protein TRIVIDRAFT_65884	--	--	--
M431DRAFT_508841	A1A100385.1	5.12164	1.42698	8.81631	6.17832	2.62721	0.0598	0.707562	0.0868649	0.0439976	0.502828	0.295617	GO:0004609,GO:0008654	molecular function|biological process	phosphatidylserine decarboxylase activity|phospholipid biosynthetic process	--	--	--	Trichoderma harzianum	phosphatidylserine decarboxylase	PF02666.13,PF12588.6	PS_Dcarbxylase|PSDC	Phosphatidylserine decarboxylase|Phophatidylserine decarboxylase
M431DRAFT_75059	A1A104911.1	3.37849	0.947597	5.80938	6.13064	2.61604	0.156261	1	0.0772525	0.0782578	0.406532	0.525808	--	--	--	--	--	--	Trichoderma harzianum	hypothetical protein THAR02_06173	PF11951.6	Fungal_trans_2	Fungal specific transcription factor domain
M431DRAFT_513428	A1A101183.1	1.61061	0.468219	2.75301	5.87974	2.55575	0.57159	1	0	0.061008	0	0.34159	GO:0016491,GO:0055114,GO:0071949	molecular function|biological process|molecular function	oxidoreductase activity|oxidation-reduction process|FAD binding	--	--	--	Trichoderma harzianum	kynurenine 3-monooxygenase	PF01494.17	FAD_binding_3	FAD binding domain
M431DRAFT_511299	A1A102759.1	6.37163	1.87288	10.8704	5.80411	2.53707	0.0382086	0.560589	0	0.390671	1.42062	0.765593	--	--	--	--	--	--	Trichoderma virens Gv29-8	hypothetical protein TRIVIDRAFT_224873	--	--	--
M431DRAFT_151074	A1A107266.1	1.61619	0.479378	2.75301	5.74287	2.52177	0.570476	1	0.0776735	0	0	0.440561	--	--	--	--	--	--	Trichoderma harzianum	hypothetical protein THAR02_03618	--	--	--
M431DRAFT_532670	A1A102005.1	305.082	91.4706	518.693	5.67061	2.5035	8.91e-12	4.96e-09	3.42074	8.32877	28.802	35.8773	GO:0016491,GO:0055114,GO:0071949	molecular function|biological process|molecular function	oxidoreductase activity|oxidation-reduction process|FAD binding	--	--	--	Trichoderma harzianum	hypothetical protein THAR02_03255	PF01494.17	FAD_binding_3	FAD binding domain
M431DRAFT_461198	--	1.56117	0.468219	2.65411	5.66853	2.50297	0.45898	1	0	0.151453	0.314707	0.508802	--	--	--	--	--	--	--	--	--	--	--
M431DRAFT_511604	A1A107089.1	1.56117	0.468219	2.65411	5.66853	2.50297	0.45898	1	0	0.0832194	0.172923	0.279572	--	--	--	--	--	--	Trichoderma harzianum	hypothetical protein THAR02_01417	PF05368.11	NmrA	NmrA-like family
M431DRAFT_513562	A1A107695.1	1.56117	0.468219	2.65411	5.66853	2.50297	0.45898	1	0	0.13473	0.279957	0.45262	--	--	--	--	--	--	Trichoderma harzianum	hypothetical protein THAR02_02171	--	--	--
M431DRAFT_126470	A1A111665.1	1.59147	0.479378	2.70356	5.63972	2.49562	0.456051	1	0.0584542	0	0.0615217	0.26524	GO:0016021,GO:0055085	cellular component|biological process	integral component of membrane|transmembrane transport	--	--	--	Trichoderma harzianum	hypothetical protein THAR02_00141	PF07690.14	MFS_1	Major Facilitator Superfamily
M431DRAFT_481433	A1A111917.1	1.59147	0.479378	2.70356	5.63972	2.49562	0.456051	1	0.266413	0	0.280393	1.20887	--	--	--	--	--	--	Trichoderma virens Gv29-8	hypothetical protein TRIVIDRAFT_221017	--	--	--
M431DRAFT_508899	A1A100314.1	1.59147	0.479378	2.70356	5.63972	2.49562	0.456051	1	0.0677106	0	0.0712638	0.307242	--	--	--	--	--	--	Trichoderma harzianum	hypothetical protein THAR02_00523	--	--	--
M431DRAFT_128378	A1A107536.1	1.53644	0.468219	2.60467	5.56292	2.47584	0.461422	1	0	0.0479421	0.149429	0.107373	GO:0016021,GO:0055085	cellular component|biological process	integral component of membrane|transmembrane transport	--	--	--	Trichoderma virens Gv29-8	hypothetical protein TRIVIDRAFT_51854	PF07690.14	MFS_1	Major Facilitator Superfamily
M431DRAFT_266924	--	1.53644	0.468219	2.60467	5.56292	2.47584	0.461422	1	0	0.0934535	0.291282	0.209302	--	--	--	--	--	--	--	--	--	--	--
M431DRAFT_495742	A1A100370.1	1.53644	0.468219	2.60467	5.56292	2.47584	0.461422	1	0	0.082506	0.257161	0.184784	GO:0016491,GO:0055114	molecular function|biological process	oxidoreductase activity|oxidation-reduction process	--	--	--	Trichoderma harzianum	hypothetical protein THAR02_00570	PF00107.24,PF08240.10	ADH_zinc_N|ADH_N	Zinc-binding dehydrogenase|Alcohol dehydrogenase GroES-like domain
M431DRAFT_526629	A1A109543.1	1.53644	0.468219	2.60467	5.56292	2.47584	0.461422	1	0	0.0420949	0.131204	0.0942775	--	--	--	--	--	--	Trichoderma harzianum	hypothetical protein THAR02_07826	--	--	--
M431DRAFT_508573	--	1.51172	0.468219	2.55522	5.45732	2.44819	0.463912	1	0	0.0999208	0.415254	0.111893	--	--	--	--	--	--	--	--	--	--	--
M431DRAFT_508663	--	1.51172	0.468219	2.55522	5.45732	2.44819	0.463912	1	0	0.11064	0.459802	0.123897	--	--	--	--	--	--	--	--	--	--	--
M431DRAFT_530088	--	3.05374	0.947597	5.15989	5.44523	2.44499	0.202734	1	0.084089	0.0851832	0.619512	0.28617	--	--	--	--	--	--	--	--	--	--	--
M431DRAFT_179222	--	2.99872	0.936438	5.061	5.40452	2.43417	0.361263	1	0	0.219043	1.02409	0.122644	--	--	--	--	--	--	--	--	--	--	--
M431DRAFT_268803	--	1.487	0.468219	2.50577	5.35172	2.42	0.559542	1	0	0.0930519	0.483385	0	--	--	--	--	--	--	--	--	--	--	--
M431DRAFT_501914	A1A107556.1	1.5173	0.479378	2.55522	5.33028	2.41421	0.463346	1	0.0573565	0	0.241465	0.0650648	GO:0003824,GO:0009058	molecular function|biological process	catalytic activity|biosynthetic process	--	--	--	Fusarium verticillioides 7600	hypothetical protein FVEG_15725	PF01467.24	CTP_transf_like	Cytidylyltransferase-like
M431DRAFT_526265	A1A112120.1	1.5173	0.479378	2.55522	5.33028	2.41421	0.463346	1	0.00877473	0	0.0369408	0.00995399	GO:0005515	molecular function	protein binding	--	--	--	Trichoderma virens Gv29-8	hypothetical protein TRIVIDRAFT_230731	PF05729.10,PF12340.6,PF12359.6,PF12796.5,PF13637.4	NACHT|DUF3638|DUF3645|Ank_2|Ank_4	NACHT domain|Protein of unknown function (DUF3638)|Protein of unknown function (DUF3645) |Ankyrin repeats (3 copies)|Ankyrin repeats (many copies)
M431DRAFT_489274	--	156.055	49.6205	262.49	5.28995	2.40325	0.0104244	0.251578	2.01162	3.18096	8.77858	17.9218	--	--	--	--	--	--	--	--	--	--	--
M431DRAFT_503693	A1A104842.1	3.00988	0.958756	5.061	5.27871	2.40019	0.360177	1	0.225049	0	1.06586	0.127647	--	--	--	--	--	--	Trichoderma atroviride IMI 206040	hypothetical protein TRIATDRAFT_258966	--	--	--
M431DRAFT_489072	A1A109732.1	2.79759	0.936438	4.65873	4.97495	2.31468	0.257536	1	0	0.217941	0.679292	0.366081	--	--	--	--	--	--	Trichoderma harzianum	hypothetical protein THAR02_11228	--	--	--
M431DRAFT_119286	A1A101008.1	2.80316	0.947597	4.65873	4.91636	2.29759	0.257241	1	0.089642	0.0908085	0.566077	0.305068	GO:0003824,GO:0005975,GO:0008270,GO:0016832	molecular function|biological process|molecular function|molecular function	catalytic activity|carbohydrate metabolic process|zinc ion binding|aldehyde-lyase activity	--	--	--	Trichoderma harzianum	fructose-bisphosphate aldolase	PF01116.18	F_bP_aldolase	Fructose-bisphosphate aldolase class-II
M431DRAFT_130184	A1A112025.1	23.2067	8.049	38.3644	4.76636	2.25289	0.000205062	0.0148158	0.608673	0.693667	2.96284	3.10713	GO:0016491,GO:0055114	molecular function|biological process	oxidoreductase activity|oxidation-reduction process	--	--	--	Trichoderma harzianum	hypothetical protein THAR02_07470	PF00107.24,PF08240.10	ADH_zinc_N|ADH_N	Zinc-binding dehydrogenase|Alcohol dehydrogenase GroES-like domain
M431DRAFT_511532	A1A102464.1	9.54925	3.32217	15.7763	4.74881	2.24757	0.0192898	0.374144	0.339359	0.257831	1.33938	1.44362	--	--	--	--	--	--	Trichoderma harzianum	hypothetical protein THAR02_04094	--	--	--
M431DRAFT_500960	A1A106218.1	13.5911	4.74914	22.433	4.72359	2.23988	0.0295679	0.483614	1.03034	0.695834	2.5303	5.45447	GO:0000981,GO:0005634,GO:0006355,GO:0008270	molecular function|cellular component|biological process|molecular function	RNA polymerase II transcription factor activity, sequence-specific DNA binding|nucleus|regulation of transcription, DNA-templated|zinc ion binding	--	--	--	Trichoderma harzianum	hypothetical protein THAR02_02112	PF00172.16	Zn_clus	Fungal Zn(2)-Cys(6) binuclear cluster domain
M431DRAFT_11603	A1A106772.1	5.3749	1.88404	8.86576	4.70573	2.23442	0.093315	0.88145	0.0385219	0.117069	0.405434	0.305892	GO:0008289	molecular function	lipid binding	--	--	--	Trichoderma harzianum	hypothetical protein THAR02_02922	PF14613.4	DUF4449	Protein of unknown function (DUF4449)
M431DRAFT_365591	A1A101240.1	10.8104	3.79039	17.8304	4.70411	2.23392	0.0126556	0.282425	0.275866	0.279456	1.30654	1.25176	--	--	--	--	--	--	Trichoderma harzianum	hypothetical protein THAR02_10056	--	--	--
M431DRAFT_253006	--	1.33531	0.468219	2.2024	4.70379	2.23382	0.637119	1	0	0.11444	0	0.512611	--	--	--	--	--	--	--	--	--	--	--
M431DRAFT_504309	--	1.33531	0.468219	2.2024	4.70379	2.23382	0.637119	1	0	0.227977	0	1.02117	--	--	--	--	--	--	--	--	--	--	--
M431DRAFT_125921	A1A101485.1	1.31059	0.468219	2.15296	4.59819	2.20106	0.591794	1	0	0.133279	0.138471	0.447746	--	--	--	--	--	--	Trichoderma harzianum	hypothetical protein THAR02_05539	--	--	--
M431DRAFT_456293	A1A101204.1	1.31059	0.468219	2.15296	4.59819	2.20106	0.591794	1	0	0.0802142	0.0833391	0.269477	--	--	--	--	--	--	Trichoderma virens Gv29-8	hypothetical protein TRIVIDRAFT_59693	PF01965.22	DJ-1_PfpI	DJ-1/PfpI family
M431DRAFT_500002	A1A106059.1	3.93177	1.40466	6.45887	4.59819	2.20106	0.218853	1	0	0.0652836	0.0678269	0.219318	GO:0005524,GO:0006810,GO:0016021,GO:0016887,GO:0042626,GO:0055085	molecular function|biological process|cellular component|molecular function|molecular function|biological process	ATP binding|transport|integral component of membrane|ATPase activity|ATPase activity, coupled to transmembrane movement of substances|transmembrane transport	--	--	--	Talaromyces islandicus	hypothetical protein PISL3812_02624	PF00005.25,PF00664.21	ABC_tran|ABC_membrane	ABC transporter|ABC transporter transmembrane region
M431DRAFT_513125	A1A106665.1	1.31059	0.468219	2.15296	4.59819	2.20106	0.591794	1	0	0.0682137	0.0708711	0.229161	GO:0003824	molecular function	catalytic activity	--	--	--	Trichoderma harzianum	HpcH/HpaI aldolase/citrate lyase family protein	PF03328.12	HpcH_HpaI	HpcH/HpaI aldolase/citrate lyase family
M431DRAFT_537290	A1A109619.1	1.31059	0.468219	2.15296	4.59819	2.20106	0.591794	1	0	0.120656	0.125357	0.405341	--	--	--	--	--	--	No hit	No hit	--	--	--
M431DRAFT_352198	A1A110482.1	1.28587	0.468219	2.10351	4.49258	2.16754	0.59422	1	0	0.0374218	0.0777592	0.0838113	--	--	--	--	--	--	Trichoderma virens Gv29-8	hypothetical protein TRIVIDRAFT_123879, partial	PF06985.9	HET	Heterokaryon incompatibility protein (HET)
M431DRAFT_375072	A1A105688.1	1.28587	0.468219	2.10351	4.49258	2.16754	0.59422	1	0	0.0581029	0.120733	0.13013	--	--	--	--	--	--	Trichoderma virens Gv29-8	hypothetical protein TRIVIDRAFT_61609	--	--	--
M431DRAFT_71653	A1A112218.1	2.60203	0.947597	4.25647	4.49186	2.16731	0.321916	1	0.0727198	0.0736661	0.229608	0.412464	GO:0000981,GO:0005634,GO:0006355,GO:0008270	molecular function|cellular component|biological process|molecular function	RNA polymerase II transcription factor activity, sequence-specific DNA binding|nucleus|regulation of transcription, DNA-templated|zinc ion binding	--	--	--	Trichoderma virens Gv29-8	hypothetical protein TRIVIDRAFT_222824	PF00172.16	Zn_clus	Fungal Zn(2)-Cys(6) binuclear cluster domain
M431DRAFT_235899	--	1.31617	0.479378	2.15296	4.49115	2.16708	0.591254	1	0.104674	0	0.110167	0.356224	--	--	--	--	--	--	--	--	--	--	--
M431DRAFT_516340	--	1.31617	0.479378	2.15296	4.49115	2.16708	0.591254	1	0.0874422	0	0.0920309	0.297582	--	--	--	--	--	--	--	--	--	--	--
M431DRAFT_112813	A1A105494.1	1.29145	0.479378	2.10351	4.388	2.13356	0.593668	1	0.0595118	0	0.12527	0.13502	GO:0016747	molecular function	transferase activity, transferring acyl groups other than amino-acyl groups	--	--	--	Trichoderma harzianum	hypothetical protein THAR02_00017	PF02458.13	Transferase	Transferase family
M431DRAFT_460070	A1A100815.1	1.29145	0.479378	2.10351	4.388	2.13356	0.593668	1	0.0364219	0	0.0766663	0.0826334	GO:0000981,GO:0003677,GO:0005634,GO:0006351,GO:0006355,GO:0008270	molecular function|molecular function|cellular component|biological process|biological process|molecular function	RNA polymerase II transcription factor activity, sequence-specific DNA binding|DNA binding|nucleus|transcription, DNA-templated|regulation of transcription, DNA-templated|zinc ion binding	--	--	--	Trichoderma harzianum	hypothetical protein THAR02_02580	PF00172.16,PF04082.16	Zn_clus|Fungal_trans	Fungal Zn(2)-Cys(6) binuclear cluster domain|Fungal specific transcription factor domain
M431DRAFT_494051	--	1.29145	0.479378	2.10351	4.388	2.13356	0.593668	1	0.279472	0	0.588276	0.634063	--	--	--	--	--	--	--	--	--	--	--
M431DRAFT_87876	A1A100297.1	2.55259	0.947597	4.15758	4.3875	2.1334	0.324804	1	0.0596363	0.0604124	0.313829	0.202953	GO:0016021,GO:0055085	cellular component|biological process	integral component of membrane|transmembrane transport	--	--	--	Trichoderma harzianum	hypothetical protein THAR02_06791	PF07690.14	MFS_1	Major Facilitator Superfamily
M431DRAFT_10793	A1A107638.1	1.26114	0.468219	2.05407	4.38698	2.13323	0.596699	1	0	0.140864	0.439055	0.157742	--	--	--	--	--	--	Trichoderma harzianum	hypothetical protein THAR02_06246	--	--	--
M431DRAFT_144395	A1A104134.1	2.52228	0.936438	4.10813	4.38698	2.13323	0.326611	1	0	0.0622352	0.193979	0.0696922	GO:0000981,GO:0005634,GO:0006355,GO:0008270	molecular function|cellular component|biological process|molecular function	RNA polymerase II transcription factor activity, sequence-specific DNA binding|nucleus|regulation of transcription, DNA-templated|zinc ion binding	--	--	--	Trichoderma harzianum	hypothetical protein THAR02_09995	PF00172.16	Zn_clus	Fungal Zn(2)-Cys(6) binuclear cluster domain
M431DRAFT_481328	--	1.26114	0.468219	2.05407	4.38698	2.13323	0.596699	1	0	0.148088	0.46157	0.165832	--	--	--	--	--	--	--	--	--	--	--
M431DRAFT_488896	A1A109932.1	1.26114	0.468219	2.05407	4.38698	2.13323	0.596699	1	0	0.024766	0.0771923	0.0277334	GO:0005515	molecular function	protein binding	--	--	--	Trichoderma virens Gv29-8	hypothetical protein TRIVIDRAFT_222162	PF05729.10,PF12796.5,PF13606.4,PF13637.4,PF17100.3	NACHT|Ank_2|Ank_3|Ank_4|NACHT_N	NACHT domain|Ankyrin repeats (3 copies)|Ankyrin repeat|Ankyrin repeats (many copies)|N-terminal domain of NWD NACHT-NTPase
M431DRAFT_6691	A1A101329.1	1.26114	0.468219	2.05407	4.38698	2.13323	0.596699	1	0	0.13369	0.416696	0.149709	GO:0016209,GO:0016491,GO:0045454,GO:0055114	molecular function|molecular function|biological process|biological process	antioxidant activity|oxidoreductase activity|cell redox homeostasis|oxidation-reduction process	--	--	--	Trichoderma harzianum	hypothetical protein THAR02_10551	PF00578.19	AhpC-TSA	AhpC/TSA family
M431DRAFT_88441	A1A100748.1	1.26114	0.468219	2.05407	4.38698	2.13323	0.596699	1	0	0.068755	0.214301	0.0769933	--	--	--	--	--	--	Trichoderma virens Gv29-8	hypothetical protein TRIVIDRAFT_63229	PF17100.3	NACHT_N	N-terminal domain of NWD NACHT-NTPase
M431DRAFT_549063	A1A110937.1	2.52786	0.947597	4.10813	4.33532	2.11614	0.326276	1	0.0129319	0.0131002	0.081663	0.0293397	GO:0003824,GO:0008152	molecular function|biological process	catalytic activity|metabolic process	--	--	--	Trichoderma harzianum	hypothetical protein THAR02_08035	PF00501.26,PF00550.23,PF00668.18	AMP-binding|PP-binding|Condensation	AMP-binding enzyme|Phosphopantetheine attachment site|Condensation domain
M431DRAFT_110871	A1A111002.1	1.23642	0.468219	2.00462	4.28137	2.09807	0.624805	1	0	0.0613971	0.255156	0	--	--	--	--	--	--	Metarhizium majus ARSEF 297	hypothetical protein MAJ_11405, partial	PF11905.6	DUF3425	Domain of unknown function (DUF3425)
M431DRAFT_4555	A1A111567.1	127.996	49.9102	206.081	4.12904	2.04581	2.39e-05	0.00296894	0.647867	2.12641	4.77306	6.32045	GO:0000166,GO:0016021,GO:0046872	molecular function|cellular component|molecular function	nucleotide binding|integral component of membrane|metal ion binding	--	--	--	Trichoderma harzianum	hypothetical protein THAR02_05494	PF00122.18,PF00689.19,PF00690.24,PF00702.24,PF13246.4	E1-E2_ATPase|Cation_ATPase_C|Cation_ATPase_N|Hydrolase|Cation_ATPase	E1-E2 ATPase|"Cation transporting ATPase, C-terminus"|"Cation transporter/ATPase, N-terminus"|haloacid dehalogenase-like hydrolase|Cation transport ATPase (P-type)
M431DRAFT_82610	A1A110233.1	32.8612	12.8874	52.835	4.09974	2.03553	0.000161229	0.0124254	0.993876	0.22882	2.13961	2.81861	--	--	--	--	--	--	Trichoderma harzianum	deoxyribodipyrimidine photo-lyase	PF00875.16,PF03441.12	DNA_photolyase|FAD_binding_7	DNA photolyase|FAD binding domain of DNA photolyase
M431DRAFT_497612	A1A101746.1	10.8434	4.25861	17.4281	4.09245	2.03297	0.0223091	0.406773	0.381353	0.482895	1.50512	1.94672	GO:0008152,GO:0008168	biological process|molecular function	metabolic process|methyltransferase activity	--	--	--	Trichoderma harzianum	hypothetical protein THAR02_10028	PF08241.10	Methyltransf_11	Methyltransferase domain
M431DRAFT_412989	--	4.83545	1.90635	7.76455	4.07299	2.02609	0.144144	1	0.302899	0.10228	1.06265	0.572678	--	--	--	--	--	--	--	--	--	--	--
M431DRAFT_494417	A1A111906.1	2.3706	0.936438	3.80476	4.06301	2.02255	0.450768	1	0	0.137838	0.071604	0.463063	GO:0008152,GO:0016758	biological process|molecular function	metabolic process|transferase activity, transferring hexosyl groups	--	--	--	Trichoderma harzianum	hypothetical protein THAR02_10302	PF00201.16	UDPGT	UDP-glucoronosyl and UDP-glucosyl transferase
M431DRAFT_513601	A1A107633.1	9.58223	3.79039	15.3741	4.05607	2.02008	0.0341333	0.52681	0.339359	0.343775	1.0715	1.63611	--	--	--	--	--	--	Trichoderma harzianum	hypothetical protein THAR02_06251	--	--	--
M431DRAFT_100004	A1A103462.1	2.32115	0.936438	3.70587	3.95741	1.98456	0.406684	1	0	0.119081	0.18558	0.266699	GO:0004497,GO:0005506,GO:0016705,GO:0020037,GO:0055114	molecular function|molecular function|molecular function|molecular function|biological process	monooxygenase activity|iron ion binding|oxidoreductase activity, acting on paired donors, with incorporation or reduction of molecular oxygen|heme binding|oxidation-reduction process	--	--	--	Trichoderma harzianum	ent-kaurene oxidase	PF00067.20	p450	Cytochrome P450
M431DRAFT_92602	A1A106654.1	2.35704	0.958756	3.75532	3.91686	1.9697	0.404445	1	0.184506	0	0.194188	0.523256	--	--	--	--	--	--	Trichoderma harzianum	hypothetical protein THAR02_05187	PF01575.17	MaoC_dehydratas	MaoC like domain
M431DRAFT_7699	A1A101789.1	2.29643	0.936438	3.65642	3.90461	1.96518	0.408252	1	0	0.110218	0.229024	0.185137	--	--	--	--	--	--	Trichoderma harzianum	ABC1 domain-containing protein	PF03109.14	ABC1	ABC1 family
M431DRAFT_88926	A1A101278.1	9.16658	3.75691	14.5762	3.87985	1.956	0.0424013	0.587721	0.0882544	0.62582	1.57906	1.10127	GO:0016021	cellular component	integral component of membrane	--	--	--	Trichoderma harzianum	hypothetical protein THAR02_09201	PF03006.18	HlyIII	Haemolysin-III related
M431DRAFT_507858	A1A102918.1	12.6634	5.19505	20.1317	3.87517	1.95426	0.0169735	0.346667	0.0880273	0.156052	0.370587	0.549216	GO:0008942,GO:0016491,GO:0020037,GO:0042128,GO:0051536,GO:0051537,GO:0055114	molecular function|molecular function|molecular function|biological process|molecular function|molecular function|biological process	nitrite reductase [NAD(P)H] activity|oxidoreductase activity|heme binding|nitrate assimilation|iron-sulfur cluster binding|2 iron, 2 sulfur cluster binding|oxidation-reduction process	K17877	ko00910	Nitrogen metabolism	Trichoderma harzianum	nitrite reductase	PF01077.20,PF03460.15,PF04324.13,PF07992.12,PF13806.4	NIR_SIR|NIR_SIR_ferr|Fer2_BFD|Pyr_redox_2|Rieske_2	Nitrite and sulphite reductase 4Fe-4S domain|Nitrite/Sulfite reductase ferredoxin-like half domain|BFD-like [2Fe-2S] binding domain|Pyridine nucleotide-disulphide oxidoreductase|Rieske-like [2Fe-2S] domain
M431DRAFT_36278	--	2.30201	0.947597	3.65642	3.85863	1.94809	0.407897	1	0.351928	0.356508	1.48158	1.19767	--	--	--	--	--	--	--	--	--	--	--
M431DRAFT_510289	A1A101983.1	1820.93	757.855	2884	3.80548	1.92808	1.32e-12	8.98e-10	51.2363	49.0616	167.351	206.185	GO:0016491,GO:0055114	molecular function|biological process	oxidoreductase activity|oxidation-reduction process	--	--	--	Trichoderma harzianum	TfdA family Taurine catabolism dioxygenase TauD	PF02668.14	TauD	Taurine catabolism dioxygenase TauD, TfdA family
M431DRAFT_77966	A1A110823.1	86.8623	36.4323	137.292	3.76842	1.91396	4.68e-09	1.5e-06	8.28384	10.613	38.9771	30.6789	--	--	--	--	--	--	Trichoderma harzianum	hypothetical protein THAR02_06886	--	--	--
M431DRAFT_7974	A1A106237.1	6.68816	2.80931	10.567	3.76142	1.91128	0.102112	0.907309	0	2.22132	3.46178	4.56037	--	--	--	--	--	--	Trichoderma harzianum	hypothetical protein THAR02_08128	--	--	--
M431DRAFT_122935	A1A102600.1	3.3373	1.41582	5.25878	3.71431	1.89309	0.293327	1	0.0360533	0.073045	0.189726	0.204493	GO:0000981,GO:0005634,GO:0006355,GO:0008270	molecular function|cellular component|biological process|molecular function	RNA polymerase II transcription factor activity, sequence-specific DNA binding|nucleus|regulation of transcription, DNA-templated|zinc ion binding	--	--	--	Trichoderma virens Gv29-8	hypothetical protein TRIVIDRAFT_203624	PF00172.16	Zn_clus	Fungal Zn(2)-Cys(6) binuclear cluster domain
M431DRAFT_512586	A1A105890.1	112.979	48.1824	177.776	3.68965	1.88348	0.00169088	0.0734833	3.731	6.36556	13.9505	22.2759	--	--	--	--	--	--	Trichoderma harzianum	hypothetical protein THAR02_04357	--	--	--
M431DRAFT_478263	A1A108924.1	763.159	328.925	1197.39	3.64032	1.86407	0.0170404	0.347419	4.34419	24.9374	38.4497	64.3459	GO:0005385,GO:0016020,GO:0016021,GO:0030001,GO:0046873,GO:0055085,GO:0071577	molecular function|cellular component|cellular component|biological process|molecular function|biological process|biological process	zinc ion transmembrane transporter activity|membrane|integral component of membrane|metal ion transport|metal ion transmembrane transporter activity|transmembrane transport|zinc II ion transmembrane transport	--	--	--	Trichoderma harzianum	zinc-regulated transporter 1	PF02535.20	Zip	ZIP Zinc transporter
M431DRAFT_217211	--	3.25755	1.40466	5.11044	3.63821	1.86323	0.30663	1	0	0.306118	0.848115	0.228531	--	--	--	--	--	--	--	--	--	--	--
M431DRAFT_76483	A1A104479.1	3.25755	1.40466	5.11044	3.63821	1.86323	0.30663	1	0	0.316173	0.875973	0.236038	GO:0004671,GO:0005783,GO:0006481,GO:0016021	molecular function|cellular component|biological process|cellular component	protein C-terminal S-isoprenylcysteine carboxyl O-methyltransferase activity|endoplasmic reticulum|C-terminal protein methylation|integral component of membrane	K00587	ko00900	Terpenoid backbone biosynthesis	Trichoderma harzianum	protein-S-isoprenylcysteine O-methyltransferase	PF04140.12	ICMT	Isoprenylcysteine carboxyl methyltransferase (ICMT) family
M431DRAFT_145743	A1A101214.1	4.34786	1.88404	6.81169	3.61548	1.85419	0.217386	1	0.0247021	0.0750705	0.181988	0.168131	--	--	--	--	--	--	Trichoderma reesei QM6a	predicted protein	--	--	--
M431DRAFT_6492	A1A100548.1	900.299	391.68	1408.92	3.59711	1.84684	1.16e-16	1.22e-13	11.3391	15.0803	42.7363	50.0149	--	--	--	--	--	--	Trichoderma harzianum	hypothetical protein THAR02_05256	PF14613.4	DUF4449	Protein of unknown function (DUF4449)
M431DRAFT_279962	--	4.32314	1.88404	6.76224	3.58924	1.84368	0.218144	1	0.123761	0.376113	1.04204	0.701965	--	--	--	--	--	--	--	--	--	--	--
M431DRAFT_306986	A1A108551.1	17.3946	7.59194	27.1973	3.5824	1.84092	0.00679562	0.186155	1.14876	0.905104	3.89579	3.33025	GO:0016021	cellular component	integral component of membrane	--	--	--	Trichoderma harzianum	hypothetical protein THAR02_05733	PF06140.11	Ifi-6-16	Interferon-induced 6-16 family
M431DRAFT_479338	A1A111206.1	5.38873	2.36341	8.41405	3.56013	1.83193	0.163174	1	0.0877113	0.133279	0.369256	0.397996	GO:0004252,GO:0006508,GO:0008236	molecular function|biological process|molecular function	serine-type endopeptidase activity|proteolysis|serine-type peptidase activity	--	--	--	Trichoderma harzianum	Pro-kumamolisin	PF09286.9	Pro-kuma_activ	Pro-kumamolisin, activation domain
M431DRAFT_91263	A1A101759.1	6.44874	2.83163	10.0659	3.55479	1.82976	0.123682	0.973966	0.0823878	0.16692	0.346845	0.514031	GO:0003924,GO:0005525	molecular function|molecular function	GTPase activity|GTP binding	--	--	--	Trichoderma virens Gv29-8	hypothetical protein TRIVIDRAFT_50405	PF00350.21	Dynamin_N	Dynamin family
M431DRAFT_327585	--	4.304	1.89519	6.7128	3.54201	1.82457	0.218736	1	0.239213	0.242325	1.13295	0.542722	--	--	--	--	--	--	--	--	--	--	--
M431DRAFT_19365	A1A102592.1	1.06001	0.468219	1.6518	3.52784	1.81879	0.757857	1	0	0.0574098	0	0.192866	--	--	--	--	--	--	Trichoderma harzianum	beta-lactamase	PF00144.22	Beta-lactamase	Beta-lactamase
M431DRAFT_252556	--	1.06001	0.468219	1.6518	3.52784	1.81879	0.757857	1	0	0.0913833	0	0.306999	--	--	--	--	--	--	--	--	--	--	--
M431DRAFT_7447	A1A106992.1	29.9259	13.2217	46.6301	3.52678	1.81835	0.000496563	0.0285585	3.51928	6.41714	17.779	16.3682	--	--	--	--	--	--	Trichoderma harzianum	hypothetical protein THAR02_06440	--	--	--
M431DRAFT_120345	A1A106984.1	346.409	154.77	538.047	3.47642	1.7976	7.68e-18	8.88e-15	7.75548	9.3855	27.9386	30.2903	GO:0004096,GO:0006979,GO:0020037,GO:0055114	molecular function|biological process|molecular function|biological process	catalase activity|response to oxidative stress|heme binding|oxidation-reduction process	--	--	--	Trichoderma harzianum	catalase	PF00199.17	Catalase	Catalase
M431DRAFT_510189	--	2.0953	0.936438	3.25416	3.47504	1.79703	0.506437	1	0	0.199611	0.103694	0.558823	--	--	--	--	--	--	--	--	--	--	--
M431DRAFT_75208	A1A108732.1	14.8365	6.63318	23.0397	3.47341	1.79635	0.0149381	0.318607	1.13377	1.14852	4.09119	3.67468	--	--	--	--	--	--	Trichoderma virens Gv29-8	hypothetical protein TRIVIDRAFT_111399	--	--	--
M431DRAFT_462215	--	3.16089	1.41582	4.90596	3.46511	1.7929	0.47758	1	0.0864697	0.17519	0.0910073	0.784725	--	--	--	--	--	--	--	--	--	--	--
M431DRAFT_361522	--	4.22983	1.89519	6.56446	3.46374	1.79233	0.439555	1	0.166055	0.168216	1.04862	0.094186	--	--	--	--	--	--	--	--	--	--	--
M431DRAFT_483522	A1A100916.1	1.06559	0.479378	1.6518	3.44572	1.78481	0.757452	1	0.0696972	0	0	0.237192	GO:0003824,GO:0033961	molecular function|molecular function	catalytic activity|cis-stilbene-oxide hydrolase activity	--	--	--	Trichoderma harzianum	hypothetical protein THAR02_10475	PF06441.10	EHN	Epoxide hydrolase N terminus
M431DRAFT_503540	A1A104673.1	1.06559	0.479378	1.6518	3.44572	1.78481	0.757452	1	0.0485074	0	0	0.165079	GO:0004616,GO:0006098,GO:0016491,GO:0055114	molecular function|biological process|molecular function|biological process	phosphogluconate dehydrogenase (decarboxylating) activity|pentose-phosphate shunt|oxidoreductase activity|oxidation-reduction process	K00033	ko00030,ko00480	Pentose phosphate pathway|Glutathione metabolism	Trichoderma harzianum	6-phosphogluconate dehydrogenase	PF00393.17,PF03446.13	6PGD|NAD_binding_2	6-phosphogluconate dehydrogenase, C-terminal domain|NAD binding domain of 6-phosphogluconate dehydrogenase
M431DRAFT_543237	A1A110395.1	1.06559	0.479378	1.6518	3.44572	1.78481	0.757452	1	0.0770437	0	0	0.262194	--	--	--	--	--	--	Trichoderma harzianum	hypothetical protein THAR02_05586	--	--	--
M431DRAFT_88196	A1A100332.1	1.06559	0.479378	1.6518	3.44572	1.78481	0.757452	1	0.0702122	0	0	0.238945	GO:0004888,GO:0007166,GO:0016020	molecular function|biological process|cellular component	transmembrane signaling receptor activity|cell surface receptor signaling pathway|membrane	--	--	--	Trichoderma harzianum	hypothetical protein THAR02_00537	PF11710.6	Git3	G protein-coupled glucose receptor regulating Gpa2
M431DRAFT_97083	A1A101523.1	1.06559	0.479378	1.6518	3.44572	1.78481	0.757452	1	0.339359	0	0	1.1549	--	--	--	--	--	--	Trichoderma harzianum	hypothetical protein THAR02_05106	--	--	--
M431DRAFT_97237	A1A101453.1	1.06559	0.479378	1.6518	3.44572	1.78481	0.757452	1	0.0531832	0	0	0.180992	GO:0016491,GO:0055114	molecular function|biological process	oxidoreductase activity|oxidation-reduction process	K13366	ko00330,ko00410	Arginine and proline metabolism|beta-Alanine metabolism	Trichoderma harzianum	N1-acetylpolyamine oxidase	PF01593.22	Amino_oxidase	Flavin containing amine oxidoreductase
M431DRAFT_500784	A1A101137.1	2.10088	0.947597	3.25416	3.43412	1.77994	0.50609	1	0.122344	0.123936	0.128764	0.693931	GO:0000166,GO:0003676	molecular function|molecular function	nucleotide binding|nucleic acid binding	--	--	--	Trichoderma harzianum	hypothetical protein THAR02_07351	--	--	--
M431DRAFT_128340	A1A103473.1	1.03529	0.468219	1.60236	3.42224	1.77494	0.759676	1	0	0.0819597	0.0851525	0.18356	--	--	--	--	--	--	Trichoderma harzianum	hypothetical protein THAR02_00688	PF00561.18	Abhydrolase_1	alpha/beta hydrolase fold
M431DRAFT_129393	A1A106807.1	1.03529	0.468219	1.60236	3.42224	1.77494	0.759676	1	0	0.084436	0.0877254	0.189106	GO:0003824,GO:0050662	molecular function|molecular function	catalytic activity|coenzyme binding	--	--	--	Trichoderma harzianum	hypothetical protein THAR02_02494	PF01370.19	Epimerase	NAD dependent epimerase/dehydratase family
M431DRAFT_237850	A1A102688.1	1.03529	0.468219	1.60236	3.42224	1.77494	0.759676	1	0	0.0574478	0.0596858	0.128663	--	--	--	--	--	--	Glarea lozoyensis ATCC 20868	Zn2/Cys6 DNA-binding protein	--	--	--
M431DRAFT_500340	A1A111669.1	2.07058	0.936438	3.20471	3.42224	1.77494	0.507991	1	0	0.0814587	0.0846321	0.182438	GO:0004252,GO:0006508	molecular function|biological process	serine-type endopeptidase activity|proteolysis	--	--	--	Trichoderma harzianum	hypothetical protein THAR02_00145	PF00082.20	Peptidase_S8	Subtilase family
M431DRAFT_634	A1A109460.1	1.03529	0.468219	1.60236	3.42224	1.77494	0.759676	1	0	0.0720128	0.0748182	0.161283	--	--	--	--	--	--	Trichoderma harzianum	transposase	--	--	--
M431DRAFT_505607	A1A110643.1	5837.25	2645.3	9029.21	3.41331	1.77117	2.43e-30	7.03e-27	230.596	287.683	853.558	875.088	--	--	--	--	--	--	Trichoderma harzianum	DNase1 protein	--	--	--
M431DRAFT_517763	A1A110764.1	2.07616	0.947597	3.20471	3.38194	1.75785	0.507639	1	0.0725964	0.073541	0.152812	0.329411	GO:0000737,GO:0003677,GO:0003824,GO:0005524,GO:0005694,GO:0006259	biological process|molecular function|molecular function|molecular function|cellular component|biological process	DNA catabolic process, endonucleolytic|DNA binding|catalytic activity|ATP binding|chromosome|DNA metabolic process	K10878	ko04113	Meiosis - yeast	Trichoderma virens Gv29-8	hypothetical protein TRIVIDRAFT_48006	PF04406.12	TP6A_N	Type IIB DNA topoisomerase
M431DRAFT_71616	A1A109253.1	2.07616	0.947597	3.20471	3.38194	1.75785	0.507639	1	0.214332	0.217121	0.451159	0.972547	--	--	--	--	--	--	Trichoderma harzianum	prolyl oligopeptidase	PF00903.23	Glyoxalase	Glyoxalase/Bleomycin resistance protein/Dioxygenase superfamily
M431DRAFT_552	A1A109553.1	8.21929	3.76807	12.6705	3.3626	1.74958	0.0886829	0.85537	0.475103	1.44386	2.75019	3.5032	--	--	--	--	--	--	Trichoderma harzianum	hypothetical protein THAR02_07834	--	--	--
M431DRAFT_117574	A1A100177.1	6.17902	2.84279	9.51525	3.34715	1.74293	0.149909	1	0.0932251	0.0944382	0.261646	0.352513	--	--	--	--	--	--	Trichoderma harzianum	hypothetical protein THAR02_05458	--	--	--
M431DRAFT_20814	A1A106692.1	2.08174	0.958756	3.20471	3.34257	1.74096	0.507287	1	0.126133	0	0.132753	0.28617	GO:0003824,GO:0016831,GO:0019752,GO:0030170	molecular function|molecular function|biological process|molecular function	catalytic activity|carboxy-lyase activity|carboxylic acid metabolic process|pyridoxal phosphate binding	--	--	--	Trichoderma harzianum	hypothetical protein THAR02_07558	PF00282.17	Pyridoxal_deC	Pyridoxal-dependent decarboxylase conserved domain
M431DRAFT_256778	--	1.04087	0.479378	1.60236	3.34257	1.74096	0.759262	1	0.0752142	0	0.0791612	0.170645	--	--	--	--	--	--	--	--	--	--	--
M431DRAFT_47350	A1A108251.1	4.16347	1.91751	6.40943	3.34257	1.74096	0.263419	1	0.239045	0	0.25159	0.542343	--	--	--	--	--	--	Trichoderma harzianum	hypothetical protein THAR02_07030	PF10544.7	T5orf172	T5orf172 domain
M431DRAFT_67442	A1A104449.1	1.04087	0.479378	1.60236	3.34257	1.74096	0.759262	1	0.19796	0	0.208348	0.449128	GO:0003677,GO:0003700,GO:0006281,GO:0006355,GO:0008168,GO:0008270,GO:0043565	molecular function|molecular function|biological process|biological process|molecular function|molecular function|molecular function	DNA binding|transcription factor activity, sequence-specific DNA binding|DNA repair|regulation of transcription, DNA-templated|methyltransferase activity|zinc ion binding|sequence-specific DNA binding	--	--	--	Trichoderma harzianum	hypothetical protein THAR02_06174	PF00165.21,PF02805.14	HTH_AraC|Ada_Zn_binding	Bacterial regulatory helix-turn-helix proteins, AraC family|Metal binding domain of Ada
M431DRAFT_96734	A1A105903.1	4.16347	1.91751	6.40943	3.34257	1.74096	0.263419	1	0.245743	0	0.258639	0.557538	GO:0003824,GO:0008496,GO:0016052	molecular function|molecular function|biological process	catalytic activity|mannan endo-1,6-alpha-mannosidase activity|carbohydrate catabolic process	--	--	--	Trichoderma harzianum	hypothetical protein THAR02_04368	PF03663.12	Glyco_hydro_76	Glycosyl hydrolase family 76
M431DRAFT_73053	A1A109501.1	249.642	115.061	384.224	3.33932	1.73955	1.77e-09	6.02e-07	4.18673	4.72065	12.8745	16.1892	--	--	--	--	--	--	Trichoderma harzianum	hypothetical protein THAR02_10794	PF06985.9	HET	Heterokaryon incompatibility protein (HET)
M431DRAFT_187	A1A112220.1	3.0923	1.42698	4.75763	3.33406	1.73728	0.361292	1	0.0903524	0.0457641	0.190188	0.256238	GO:0000981,GO:0005634,GO:0006355,GO:0008270	molecular function|cellular component|biological process|molecular function	RNA polymerase II transcription factor activity, sequence-specific DNA binding|nucleus|regulation of transcription, DNA-templated|zinc ion binding	--	--	--	Trichoderma harzianum	hypothetical protein THAR02_00867	PF00172.16,PF11951.6	Zn_clus|Fungal_trans_2	Fungal Zn(2)-Cys(6) binuclear cluster domain|Fungal specific transcription factor domain
M431DRAFT_525032	A1A101587.1	2.05143	0.947597	3.15527	3.32976	1.73542	0.50921	1	0.0540914	0.0547953	0.17079	0.184083	--	--	--	--	--	--	Trichoderma harzianum	hypothetical protein THAR02_05070	PF07519.9	Tannase	Tannase and feruloyl esterase
M431DRAFT_489166	A1A109653.1	4.07256	1.88404	6.26109	3.32323	1.73259	0.266446	1	0.0429957	0.130666	0.316764	0.24387	--	--	--	--	--	--	Trichoderma harzianum	DNA (Cytosine-5-)-methyltransferase	--	--	--
M431DRAFT_10415	A1A101611.1	2.02113	0.936438	3.10582	3.31663	1.72972	0.511165	1	0	0.149236	0.310099	0.167117	GO:0016491,GO:0055114,GO:0071949	molecular function|biological process|molecular function	oxidoreductase activity|oxidation-reduction process|FAD binding	--	--	--	Trichoderma atroviride IMI 206040	hypothetical protein TRIATDRAFT_206394	PF01494.17	FAD_binding_3	FAD binding domain
M431DRAFT_238537	A1A102672.1	1.01056	0.468219	1.55291	3.31663	1.72972	0.761541	1	0	0.0728607	0.151398	0.0815909	--	--	--	--	--	--	Trichoderma harzianum	hypothetical protein THAR02_05824	PF13561.4	adh_short_C2	Enoyl-(Acyl carrier protein) reductase
M431DRAFT_496346	A1A101226.1	2.02113	0.936438	3.10582	3.31663	1.72972	0.511165	1	0	0.150402	0.312522	0.168423	GO:0003824,GO:0010181,GO:0016491,GO:0055114	molecular function|molecular function|molecular function|biological process	catalytic activity|FMN binding|oxidoreductase activity|oxidation-reduction process	--	--	--	Trichoderma harzianum	hypothetical protein THAR02_10691	PF01070.16	FMN_dh	FMN-dependent dehydrogenase
M431DRAFT_522867	A1A106522.1	1.01056	0.468219	1.55291	3.31663	1.72972	0.761541	1	0	0.0697515	0.144938	0.0781092	--	--	--	--	--	--	Trichoderma harzianum	hypothetical protein THAR02_01536	--	--	--
M431DRAFT_94677	A1A107326.1	1.01056	0.468219	1.55291	3.31663	1.72972	0.761541	1	0	0.0273976	0.0569299	0.0306805	GO:0003824,GO:0008152	molecular function|biological process	catalytic activity|metabolic process	--	--	--	Trichoderma harzianum	hypothetical protein THAR02_04969	PF00501.26,PF00550.23,PF07993.10	AMP-binding|PP-binding|NAD_binding_4	AMP-binding enzyme|Phosphopantetheine attachment site|Male sterility protein
M431DRAFT_73177	A1A109925.1	7.10984	3.29985	10.9198	3.30919	1.72648	0.116085	0.954698	0.100197	0.253753	0.685461	0.454653	--	--	--	--	--	--	Trichoderma harzianum	triacylglycerol lipase	PF00135.26	COesterase	Carboxylesterase family
M431DRAFT_337720	--	3.09788	1.43813	4.75763	3.30819	1.72604	0.361037	1	0.354358	0	0.497272	0.66997	--	--	--	--	--	--	--	--	--	--	--
M431DRAFT_152943	A1A105944.1	5.08871	2.36341	7.814	3.30624	1.72519	0.199417	1	0.112009	0.170199	0.530489	0.381185	GO:0003824,GO:0010181,GO:0016491,GO:0055114	molecular function|molecular function|molecular function|biological process	catalytic activity|FMN binding|oxidoreductase activity|oxidation-reduction process	--	--	--	Trichoderma harzianum	NADPH dehydrogenase	PF00724.18	Oxidored_FMN	NADH:flavin oxidoreductase / NADH oxidase family
M431DRAFT_525011	A1A101619.1	8.1641	3.81271	12.5155	3.28257	1.71483	0.418213	1	0.901777	0.304504	0.47455	3.4099	--	--	--	--	--	--	Trichoderma harzianum	hypothetical protein THAR02_07984	--	--	--
M431DRAFT_512713	A1A106042.1	156.851	73.2658	240.436	3.2817	1.71444	4.33e-06	0.000695983	4.03819	6.13611	13.9842	18.5452	--	--	--	--	--	--	Trichoderma reesei RUT C-30	Metallo-hydrolase/oxidoreductase	PF13483.4	Lactamase_B_3	Beta-lactamase superfamily domain
M431DRAFT_551	A1A109554.1	8.13714	3.80155	12.4727	3.28096	1.71412	0.0895548	0.860658	0.276759	0.168216	0.873847	0.565116	--	--	--	--	--	--	Trichoderma harzianum	hypothetical protein THAR02_09458	PF11710.6	Git3	G protein-coupled glucose receptor regulating Gpa2
M431DRAFT_501668	A1A112274.1	2.02671	0.947597	3.10582	3.27758	1.71263	0.510802	1	0.0989798	0.100268	0.416696	0.224564	GO:0003824,GO:0008152	molecular function|biological process	catalytic activity|metabolic process	--	--	--	Trichoderma harzianum	hypothetical protein THAR02_02961	PF01557.16	FAA_hydrolase	Fumarylacetoacetate (FAA) hydrolase family
M431DRAFT_502117	A1A112024.1	51.5065	24.1247	78.8884	3.27003	1.7093	2.2e-05	0.00280012	2.03176	2.71308	8.35911	6.80967	--	--	--	--	--	--	Trichoderma harzianum	ThiJ/PfpI family protein	PF01965.22	DJ-1_PfpI	DJ-1/PfpI family
M431DRAFT_84365	A1A102979.1	3.04285	1.42698	4.65873	3.26476	1.70698	0.363582	1	0.219278	0.111066	0.692356	0.373122	--	--	--	--	--	--	Trichoderma harzianum	hypothetical protein THAR02_07765	PF14099.4	Polysacc_lyase	Polysaccharide lyase
M431DRAFT_99303	A1A106382.1	1.99641	0.936438	3.05638	3.26383	1.70657	0.512785	1	0	0.171888	0.44646	0.0962417	GO:0003824,GO:0050662	molecular function|molecular function	catalytic activity|coenzyme binding	--	--	--	Trichoderma virens Gv29-8	hypothetical protein TRIVIDRAFT_42624	PF01370.19	Epimerase	NAD dependent epimerase/dehydratase family
M431DRAFT_512335	A1A102318.1	24.0443	11.3265	36.762	3.24566	1.69851	0.00333	0.116548	0.427593	0.866314	2.02514	2.0615	--	--	--	--	--	--	Trichoderma harzianum	hypothetical protein THAR02_08937	--	--	--
M431DRAFT_135493	--	1.01614	0.479378	1.55291	3.23943	1.69574	0.761116	1	0.307621	0	0.647527	0.348963	--	--	--	--	--	--	--	--	--	--	--
M431DRAFT_502368	A1A109788.1	1.01614	0.479378	1.55291	3.23943	1.69574	0.761116	1	0.118283	0	0.24898	0.134179	--	--	--	--	--	--	Trichoderma harzianum	hypothetical protein THAR02_05756	--	--	--
M431DRAFT_534965	--	1.01614	0.479378	1.55291	3.23943	1.69574	0.761116	1	0.125948	0	0.265114	0.142874	--	--	--	--	--	--	--	--	--	--	--
M431DRAFT_73179	A1A106081.1	1.01614	0.479378	1.55291	3.23943	1.69574	0.761116	1	0.0509949	0	0.107342	0.0578483	GO:0004499,GO:0016491,GO:0050660,GO:0050661,GO:0055114	molecular function|molecular function|molecular function|molecular function|biological process	N,N-dimethylaniline monooxygenase activity|oxidoreductase activity|flavin adenine dinucleotide binding|NADP binding|oxidation-reduction process	--	--	--	Trichoderma virens Gv29-8	hypothetical protein TRIVIDRAFT_222475	PF00743.17	FMO-like	Flavin-binding monooxygenase-like
M431DRAFT_77552	--	1.01614	0.479378	1.55291	3.23943	1.69574	0.761116	1	0.271487	0	0.571468	0.307973	--	--	--	--	--	--	--	--	--	--	--
M431DRAFT_85838	A1A103833.1	1.01614	0.479378	1.55291	3.23943	1.69574	0.761116	1	0.0802991	0	0.169026	0.0910907	GO:0008152,GO:0016787	biological process|molecular function	metabolic process|hydrolase activity	--	--	--	Pestalotiopsis fici W106-1	hypothetical protein PFICI_05548	PF07859.11	Abhydrolase_3	alpha/beta hydrolase fold
M431DRAFT_19303	A1A102684.1	4.00397	1.89519	6.11275	3.2254	1.68948	0.323911	1	0.146561	0.148468	0.771262	0.166258	GO:0003676	molecular function	nucleic acid binding	--	--	--	Trichoderma harzianum	hypothetical protein THAR02_05835	--	--	--
M431DRAFT_99286	A1A106414.1	46.9384	22.2518	71.625	3.21884	1.68654	5.78e-05	0.00575682	2.20048	2.53308	8.10582	6.80783	GO:0005215,GO:0006810,GO:0016020	molecular function|biological process|cellular component	transporter activity|transport|membrane	--	--	--	Trichoderma atroviride IMI 206040	hypothetical protein TRIATDRAFT_31598	PF00230.18	MIP	Major intrinsic protein
M431DRAFT_256706	--	0.985842	0.468219	1.50346	3.21103	1.68304	0.763453	1	0	0.137729	0.429283	0	--	--	--	--	--	--	--	--	--	--	--
M431DRAFT_263888	A1A102163.1	0.985842	0.468219	1.50346	3.21103	1.68304	0.763453	1	0	0.133279	0.415413	0	GO:0016021,GO:0016192	cellular component|biological process	integral component of membrane|vesicle-mediated transport	K08513	ko04130	SNARE interactions in vesicular transport	Trichoderma virens Gv29-8	hypothetical protein TRIVIDRAFT_43757	PF00957.19	Synaptobrevin	Synaptobrevin
M431DRAFT_504605	A1A108617.1	0.985842	0.468219	1.50346	3.21103	1.68304	0.763453	1	0	0.115508	0.360025	0	GO:0003700,GO:0006355,GO:0008270,GO:0043565	molecular function|biological process|molecular function|molecular function	transcription factor activity, sequence-specific DNA binding|regulation of transcription, DNA-templated|zinc ion binding|sequence-specific DNA binding	--	--	--	Trichoderma virens Gv29-8	hypothetical protein TRIVIDRAFT_214458	PF00320.25	GATA	GATA zinc finger
M431DRAFT_544402	A1A108921.1	0.985842	0.468219	1.50346	3.21103	1.68304	0.763453	1	0	0.0448402	0.139761	0	--	--	--	--	--	--	Trichoderma harzianum	hypothetical protein THAR02_04815	PF14269.4	Arylsulfotran_2	Arylsulfotransferase (ASST)
M431DRAFT_91480	A1A101807.1	0.985842	0.468219	1.50346	3.21103	1.68304	0.763453	1	0	0.0839451	0.261646	0	--	--	--	--	--	--	Trichoderma harzianum	aldo/keto reductase	PF00248.19	Aldo_ket_red	Aldo/keto reductase family
M431DRAFT_374022	--	7.93601	3.80155	12.0705	3.17515	1.66682	0.106555	0.924756	0.537177	0.3265	1.35688	1.34061	--	--	--	--	--	--	--	--	--	--	--
M431DRAFT_83622	A1A111903.1	30.5427	14.6599	46.4256	3.16685	1.66305	0.00126913	0.0591577	1.02088	1.43192	3.38866	4.18691	--	--	--	--	--	--	Trichoderma harzianum	hypothetical protein THAR02_10301	--	--	--
M431DRAFT_488731	A1A112059.1	6.88956	3.31101	10.4681	3.16161	1.66066	0.138803	1	0.409179	0.552672	1.57906	1.39251	--	--	--	--	--	--	Metarhizium majus ARSEF 297	hypothetical protein MAJ_02711, partial	--	--	--
M431DRAFT_127197	A1A101590.1	0.991421	0.479378	1.50346	3.13628	1.64906	0.763018	1	0.0512701	0	0.161882	0	--	--	--	--	--	--	Scedosporium apiospermum	hypothetical protein SAPIO_CDS4479	--	--	--
M431DRAFT_18677	A1A101715.1	1.98284	0.958756	3.00693	3.13628	1.64906	0.628416	1	0.163359	0	0.515795	0	GO:0003824,GO:0050662	molecular function|molecular function	catalytic activity|coenzyme binding	--	--	--	Trichoderma harzianum	hypothetical protein THAR02_07261	PF01370.19,PF05368.11	Epimerase|NmrA	NAD dependent epimerase/dehydratase family|NmrA-like family
M431DRAFT_195352	--	0.991421	0.479378	1.50346	3.13628	1.64906	0.763018	1	0.106765	0	0.337102	0	--	--	--	--	--	--	--	--	--	--	--
M431DRAFT_3282	A1A110878.1	0.991421	0.479378	1.50346	3.13628	1.64906	0.763018	1	0.0947049	0	0.299024	0	--	--	--	--	--	--	Trichoderma harzianum	hypothetical protein THAR02_08332	PF00106.23	adh_short	short chain dehydrogenase
M431DRAFT_381545	--	0.991421	0.479378	1.50346	3.13628	1.64906	0.763018	1	0.0799238	0	0.252354	0	--	--	--	--	--	--	--	--	--	--	--
M431DRAFT_509566	--	3.87701	1.89519	5.85883	3.09141	1.62827	0.321999	1	0.139054	0.140864	0.292703	0.552099	--	--	--	--	--	--	--	--	--	--	--
M431DRAFT_493566	A1A105440.1	4.84371	2.37457	7.31285	3.07965	1.62277	0.240982	1	0.173818	0.117387	0.487839	0.394356	GO:0016491,GO:0055114	molecular function|biological process	oxidoreductase activity|oxidation-reduction process	K00306	ko00260,ko00310,ko04146	Glycine, serine and threonine metabolism|Lysine degradation|Peroxisome	Trichoderma harzianum	hypothetical protein THAR02_08206	PF01266.22	DAO	FAD dependent oxidoreductase
M431DRAFT_92287	A1A106257.1	47.0538	23.1882	70.9194	3.05842	1.61279	0.000120758	0.00985064	5.54987	6.89984	18.3199	18.8872	--	--	--	--	--	--	Trichoderma harzianum	hypothetical protein THAR02_01952	--	--	--
M431DRAFT_105839	A1A104674.1	67.0799	33.0989	101.061	3.05329	1.61037	0.00015331	0.0119748	1.79323	2.56825	5.40168	7.57574	GO:0016491	molecular function	oxidoreductase activity	--	--	--	Trichoderma harzianum	oxidoreductase	PF13561.4	adh_short_C2	Enoyl-(Acyl carrier protein) reductase
M431DRAFT_204782	--	3.82756	1.89519	5.75994	3.03923	1.60371	0.323768	1	0.152304	0.154286	0.480888	0.431931	--	--	--	--	--	--	--	--	--	--	--
M431DRAFT_502812	A1A109395.1	3.79726	1.88404	5.71049	3.03099	1.59979	0.324866	1	0.0673374	0.204641	0.496097	0.305548	--	--	--	--	--	--	Trichoderma harzianum	hypothetical protein THAR02_03340	--	--	--
M431DRAFT_85422	A1A102846.1	5609.97	2790.33	8429.62	3.02102	1.59503	4.49e-25	7.41e-22	168.298	201.194	524.578	566.325	GO:0005975	biological process	carbohydrate metabolic process	--	--	--	Trichoderma harzianum	1,3-beta-glucanosyltransferase gel1 precursor	PF03198.12	Glyco_hydro_72	Glucanosyltransferase
M431DRAFT_390088	--	2.86645	1.42698	4.30592	3.01751	1.59336	0.441861	1	0.163203	0.0826635	0.171768	0.55541	--	--	--	--	--	--	--	--	--	--	--
M431DRAFT_228055	A1A106604.1	5.67229	2.83163	8.51294	3.00637	1.58802	0.216986	1	0.103533	0.209761	0.326899	0.587237	GO:0003824,GO:0005992	molecular function|biological process	catalytic activity|trehalose biosynthetic process	--	--	--	Trichoderma harzianum	hypothetical protein THAR02_03086	PF00982.19	Glyco_transf_20	Glycosyltransferase family 20
M431DRAFT_147006	A1A107871.1	595.164	297.21	893.119	3.00501	1.58737	7.99e-10	3.18e-07	34.151	55.324	120.602	141.355	--	--	--	--	--	--	Trichoderma harzianum	hypothetical protein THAR02_07877	PF11034.6	Grg1	Glucose-repressible protein Grg1
M431DRAFT_403757	--	3.83872	1.91751	5.75994	3.00386	1.58682	0.323366	1	0.400087	0	0.631623	0.567319	--	--	--	--	--	--	--	--	--	--	--
M431DRAFT_507612	A1A111934.1	222.681	111.448	333.915	2.99614	1.58311	1.07e-11	5.37e-09	19.0789	34.3342	77.7219	78.1694	--	--	--	--	--	--	Trichoderma harzianum	hypothetical protein THAR02_09311	--	--	--
M431DRAFT_192499	--	3.80842	1.90635	5.71049	2.9955	1.5828	0.32446	1	0.971801	0.328149	2.38653	1.46987	--	--	--	--	--	--	--	--	--	--	--
M431DRAFT_504900	--	2.80584	1.40466	4.20702	2.99505	1.58258	0.444699	1	0	0.335347	0.464548	0.500705	--	--	--	--	--	--	--	--	--	--	--
M431DRAFT_119301	A1A101031.1	10.224	5.17273	15.2752	2.95302	1.56219	0.0839384	0.834332	0.099498	0.453567	0.733035	0.846524	--	--	--	--	--	--	Trichoderma harzianum	hypothetical protein THAR02_02309	PF13242.4,PF13344.4	Hydrolase_like|Hydrolase_6	HAD-hyrolase-like|Haloacid dehalogenase-like hydrolase
M431DRAFT_338894	A1A103991.1	70.715	35.9083	105.522	2.93865	1.55515	1.04e-05	0.00141833	0.665782	1.09307	2.24714	2.78664	GO:0008270	molecular function	zinc ion binding	--	--	--	Trichoderma harzianum	hypothetical protein THAR02_04699	PF02891.18	zf-MIZ	MIZ/SP-RING zinc finger
M431DRAFT_87097	--	2.7867	1.41582	4.15758	2.93652	1.55411	0.445611	1	0.191317	0.387612	1.00678	0.651085	--	--	--	--	--	--	--	--	--	--	--
M431DRAFT_493633	A1A105506.1	131.877	67.012	196.741	2.93591	1.55381	1.33e-08	3.98e-06	6.91294	4.09158	17.0039	14.8029	GO:0016491,GO:0055114	molecular function|biological process	oxidoreductase activity|oxidation-reduction process	--	--	--	Trichoderma harzianum	TfdA family Taurine catabolism dioxygenase TauD	PF02668.14	TauD	Taurine catabolism dioxygenase TauD, TfdA family
M431DRAFT_84694	A1A102874.1	31.691	16.1092	47.2729	2.93454	1.55313	0.00934377	0.232789	0.982971	0.995763	2.12997	3.54201	GO:0020037	molecular function	heme binding	--	--	--	Trichoderma harzianum	indoleamine 2,3-dioxygenase family protein	PF01231.16	IDO	Indoleamine 2,3-dioxygenase
M431DRAFT_126235	A1A107803.1	2.82258	1.43813	4.20702	2.92533	1.5486	0.443908	1	0.195545	0	0.274409	0.295767	--	--	--	--	--	--	Trichoderma harzianum	hypothetical protein THAR02_06262	--	--	--
M431DRAFT_83026	A1A111596.1	29.8775	15.2285	44.5266	2.9239	1.54789	0.00252827	0.0967774	1.81253	0.834599	3.98872	3.64494	--	--	--	--	--	--	Trichoderma harzianum	hypothetical protein THAR02_02262	PF05368.11	NmrA	NmrA-like family
M431DRAFT_100297	A1A107481.1	12.0224	6.16496	17.8799	2.90024	1.53617	0.0608751	0.712522	0.722983	0.627763	1.84795	1.99178	--	--	--	--	--	--	Trichoderma virens Gv29-8	hypothetical protein TRIVIDRAFT_140688	PF11807.6	DUF3328	Domain of unknown function (DUF3328)
M431DRAFT_525746	A1A103974.1	92.0611	47.3017	136.82	2.8925	1.53232	5.83e-06	0.000874628	1.45176	1.94946	4.15741	5.43847	GO:0005524,GO:0006298,GO:0030983	molecular function|biological process|molecular function	ATP binding|mismatch repair|mismatched DNA binding	--	--	--	Trichoderma virens Gv29-8	hypothetical protein TRIVIDRAFT_218842	PF00488.19,PF05192.16	MutS_V|MutS_III	MutS domain V|MutS domain III
M431DRAFT_120925	A1A101781.1	1.82	0.936438	2.70356	2.88707	1.5296	0.630519	1	0	0.254798	0.132362	0.570656	--	--	--	--	--	--	Trichoderma atroviride IMI 206040	hypothetical protein TRIATDRAFT_297088	--	--	--
M431DRAFT_66851	--	5.49922	2.83163	8.16682	2.88414	1.52814	0.312207	1	0.513625	1.04062	3.51376	0.873978	--	--	--	--	--	--	--	--	--	--	--
M431DRAFT_264154	A1A102170.1	2.76755	1.42698	4.10813	2.87891	1.52552	0.44653	1	0.128022	0.0648438	0.40422	0.145227	--	--	--	--	--	--	No hit	No hit	--	--	--
M431DRAFT_512624	A1A105932.1	19.2426	9.98883	28.4963	2.85282	1.51239	0.0183188	0.361434	0.686896	0.347917	1.29097	1.61408	GO:0003676,GO:0008270,GO:0046872	molecular function|molecular function|molecular function	nucleic acid binding|zinc ion binding|metal ion binding	--	--	--	Trichoderma harzianum	hypothetical protein THAR02_05044	PF00929.22	RNase_T	Exonuclease
M431DRAFT_481164	A1A111480.1	326.524	169.798	483.25	2.84603	1.50895	6.32e-13	4.57e-10	28.8837	39.3953	89.2115	100.438	--	--	--	--	--	--	Trichoderma harzianum	hypothetical protein THAR02_08078	--	--	--
M431DRAFT_498331	A1A102382.1	12.6971	6.61086	18.7833	2.84127	1.50654	0.0568269	0.689317	0.275688	0.502696	1.21865	0.938217	GO:0004497,GO:0005506,GO:0016705,GO:0020037,GO:0055114	molecular function|molecular function|molecular function|molecular function|biological process	monooxygenase activity|iron ion binding|oxidoreductase activity, acting on paired donors, with incorporation or reduction of molecular oxygen|heme binding|oxidation-reduction process	--	--	--	Trichoderma harzianum	hypothetical protein THAR02_07837	PF00067.20	p450	Cytochrome P450
M431DRAFT_503282	A1A110014.1	36.2982	18.9073	53.689	2.83959	1.50568	0.00141118	0.0641335	0.882772	1.34139	2.90343	3.25458	GO:0005515	molecular function	protein binding	--	--	--	Trichoderma harzianum	hypothetical protein THAR02_00645	--	--	--
M431DRAFT_460677	--	6.33338	3.29985	9.36691	2.83859	1.50517	0.199018	1	0.17329	0.438862	1.00311	0.688026	--	--	--	--	--	--	--	--	--	--	--
M431DRAFT_490087	A1A104708.1	1.79528	0.936438	2.65411	2.83426	1.50297	0.631912	1	0	0.167404	0.173925	0.281193	--	--	--	--	--	--	Trichoderma harzianum	short-chain dehydrogenase	PF00106.23	adh_short	short chain dehydrogenase
M431DRAFT_533951	A1A107417.1	6.31424	3.31101	9.31747	2.81409	1.49267	0.199386	1	0.301122	0.40672	1.26769	0.68318	GO:0005515	molecular function	protein binding	--	--	--	Trichoderma harzianum	hypothetical protein THAR02_05377	PF13417.4	GST_N_3	Glutathione S-transferase, N-terminal domain
M431DRAFT_109701	A1A110449.1	1.80086	0.947597	2.65411	2.80089	1.48588	0.631596	1	0.0408398	0.0413712	0.0859658	0.138985	--	--	--	--	--	--	Trichoderma harzianum	hypothetical protein THAR02_01221	--	--	--
M431DRAFT_197121	--	1.80086	0.947597	2.65411	2.80089	1.48588	0.631596	1	0.077603	0.0786128	0.163351	0.264097	--	--	--	--	--	--	--	--	--	--	--
M431DRAFT_516712	A1A108604.1	1.80086	0.947597	2.65411	2.80089	1.48588	0.631596	1	0.0742348	0.0752008	0.156261	0.252634	--	--	--	--	--	--	Trichoderma harzianum	hypothetical protein THAR02_04655	PF11312.6	Methyltransf_34	Putative SAM-dependent methyltransferase
M431DRAFT_78145	A1A110441.1	1.80086	0.947597	2.65411	2.80089	1.48588	0.631596	1	0.0605227	0.0613102	0.127397	0.205969	--	--	--	--	--	--	Trichoderma harzianum	hypothetical protein THAR02_04549	--	--	--
M431DRAFT_510393	A1A101836.1	5.37226	2.83163	7.91289	2.79446	1.48257	0.260697	1	0.151494	0.306931	0.558055	0.687416	--	--	--	--	--	--	Trichoderma harzianum	X-Pro dipeptidyl-peptidase protein	PF12146.6	Hydrolase_4	Serine aminopeptidase, S33
M431DRAFT_92930	A1A106117.1	5.40814	2.85395	7.96234	2.78994	1.48023	0.259836	1	0.420755	0.213115	0.664253	1.07393	--	--	--	--	--	--	Trichoderma harzianum	hypothetical protein THAR02_05161	--	--	--
M431DRAFT_253038	A1A108182.1	1.77055	0.936438	2.60467	2.78146	1.47584	0.633326	1	0	0.0972294	0.151526	0.108879	--	--	--	--	--	--	Trichoderma harzianum	hypothetical protein THAR02_05200	--	--	--
M431DRAFT_476509	A1A112080.1	6.26702	3.32217	9.21188	2.77285	1.47137	0.407602	1	0.24842	0.188739	0.196092	0.98632	GO:0004553,GO:0005975	molecular function|biological process	hydrolase activity, hydrolyzing O-glycosyl compounds|carbohydrate metabolic process	--	--	--	Trichoderma harzianum	hypothetical protein THAR02_01166	--	--	--
M431DRAFT_217216	--	5.38342	2.85395	7.91289	2.77261	1.47125	0.260429	1	0.416148	0.210782	0.766476	0.944152	--	--	--	--	--	--	--	--	--	--	--
M431DRAFT_534667	A1A101538.1	1.80643	0.958756	2.65411	2.76829	1.46899	0.631281	1	0.0953384	0	0.100341	0.162227	GO:0016491,GO:0055114	molecular function|biological process	oxidoreductase activity|oxidation-reduction process	--	--	--	Trichoderma harzianum	hypothetical protein THAR02_05118	PF12831.5	FAD_oxidored	FAD dependent oxidoreductase
M431DRAFT_505104	A1A110500.1	57.1193	30.3454	83.8933	2.76461	1.46708	0.00011912	0.00983594	1.26199	1.12801	3.32054	3.15793	--	--	--	--	--	--	Trichoderma harzianum	hypothetical protein THAR02_04553	PF10329.7	DUF2417	Region of unknown function (DUF2417)
M431DRAFT_309175	--	3.55226	1.89519	5.20933	2.74871	1.45875	0.392717	1	0.1892	0.191662	0.597387	0.429255	--	--	--	--	--	--	--	--	--	--	--
M431DRAFT_505906	A1A110977.1	1.77613	0.947597	2.60467	2.74871	1.45875	0.633005	1	0.0984103	0.0996909	0.310723	0.223272	GO:0005515	molecular function	protein binding	--	--	--	Trichoderma harzianum	URE2	PF13417.4,PF14497.4	GST_N_3|GST_C_3	Glutathione S-transferase, N-terminal domain|"Glutathione S-transferase, C-terminal domain"
M431DRAFT_77	A1A112076.1	36.257	19.3755	53.1384	2.74255	1.45552	0.00199446	0.0814699	0.401849	0.63606	1.32168	1.45304	GO:0000166,GO:0016021,GO:0046872	molecular function|cellular component|molecular function	nucleotide binding|integral component of membrane|metal ion binding	K01539	ko04022,ko04024,ko04260,ko04261,ko04911,ko04918,ko04919,ko04925,ko04960,ko04961,ko04964,ko04970,ko04971,ko04972,ko04973,ko04974,ko04976,ko04978	cGMP-PKG signaling pathway|cAMP signaling pathway|Cardiac muscle contraction|Adrenergic signaling in cardiomyocytes|Insulin secretion|Thyroid hormone synthesis|Thyroid hormone signaling pathway|Aldosterone synthesis and secretion|Aldosterone-regulated sodium reabsorption|Endocrine and other factor-regulated calcium reabsorption|Proximal tubule bicarbonate reclamation|Salivary secretion|Gastric ac…	Trichoderma harzianum	Na,H/K antiporter P-type ATPase	PF00122.18,PF00689.19,PF00690.24,PF00702.24,PF13246.4	E1-E2_ATPase|Cation_ATPase_C|Cation_ATPase_N|Hydrolase|Cation_ATPase	E1-E2 ATPase|"Cation transporting ATPase, C-terminus"|"Cation transporter/ATPase, N-terminus"|haloacid dehalogenase-like hydrolase|Cation transport ATPase (P-type)
M431DRAFT_85845	A1A103746.1	7.93311	4.24745	11.6188	2.73547	1.45179	0.163675	1	0.313255	0.634662	1.09898	1.42142	--	--	--	--	--	--	Trichoderma harzianum	hypothetical protein THAR02_05965	--	--	--
M431DRAFT_99330	--	2.63501	1.41582	3.85421	2.72225	1.4448	0.668523	1	0.071444	0.144747	0	0.567319	--	--	--	--	--	--	--	--	--	--	--
M431DRAFT_14171	A1A104049.1	67.9069	36.5104	99.3034	2.71987	1.44354	0.0109939	0.262582	4.41039	3.92293	8.37794	13.7891	--	--	--	--	--	--	Trichoderma harzianum	hypothetical protein THAR02_07598	PF14534.4	DUF4440	Domain of unknown function (DUF4440)
M431DRAFT_490224	A1A104714.1	1.78171	0.958756	2.60467	2.71671	1.44186	0.632685	1	0.171724	0	0.271103	0.194802	--	--	--	--	--	--	Trichoderma harzianum	hypothetical protein THAR02_05797	--	--	--
M431DRAFT_492319	A1A110667.1	3.56342	1.91751	5.20933	2.71671	1.44186	0.392299	1	0.0754131	0	0.119056	0.0855481	GO:0003676,GO:0005524	molecular function|molecular function	nucleic acid binding|ATP binding	--	--	--	Trichoderma harzianum	DEAD/DEAH box helicase	PF00270.27,PF00271.29	DEAD|Helicase_C	DEAD/DEAH box helicase|Helicase conserved C-terminal domain
M431DRAFT_502113	A1A112244.1	1.78171	0.958756	2.60467	2.71671	1.44186	0.632685	1	0.075513	0	0.119214	0.0856615	GO:0008239,GO:0016787	molecular function|molecular function	dipeptidyl-peptidase activity|hydrolase activity	--	--	--	Trichoderma harzianum	hypothetical protein THAR02_07456	PF02129.16,PF08530.8	Peptidase_S15|PepX_C	X-Pro dipeptidyl-peptidase (S15 family)|X-Pro dipeptidyl-peptidase C-terminal non-catalytic domain
M431DRAFT_112249	A1A105214.1	16.6071	8.97427	24.2398	2.70104	1.43351	0.0385413	0.561502	0.461906	0.802142	1.52788	1.79651	--	--	--	--	--	--	Trichoderma harzianum	hypothetical protein THAR02_00505	--	--	--
M431DRAFT_97358	A1A101516.1	6.14341	3.32217	8.96465	2.69843	1.43212	0.235085	1	0.334383	0.254051	0.703861	0.853474	--	--	--	--	--	--	Trichoderma harzianum	hypothetical protein THAR02_11095	PF05368.11	NmrA	NmrA-like family
M431DRAFT_510809	--	1.75141	0.947597	2.55522	2.69653	1.4311	0.634436	1	0.135744	0.13751	0.571468	0.153987	--	--	--	--	--	--	--	--	--	--	--
M431DRAFT_91822	A1A102019.1	1.75141	0.947597	2.55522	2.69653	1.4311	0.634436	1	0.166703	0.168872	0.701803	0.189106	--	--	--	--	--	--	Glarea lozoyensis ATCC 20868	hypothetical protein GLAREA_03591	--	--	--
M431DRAFT_494439	A1A111882.1	2.61029	1.41582	3.80476	2.68733	1.42617	0.540078	1	0.0976239	0.197788	0.102747	0.664463	GO:0005515	molecular function	protein binding	--	--	--	Trichoderma harzianum	hypothetical protein THAR02_00941	PF11338.6,PF12796.5	DUF3140|Ank_2	Protein of unknown function (DUF3140)|Ankyrin repeats (3 copies)
M431DRAFT_397350	--	4.34255	2.37457	6.31054	2.65755	1.41009	0.347946	1	0.587084	0.396482	1.23578	1.33197	--	--	--	--	--	--	--	--	--	--	--
M431DRAFT_262711	--	2.58557	1.41582	3.75532	2.6524	1.4073	0.540363	1	0.14544	0.294664	0.306144	0.824929	--	--	--	--	--	--	--	--	--	--	--
M431DRAFT_77211	A1A104066.1	35.3816	19.3755	51.3877	2.6522	1.40719	0.00296985	0.109336	1.36967	2.16795	4.68501	4.467	--	--	--	--	--	--	Trichoderma harzianum	hypothetical protein THAR02_08806	PF09084.9	NMT1	NMT1/THI5 like
M431DRAFT_149493	A1A106520.1	1.72669	0.947597	2.50577	2.64435	1.40291	0.669514	1	0.0836776	0.0847665	0.440344	0	GO:0003824,GO:0008152	molecular function|biological process	catalytic activity|metabolic process	--	--	--	Trichoderma harzianum	hypothetical protein THAR02_01538	PF13714.4	PEP_mutase	Phosphoenolpyruvate phosphomutase
M431DRAFT_83899	A1A110319.1	345.643	190.043	501.243	2.63752	1.39918	9.45e-12	4.96e-09	17.6017	17.0479	43.9187	45.5838	GO:0001104,GO:0006357,GO:0016592	molecular function|biological process|cellular component	RNA polymerase II transcription cofactor activity|regulation of transcription from RNA polymerase II promoter|mediator complex	--	--	--	Trichoderma harzianum	hypothetical protein THAR02_03034	PF10232.7	Med8	Mediator of RNA polymerase II transcription complex subunit 8
M431DRAFT_75843	A1A104872.1	5.0858	2.80931	7.36229	2.62067	1.38994	0.311286	1	0	1.3126	1.59102	1.71485	--	--	--	--	--	--	Trichoderma virens Gv29-8	hypothetical protein TRIVIDRAFT_52775	PF01042.19	Ribonuc_L-PSP	Endoribonuclease L-PSP
M431DRAFT_133063	A1A104672.1	4.25723	2.35225	6.1622	2.6197	1.3894	0.350568	1	0.0641068	0.259764	0.607238	0.218167	--	--	--	--	--	--	Trichoderma harzianum	hypothetical protein THAR02_06007	PF01261.22	AP_endonuc_2	Xylose isomerase-like TIM barrel
M431DRAFT_513284	A1A101628.1	2.56084	1.41582	3.70587	2.61748	1.38818	0.541462	1	0.0777441	0.157512	0.245472	0.352769	GO:0008152,GO:0016787	biological process|molecular function	metabolic process|hydrolase activity	--	--	--	Trichoderma harzianum	hypothetical protein THAR02_06940	PF07859.11	Abhydrolase_3	alpha/beta hydrolase fold
M431DRAFT_557590	A1A106981.1	5.15757	2.85395	7.46118	2.61434	1.38644	0.309471	1	0.870417	0.440872	1.14512	2.22164	GO:0006725,GO:0016853	biological process|molecular function	cellular aromatic compound metabolic process|isomerase activity	--	--	--	Trichoderma harzianum	hypothetical protein THAR02_03722	PF14552.4	Tautomerase_2	Tautomerase enzyme
M431DRAFT_70981	A1A110176.1	17.1085	9.47597	24.741	2.61092	1.38456	0.0413351	0.580137	0.632066	0.640291	1.53004	1.72083	GO:0008270,GO:0016491,GO:0055114	molecular function|molecular function|biological process	zinc ion binding|oxidoreductase activity|oxidation-reduction process	--	--	--	Trichoderma harzianum	S-(hydroxymethyl)glutathione dehydrogenase/alcohol dehydrogenase	PF08240.10,PF13823.4	ADH_N|ADH_N_assoc	Alcohol dehydrogenase GroES-like domain|Alcohol dehydrogenase GroES-associated
M431DRAFT_502960	A1A109270.1	5.12726	2.84279	7.41174	2.6072	1.3825	0.310233	1	0.211157	0.213905	0.444475	0.638759	--	--	--	--	--	--	Trichoderma harzianum	hypothetical protein THAR02_02850	PF05042.11	Caleosin	Caleosin related protein
M431DRAFT_540701	A1A107145.1	3.395	1.88404	4.90596	2.60397	1.38071	0.569214	1	0.026273	0.0798446	0.0276517	0.238431	--	--	--	--	--	--	Trichoderma harzianum	hypothetical protein THAR02_00392	--	--	--
M431DRAFT_509414	A1A101252.1	4.29869	2.38573	6.21164	2.60366	1.38054	0.349286	1	0.127354	0.0322529	0.268075	0.14447	--	--	--	--	--	--	Trichoderma lixii	QI74 protein	--	--	--
M431DRAFT_487098	A1A101683.1	2.53612	1.41582	3.65642	2.58256	1.3688	0.542573	1	0.0621049	0.125826	0.261456	0.211354	GO:0016491,GO:0055114,GO:0071949	molecular function|biological process|molecular function	oxidoreductase activity|oxidation-reduction process|FAD binding	--	--	--	Trichoderma virens Gv29-8	hypothetical protein TRIVIDRAFT_53401	PF01494.17	FAD_binding_3	FAD binding domain
M431DRAFT_491177	--	2.53612	1.41582	3.65642	2.58256	1.3688	0.542573	1	0.11357	0.230097	0.478121	0.3865	--	--	--	--	--	--	--	--	--	--	--
M431DRAFT_96798	A1A106084.1	2.53612	1.41582	3.65642	2.58256	1.3688	0.542573	1	0.00728313	0.0147558	0.0306613	0.0247858	GO:0003824,GO:0008152,GO:0016740,GO:0031177	molecular function|biological process|molecular function|molecular function	catalytic activity|metabolic process|transferase activity|phosphopantetheine binding	--	--	--	Trichoderma harzianum	lovastatin nonaketide synthase	PF00109.24,PF00501.26,PF00550.23,PF00668.18,PF00698.19,PF02801.20,PF07993.10,PF08242.10,PF08659.8,PF13193.4,PF14765.4,PF16197.3	ketoacyl-synt|AMP-binding|PP-binding|Condensation|Acyl_transf_1|Ketoacyl-synt_C|NAD_binding_4|Methyltransf_12|KR|AMP-binding_C|PS-DH|KAsynt_C_assoc	Beta-ketoacyl synthase, N-terminal domain|AMP-binding enzyme|Phosphopantetheine attachment site|Condensation domain|Acyl transferase domain|"Beta-ketoacyl synthase, C-terminal domain"|Male sterility protein|Methyltransferase domain|KR domain|AMP-binding enzyme C-terminal domain|Polyketide synthase dehydratase|Ketoacyl-synthetase C-terminal extension
M431DRAFT_509305	A1A100523.1	2.572	1.43813	3.70587	2.57686	1.36561	0.540965	1	0.278562	0	0.29318	0.421332	--	--	--	--	--	--	Trichoderma harzianum	hypothetical protein THAR02_05406	PF06884.9	DUF1264	Protein of unknown function (DUF1264)
M431DRAFT_277406	--	5.07782	2.84279	7.31285	2.57242	1.36312	0.31149	1	0.279168	0.282801	0.783515	0.633373	--	--	--	--	--	--	--	--	--	--	--
M431DRAFT_502135	A1A112058.1	65.0081	36.41	93.6063	2.5709	1.36227	0.000162869	0.0124686	2.27103	3.2352	6.64776	7.16517	--	--	--	--	--	--	Trichoderma virens Gv29-8	hypothetical protein TRIVIDRAFT_225981	--	--	--
M431DRAFT_493221	A1A105098.1	14.3106	8.03784	20.5834	2.56081	1.3566	0.0699872	0.761819	0.671863	0.972294	1.81831	2.28647	--	--	--	--	--	--	Trichoderma harzianum	hypothetical protein THAR02_00211	--	--	--
M431DRAFT_11968	A1A104487.1	42.7389	24.0242	61.4536	2.55798	1.35501	0.00185857	0.0775636	5.61485	16.6262	27.2746	27.9276	--	--	--	--	--	--	Trichoderma atroviride IMI 206040	hypothetical protein TRIATDRAFT_52977, partial	PF13668.4	Ferritin_2	Ferritin-like domain
M431DRAFT_479531	A1A110587.1	70.5325	39.6875	101.378	2.5544	1.35298	9.52e-05	0.0081772	2.73113	4.49584	9.88092	8.13271	GO:0008270,GO:0016491,GO:0055114	molecular function|molecular function|biological process	zinc ion binding|oxidoreductase activity|oxidation-reduction process	--	--	--	Trichoderma harzianum	hypothetical protein THAR02_04743	PF00107.24,PF08240.10	ADH_zinc_N|ADH_N	Zinc-binding dehydrogenase|Alcohol dehydrogenase GroES-like domain
M431DRAFT_502763	A1A109439.1	89.7694	50.5123	129.027	2.55436	1.35296	2.9e-05	0.00346097	1.44549	2.7703	5.79757	4.69768	GO:0005515	molecular function	protein binding	--	--	--	Trichoderma harzianum	F-box domain-containing protein	--	--	--
M431DRAFT_512827	A1A107726.1	3.34555	1.88404	4.80707	2.55148	1.35133	0.470962	1	0.19888	0.604405	0.62795	1.35365	--	--	--	--	--	--	Deltaproteobacteria bacterium SM23_61	hypothetical protein AMJ94_14915	PF07045.9	DUF1330	Domain of unknown function (DUF1330)
M431DRAFT_2084	A1A108475.1	2.5114	1.41582	3.60698	2.54763	1.34916	0.543695	1	0.0554595	0.112362	0.291849	0.125826	--	--	--	--	--	--	Trichoderma harzianum	hypothetical protein THAR02_05435	--	--	--
M431DRAFT_129580	A1A102805.1	3.38144	1.90635	4.85652	2.54754	1.34911	0.469671	1	0.142373	0.0480751	0.0998959	0.376849	--	--	--	--	--	--	Trichoderma harzianum	hypothetical protein THAR02_03014	--	--	--
M431DRAFT_83190	A1A111919.1	7.57007	4.26977	10.8704	2.5459	1.34817	0.19436	1	0.289109	0.234297	0.851986	0.459149	GO:0016021,GO:0055085	cellular component|biological process	integral component of membrane|transmembrane transport	--	--	--	Trichoderma harzianum	hypothetical protein THAR02_11259	PF07690.14	MFS_1	Major Facilitator Superfamily
M431DRAFT_90781	A1A101845.1	8.28302	4.69335	11.8727	2.52968	1.33896	0.220461	1	0.0655314	0.597458	1.10352	0.520369	GO:0008270,GO:0016491,GO:0055114	molecular function|molecular function|biological process	zinc ion binding|oxidoreductase activity|oxidation-reduction process	--	--	--	Trichoderma harzianum	alcohol dehydrogenase GroES-like domain-containing protein	PF08240.10	ADH_N	Alcohol dehydrogenase GroES-like domain
M431DRAFT_527038	A1A110089.1	29.0868	16.5551	41.6185	2.51395	1.32995	0.0107051	0.256745	2.06566	2.79006	5.50763	6.40495	GO:0010181,GO:0016491,GO:0055114	molecular function|molecular function|biological process	FMN binding|oxidoreductase activity|oxidation-reduction process	--	--	--	Trichoderma harzianum	protein bli-3	PF16242.3	Pyrid_ox_like	Pyridoxamine 5'-phosphate oxidase like
M431DRAFT_351937	--	3.32641	1.89519	4.75763	2.51036	1.3279	0.471657	1	0.285062	0.288771	0.600042	0.80843	--	--	--	--	--	--	--	--	--	--	--
M431DRAFT_86425	A1A104234.1	4.10554	2.35225	5.85883	2.49073	1.31657	0.414811	1	0.0563363	0.228278	0.237171	0.447353	--	--	--	--	--	--	Trichoderma harzianum	hypothetical protein THAR02_03498	PF04646.10	DUF604	Protein of unknown function, DUF604
M431DRAFT_396825	A1A104587.1	14.0442	8.049	20.0395	2.48969	1.31597	0.184553	1	1.0808	1.23173	4.12351	1.53257	--	--	--	--	--	--	Trichoderma atroviride IMI 206040	hypothetical protein TRIATDRAFT_314361	--	--	--
M431DRAFT_540746	A1A107228.1	2.49783	1.43813	3.55753	2.47371	1.30668	0.556345	1	0.126196	0	0.265636	0.0477184	GO:0003824,GO:0016491,GO:0016614,GO:0050660,GO:0055114	molecular function|molecular function|molecular function|molecular function|biological process	catalytic activity|oxidoreductase activity|oxidoreductase activity, acting on CH-OH group of donors|flavin adenine dinucleotide binding|oxidation-reduction process	--	--	--	Trichoderma harzianum	isoamyl alcohol oxidase	PF01565.21,PF08031.10	FAD_binding_4|BBE	FAD binding domain |Berberine and berberine like
M431DRAFT_519325	A1A111406.1	229.21	132.039	326.381	2.47185	1.30559	9.46e-06	0.00130256	4.59698	5.65469	14.2075	10.5951	GO:0016491,GO:0055114,GO:0071949	molecular function|biological process|molecular function	oxidoreductase activity|oxidation-reduction process|FAD binding	K03380	ko00623,ko00627	Toluene degradation|Aminobenzoate degradation	Trichoderma harzianum	FAD binding domain-containing protein	PF01494.17,PF07976.10	FAD_binding_3|Phe_hydrox_dim	FAD binding domain|"Phenol hydroxylase, C-terminal dimerisation domain "
M431DRAFT_514332	A1A103581.1	3479.63	2009.47	4949.79	2.46323	1.30055	8.15e-07	0.00015975	71.9781	88.4172	171.525	214.234	GO:0003824,GO:0008152	molecular function|biological process	catalytic activity|metabolic process	--	--	--	Trichoderma harzianum	transketolase	PF00456.19,PF02779.22,PF02780.18	Transketolase_N|Transket_pyr|Transketolase_C	Transketolase, thiamine diphosphate binding domain|"Transketolase, pyrimidine binding domain"|"Transketolase, C-terminal domain"
M431DRAFT_498093	A1A106612.1	3.24108	1.87288	4.60929	2.46107	1.29929	0.474812	1	0	0.764957	1.39082	0.428307	--	--	--	--	--	--	Trichoderma virens Gv29-8	hypothetical protein TRIVIDRAFT_227015	--	--	--
M431DRAFT_10815	A1A107610.1	3.27696	1.89519	4.65873	2.45818	1.29759	0.473474	1	0.215141	0.217941	0.679292	0.366081	--	--	--	--	--	--	Exophiala sideris	hypothetical protein PV11_07116	PF00106.23	adh_short	short chain dehydrogenase
M431DRAFT_501946	A1A103127.1	3.31285	1.91751	4.70818	2.45536	1.29593	0.472152	1	0.236566	0	0.311225	0.268358	GO:0016021,GO:0055085	cellular component|biological process	integral component of membrane|transmembrane transport	--	--	--	Trichoderma harzianum	hypothetical protein THAR02_02987	PF07690.14	MFS_1	Major Facilitator Superfamily
M431DRAFT_17182	A1A104171.1	143.166	82.9761	203.355	2.45077	1.29323	8.75e-07	0.000165867	4.39404	3.92474	10.8903	9.11159	GO:0005215,GO:0016020,GO:0016021,GO:0022857,GO:0022891,GO:0055085	molecular function|cellular component|cellular component|molecular function|molecular function|biological process	transporter activity|membrane|integral component of membrane|transmembrane transporter activity|substrate-specific transmembrane transporter activity|transmembrane transport	--	--	--	Trichoderma harzianum	MFS transporter, SP family, general alpha glucoside:H+ symporter	PF00083.22	Sugar_tr	Sugar (and other) transporter
M431DRAFT_509873	A1A107708.1	8.92162	5.17273	12.6705	2.44949	1.29248	0.186131	1	0.187953	0.856794	1.08799	1.38588	--	--	--	--	--	--	Trichoderma harzianum	hypothetical protein THAR02_07435	--	--	--
M431DRAFT_407888	--	4.09198	2.37457	5.80938	2.4465	1.29072	0.415223	1	0.330613	0.223277	0.579937	0.75009	--	--	--	--	--	--	--	--	--	--	--
M431DRAFT_92889	A1A106264.1	3.28254	1.90635	4.65873	2.44379	1.28912	0.473267	1	0.241578	0.0815738	0.50851	0.274044	GO:0051287,GO:0055114	molecular function|biological process	NAD binding|oxidation-reduction process	--	--	--	Trichoderma harzianum	D-isomer specific 2-hydroxyacid dehydrogenase	PF02826.17	2-Hacid_dh_C	D-isomer specific 2-hydroxyacid dehydrogenase, NAD binding domain
M431DRAFT_263291	A1A102140.1	4.83523	2.80931	6.86114	2.44228	1.28823	0.368875	1	0	0.919979	0.955818	1.20191	--	--	--	--	--	--	Trichoderma virens Gv29-8	hypothetical protein TRIVIDRAFT_44187	--	--	--
M431DRAFT_256883	A1A108209.1	4.91257	2.86511	6.96003	2.42924	1.2805	0.366883	1	0.442185	0.0895877	0.372311	0.9029	--	--	--	--	--	--	Trichoderma harzianum	hypothetical protein THAR02_08341	--	--	--
M431DRAFT_61438	A1A111773.1	32.4159	18.9073	45.9244	2.42893	1.28032	0.00979655	0.239425	4.30282	6.53822	11.3215	14.3382	--	--	--	--	--	--	Trichoderma harzianum	hypothetical protein THAR02_01146	--	--	--
M431DRAFT_92277	A1A106614.1	28.1421	16.4658	39.8184	2.41825	1.27396	0.0174258	0.352681	0.355059	1.43872	2.18876	2.01388	GO:0003700,GO:0006355,GO:0043565	molecular function|biological process|molecular function	transcription factor activity, sequence-specific DNA binding|regulation of transcription, DNA-templated|sequence-specific DNA binding	--	--	--	Trichoderma harzianum	hypothetical protein THAR02_03074	--	--	--
M431DRAFT_184620	--	28.929	16.9452	40.9129	2.41443	1.27168	0.099107	0.89576	1.01205	3.58828	3.99436	6.74489	--	--	--	--	--	--	--	--	--	--	--
M431DRAFT_10921	A1A103460.1	28.0701	16.4769	39.6634	2.4072	1.26736	0.0369566	0.551962	0.397299	1.35833	1.72486	2.36614	GO:0016021,GO:0055085	cellular component|biological process	integral component of membrane|transmembrane transport	--	--	--	Trichoderma harzianum	hypothetical protein THAR02_08489	PF07690.14	MFS_1	Major Facilitator Superfamily
M431DRAFT_511191	A1A102383.1	16.1971	9.50945	22.8847	2.40652	1.26695	0.0817163	0.822141	1.96768	1.07331	2.54885	4.63595	--	--	--	--	--	--	No hit	No hit	--	--	--
M431DRAFT_481484	A1A111869.1	1921.26	1128.3	2714.22	2.40559	1.26639	2.13e-15	2.06e-12	174.53	160.098	401.94	387.095	--	--	--	--	--	--	Trichoderma harzianum	hypothetical protein THAR02_00931	--	--	--
M431DRAFT_498474	A1A102708.1	15.2889	8.98543	21.5924	2.40305	1.26486	0.187943	1	0.970423	1.35169	3.95772	1.51366	--	--	--	--	--	--	Trichoderma harzianum	hypothetical protein THAR02_11118	--	--	--
M431DRAFT_79569	A1A110947.1	10.428	6.13148	14.7246	2.40147	1.26392	0.154297	1	0.357444	0.814715	1.31671	1.41919	--	--	--	--	--	--	Trichoderma harzianum	hypothetical protein THAR02_08027	PF12146.6	Hydrolase_4	Serine aminopeptidase, S33
M431DRAFT_488961	A1A109838.1	42.4721	24.9942	59.9501	2.39856	1.26217	0.00376861	0.125548	0.711542	1.66685	2.66789	2.87554	GO:0003824,GO:0005992	molecular function|biological process	catalytic activity|trehalose biosynthetic process	--	--	--	Trichoderma harzianum	glycosyltransferase family 20	PF00982.19	Glyco_transf_20	Glycosyltransferase family 20
M431DRAFT_388574	--	4.04811	2.38573	5.71049	2.3936	1.25918	0.416566	1	0.363136	0.0919653	0.668836	0.411939	--	--	--	--	--	--	--	--	--	--	--
M431DRAFT_101932	A1A107567.1	3.2331	1.90635	4.55984	2.39192	1.25817	0.536614	1	0.296939	0.100268	0.833391	0.112282	--	--	--	--	--	--	Trichoderma virens Gv29-8	hypothetical protein TRIVIDRAFT_191903	PF00106.23	adh_short	short chain dehydrogenase
M431DRAFT_92958	A1A106444.1	4.80252	2.84279	6.76224	2.37873	1.25019	0.369728	1	0.454886	0.460805	1.27668	0.860032	GO:0016491,GO:0051537,GO:0055114	molecular function|molecular function|biological process	oxidoreductase activity|2 iron, 2 sulfur cluster binding|oxidation-reduction process	--	--	--	Trichoderma harzianum	Rieske domain-containing protein	PF00355.24	Rieske	Rieske [2Fe-2S] domain
M431DRAFT_502770	A1A109433.1	4.8384	2.86511	6.81169	2.37746	1.24942	0.368792	1	0.400743	0.0811915	0.590481	0.54552	--	--	--	--	--	--	Trichoderma harzianum	hypothetical protein THAR02_09623	--	--	--
M431DRAFT_501581	A1A103871.1	4.8081	2.85395	6.76224	2.36943	1.24454	0.369582	1	0.081272	0.0411648	0.171074	0.115243	GO:0005515	molecular function	protein binding	--	--	--	Chaetomium globosum CBS 148.51	hypothetical protein CHGG_08200	PF00400.30	WD40	WD domain, G-beta repeat
M431DRAFT_78643	A1A110712.1	14.3603	8.53953	20.1811	2.36326	1.24078	0.0981141	0.894478	0.993246	0.804937	1.56805	2.59148	--	--	--	--	--	--	Trichoderma harzianum	hypothetical protein THAR02_09429	--	--	--
M431DRAFT_202755	--	11.9209	7.11256	16.7292	2.35207	1.23393	0.128832	0.983034	0.798306	0.707607	1.89045	1.58479	--	--	--	--	--	--	--	--	--	--	--
M431DRAFT_102208	A1A110410.1	0.784711	0.468219	1.1012	2.3519	1.23382	0.964654	1	0	0.05084	0	0.113863	--	--	--	--	--	--	Trichoderma harzianum	carboxylesterase	PF00135.26	COesterase	Carboxylesterase family
M431DRAFT_16918	--	0.784711	0.468219	1.1012	2.3519	1.23382	0.964654	1	0	0.165012	0	0.369568	--	--	--	--	--	--	--	--	--	--	--
M431DRAFT_487335	A1A101172.1	0.784711	0.468219	1.1012	2.3519	1.23382	0.964654	1	0	0.0759924	0	0.170196	--	--	--	--	--	--	Trichoderma harzianum	hypothetical protein THAR02_11235	--	--	--
M431DRAFT_492105	--	0.784711	0.468219	1.1012	2.3519	1.23382	0.964654	1	0	0.489443	0	1.09618	--	--	--	--	--	--	--	--	--	--	--
M431DRAFT_492566	A1A110925.1	1.56942	0.936438	2.2024	2.3519	1.23382	0.799645	1	0	0.0884445	0	0.198084	GO:0000981,GO:0003677,GO:0005634,GO:0006351,GO:0006355,GO:0008270	molecular function|molecular function|cellular component|biological process|biological process|molecular function	RNA polymerase II transcription factor activity, sequence-specific DNA binding|DNA binding|nucleus|transcription, DNA-templated|regulation of transcription, DNA-templated|zinc ion binding	--	--	--	Trichoderma harzianum	hypothetical protein THAR02_03537	PF00172.16	Zn_clus	Fungal Zn(2)-Cys(6) binuclear cluster domain
M431DRAFT_501016	A1A107668.1	0.784711	0.468219	1.1012	2.3519	1.23382	0.964654	1	0	0.10168	0	0.227727	GO:0006807,GO:0016810	biological process|molecular function	nitrogen compound metabolic process|hydrolase activity, acting on carbon-nitrogen (but not peptide) bonds	--	--	--	Trichoderma atroviride IMI 206040	nitrilase	PF00795.20	CN_hydrolase	Carbon-nitrogen hydrolase
M431DRAFT_504299	--	0.784711	0.468219	1.1012	2.3519	1.23382	0.964654	1	0	0.376658	0	0.843579	--	--	--	--	--	--	--	--	--	--	--
M431DRAFT_527730	A1A108944.1	0.784711	0.468219	1.1012	2.3519	1.23382	0.964654	1	0	0.113096	0	0.253294	--	--	--	--	--	--	Trichoderma harzianum	hypothetical protein THAR02_04795	PF01965.22	DJ-1_PfpI	DJ-1/PfpI family
M431DRAFT_542459	--	0.784711	0.468219	1.1012	2.3519	1.23382	0.964654	1	0	0.105135	0	0.235465	--	--	--	--	--	--	--	--	--	--	--
M431DRAFT_548162	A1A111178.1	0.784711	0.468219	1.1012	2.3519	1.23382	0.964654	1	0	0.0699204	0	0.156597	GO:0016491,GO:0055114,GO:0071949	molecular function|biological process|molecular function	oxidoreductase activity|oxidation-reduction process|FAD binding	--	--	--	Trichoderma harzianum	FAD binding domain-containing protein	PF01494.17	FAD_binding_3	FAD binding domain
M431DRAFT_8678	A1A102450.1	0.784711	0.468219	1.1012	2.3519	1.23382	0.964654	1	0	0.207749	0	0.465283	--	--	--	--	--	--	Torrubiella hemipterigena	hypothetical protein VHEMI04346	--	--	--
M431DRAFT_93966	A1A102702.1	0.784711	0.468219	1.1012	2.3519	1.23382	0.964654	1	0	0.0841898	0	0.188555	--	--	--	--	--	--	Trichoderma virens Gv29-8	hypothetical protein TRIVIDRAFT_46238	PF00106.23	adh_short	short chain dehydrogenase
M431DRAFT_482159	A1A103024.1	217.42	129.831	305.009	2.34927	1.23221	8.63e-06	0.00120131	2.31915	4.38051	7.37339	7.94728	GO:0005515	molecular function	protein binding	--	--	--	Trichoderma harzianum	hypothetical protein THAR02_04766	PF00168.28	C2	C2 domain
M431DRAFT_527925	A1A108427.1	8.69336	5.21736	12.1694	2.33247	1.22186	0.215959	1	0.57395	0.484515	1.00678	1.41068	--	--	--	--	--	--	Oidiodendron maius Zn	hypothetical protein OIDMADRAFT_169633	PF11807.6	DUF3328	Domain of unknown function (DUF3328)
M431DRAFT_498162	A1A106557.1	26.1608	15.7079	36.6137	2.33091	1.22089	0.0233825	0.419072	0.280429	0.123512	0.500462	0.428765	GO:0005524	molecular function	ATP binding	--	--	--	Trichoderma harzianum	hypothetical protein THAR02_01510	PF00004.27,PF13086.4,PF13087.4	AAA|AAA_11|AAA_12	ATPase family associated with various cellular activities (AAA)|AAA domain|AAA domain
M431DRAFT_551535	A1A105576.1	42.5172	25.5293	59.5051	2.33085	1.22086	0.00449105	0.141668	1.10801	1.63263	3.49848	2.74238	GO:0000981,GO:0005634,GO:0006355,GO:0008270	molecular function|cellular component|biological process|molecular function	RNA polymerase II transcription factor activity, sequence-specific DNA binding|nucleus|regulation of transcription, DNA-templated|zinc ion binding	--	--	--	Trichoderma virens Gv29-8	hypothetical protein TRIVIDRAFT_192047	PF00172.16	Zn_clus	Fungal Zn(2)-Cys(6) binuclear cluster domain
M431DRAFT_180915	--	7.09922	4.28093	9.91751	2.31668	1.21206	0.265698	1	0.757919	0.383891	1.46244	1.14637	--	--	--	--	--	--	--	--	--	--	--
M431DRAFT_4792	A1A111276.1	7.85363	4.73799	10.9693	2.31518	1.21112	0.239848	1	0.231381	0.234392	0.584456	0.472459	--	--	--	--	--	--	Trichoderma harzianum	hypothetical protein THAR02_09499	PF05508.9	Ran-binding	RanGTP-binding protein
M431DRAFT_498734	A1A102424.1	12.5236	7.56962	17.4776	2.30891	1.20721	0.134774	0.997875	0.427287	0.556518	0.89942	1.31565	GO:0003824	molecular function	catalytic activity	--	--	--	Verticillium alfalfae VaMs.102	3-carboxy-cis,cis-muconate cycloisomerase	PF00206.18,PF10397.7	Lyase_1|ADSL_C	Lyase|Adenylosuccinate lyase C-terminus
M431DRAFT_87595	A1A104155.1	187.631	113.622	261.64	2.30272	1.20334	6.37e-07	0.000130295	11.2024	12.9694	26.7387	27.6852	--	--	--	--	--	--	Trichoderma harzianum	hypothetical protein THAR02_09225	--	--	--
M431DRAFT_52559	A1A100836.1	6.2539	3.79039	8.71742	2.29987	1.20156	0.297024	1	0.666811	0.675488	2.28086	0.756426	GO:0005179,GO:0005576	molecular function|cellular component	hormone activity|extracellular region	--	--	--	Trichoderma harzianum	hypothetical protein THAR02_08231	PF03298.11	Stanniocalcin	Stanniocalcin family
M431DRAFT_96168	A1A102204.1	3.0894	1.87288	4.30592	2.29909	1.20106	0.564218	1	0	0.266763	0.138578	0.448091	GO:0016021,GO:0055085	cellular component|biological process	integral component of membrane|transmembrane transport	--	--	--	Trichoderma harzianum	vacuolar calcium ion transporter	PF01699.22	Na_Ca_ex	Sodium/calcium exchanger protein
M431DRAFT_533129	A1A106167.1	2.33499	1.41582	3.25416	2.29843	1.20065	0.654703	1	0.040244	0.0815354	0.0423559	0.228263	--	--	--	--	--	--	Trichoderma virens Gv29-8	hypothetical protein TRIVIDRAFT_226907	--	--	--
M431DRAFT_544198	A1A108987.1	2.33499	1.41582	3.25416	2.29843	1.20065	0.654703	1	0.0627429	0.127119	0.0660354	0.355875	--	--	--	--	--	--	Trichoderma harzianum	hypothetical protein THAR02_08591	--	--	--
M431DRAFT_120562	A1A101972.1	0.79029	0.479378	1.1012	2.29715	1.19984	0.964695	1	0.0547844	0	0	0.124294	GO:0003824,GO:0005975,GO:0008061,GO:0016810	molecular function|biological process|molecular function|molecular function	catalytic activity|carbohydrate metabolic process|chitin binding|hydrolase activity, acting on carbon-nitrogen (but not peptide) bonds	--	--	--	Trichoderma virens Gv29-8	carbohydrate esterase family 4 protein	PF00187.17,PF01522.19	Chitin_bind_1|Polysacc_deac_1	Chitin recognition protein|Polysaccharide deacetylase
M431DRAFT_122877	A1A102635.1	0.79029	0.479378	1.1012	2.29715	1.19984	0.964695	1	0.0489797	0	0	0.111124	GO:0016021,GO:0055085	cellular component|biological process	integral component of membrane|transmembrane transport	--	--	--	Trichoderma harzianum	hypothetical protein THAR02_06987	PF07690.14	MFS_1	Major Facilitator Superfamily
M431DRAFT_230418	--	0.79029	0.479378	1.1012	2.29715	1.19984	0.964695	1	0.147956	0	0	0.33568	--	--	--	--	--	--	--	--	--	--	--
M431DRAFT_234058	A1A102372.1	0.79029	0.479378	1.1012	2.29715	1.19984	0.964695	1	0.144947	0	0	0.328853	--	--	--	--	--	--	Trichoderma virens Gv29-8	hypothetical protein TRIVIDRAFT_70094	--	--	--
M431DRAFT_253801	--	0.79029	0.479378	1.1012	2.29715	1.19984	0.964695	1	0.0888966	0	0	0.201687	--	--	--	--	--	--	--	--	--	--	--
M431DRAFT_271780	--	0.79029	0.479378	1.1012	2.29715	1.19984	0.964695	1	0.172069	0	0	0.390389	--	--	--	--	--	--	--	--	--	--	--
M431DRAFT_389910	--	0.79029	0.479378	1.1012	2.29715	1.19984	0.964695	1	0.171037	0	0	0.388046	--	--	--	--	--	--	--	--	--	--	--
M431DRAFT_407459	--	0.79029	0.479378	1.1012	2.29715	1.19984	0.964695	1	0.0895482	0	0	0.203166	--	--	--	--	--	--	--	--	--	--	--
M431DRAFT_409900	--	1.58058	0.958756	2.2024	2.29715	1.19984	0.799271	1	0.403389	0	0	0.915204	--	--	--	--	--	--	--	--	--	--	--
M431DRAFT_416471	--	0.79029	0.479378	1.1012	2.29715	1.19984	0.964695	1	0.102051	0	0	0.231531	--	--	--	--	--	--	--	--	--	--	--
M431DRAFT_416560	--	0.79029	0.479378	1.1012	2.29715	1.19984	0.964695	1	0.0895482	0	0	0.203166	--	--	--	--	--	--	--	--	--	--	--
M431DRAFT_505024	--	0.79029	0.479378	1.1012	2.29715	1.19984	0.964695	1	0.251525	0	0	0.570656	--	--	--	--	--	--	--	--	--	--	--
M431DRAFT_505190	--	0.79029	0.479378	1.1012	2.29715	1.19984	0.964695	1	0.152712	0	0	0.34647	--	--	--	--	--	--	--	--	--	--	--
M431DRAFT_509084	--	0.79029	0.479378	1.1012	2.29715	1.19984	0.964695	1	0.0794044	0	0	0.180152	--	--	--	--	--	--	--	--	--	--	--
M431DRAFT_519252	A1A111496.1	0.79029	0.479378	1.1012	2.29715	1.19984	0.964695	1	0.0408788	0	0	0.0927453	GO:0004499,GO:0016491,GO:0050660,GO:0050661,GO:0055114	molecular function|molecular function|molecular function|molecular function|biological process	N,N-dimethylaniline monooxygenase activity|oxidoreductase activity|flavin adenine dinucleotide binding|NADP binding|oxidation-reduction process	K00485	ko00982	Drug metabolism - cytochrome P450	Trichoderma harzianum	hypothetical protein THAR02_08066	PF00743.17	FMO-like	Flavin-binding monooxygenase-like
M431DRAFT_530831	A1A103791.1	0.79029	0.479378	1.1012	2.29715	1.19984	0.964695	1	0.0568985	0	0	0.129091	GO:0016787,GO:0016810	molecular function|molecular function	hydrolase activity|hydrolase activity, acting on carbon-nitrogen (but not peptide) bonds	--	--	--	Trichoderma harzianum	hypothetical protein THAR02_02041	PF01979.18	Amidohydro_1	Amidohydrolase family
M431DRAFT_74502	A1A108636.1	0.79029	0.479378	1.1012	2.29715	1.19984	0.964695	1	0.061041	0	0	0.138489	GO:0016021,GO:0055085	cellular component|biological process	integral component of membrane|transmembrane transport	--	--	--	Trichoderma harzianum	hypothetical protein THAR02_10755	PF07690.14	MFS_1	Major Facilitator Superfamily
M431DRAFT_86216	A1A103808.1	44.2951	26.8893	61.7008	2.29462	1.19825	0.0051413	0.155049	0.70193	1.54064	2.25734	2.74269	GO:0015079,GO:0016020,GO:0071805	molecular function|cellular component|biological process	potassium ion transmembrane transporter activity|membrane|potassium ion transmembrane transport	--	--	--	Trichoderma harzianum	hypothetical protein THAR02_02027	PF02705.14	K_trans	K+ potassium transporter
M431DRAFT_119370	A1A101070.1	91.1826	55.4288	126.936	2.29008	1.1954	0.0310561	0.500012	2.57666	2.65519	7.52779	4.23323	GO:0000981,GO:0003677,GO:0005634,GO:0006351,GO:0006355,GO:0008270	molecular function|molecular function|cellular component|biological process|biological process|molecular function	RNA polymerase II transcription factor activity, sequence-specific DNA binding|DNA binding|nucleus|transcription, DNA-templated|regulation of transcription, DNA-templated|zinc ion binding	--	--	--	Trichoderma harzianum	hypothetical protein THAR02_02972	PF04082.16	Fungal_trans	Fungal specific transcription factor domain
M431DRAFT_175900	A1A109786.1	24.1612	14.7157	33.6067	2.28374	1.1914	0.0347309	0.533187	2.08018	1.5219	4.01379	4.064	--	--	--	--	--	--	No hit	No hit	--	--	--
M431DRAFT_490112	A1A104455.1	153.036	93.2211	212.85	2.28328	1.19111	4.33e-06	0.000695983	4.91871	6.17178	11.4126	13.3153	GO:0016491,GO:0045454,GO:0050660,GO:0055114	molecular function|biological process|molecular function|biological process	oxidoreductase activity|cell redox homeostasis|flavin adenine dinucleotide binding|oxidation-reduction process	--	--	--	Trichoderma harzianum	hypothetical protein THAR02_06175	PF02852.20,PF07992.12	Pyr_redox_dim|Pyr_redox_2	Pyridine nucleotide-disulphide oxidoreductase, dimerisation domain|Pyridine nucleotide-disulphide oxidoreductase
M431DRAFT_413949	A1A111937.1	51.3713	31.3153	71.4272	2.2809	1.1896	0.00240849	0.0937448	2.62588	2.0849	6.05021	4.50842	--	--	--	--	--	--	Trichoderma harzianum	hypothetical protein THAR02_10344	--	--	--
M431DRAFT_70982	A1A112239.1	1083.95	661.052	1506.84	2.27946	1.18869	0.0594194	0.705476	36.4491	88.4194	175.09	102.218	--	--	--	--	--	--	Aspergillus nomius NRRL 13137	hypothetical protein ANOM_011626	PF00753.25	Lactamase_B	Metallo-beta-lactamase superfamily
M431DRAFT_525863	A1A112263.1	7.78504	4.74914	10.8209	2.2785	1.18809	0.240885	1	0.218252	0.147395	0.574264	0.247584	GO:0003824,GO:0010181,GO:0016491,GO:0055114	molecular function|molecular function|molecular function|biological process	catalytic activity|FMN binding|oxidoreductase activity|oxidation-reduction process	--	--	--	Trichoderma harzianum	NADPH dehydrogenase	PF00724.18	Oxidored_FMN	NADH:flavin oxidoreductase / NADH oxidase family
M431DRAFT_513817	A1A103529.1	20.8284	12.7089	28.948	2.27778	1.18763	0.0536985	0.668917	0.337573	1.19688	1.5988	1.78706	--	--	--	--	--	--	Trichoderma harzianum	hypothetical protein THAR02_00738	--	--	--
M431DRAFT_71053	A1A112101.1	626.102	382.504	869.701	2.27371	1.18505	0.00777036	0.204704	9.70523	28.7346	44.7564	40.1024	GO:0016491,GO:0016614,GO:0050660,GO:0055114	molecular function|molecular function|molecular function|biological process	oxidoreductase activity|oxidoreductase activity, acting on CH-OH group of donors|flavin adenine dinucleotide binding|oxidation-reduction process	--	--	--	Rosellinia necatrix	putative glucose-methanol-choline oxidoreductase	PF00732.17,PF05199.11	GMC_oxred_N|GMC_oxred_C	GMC oxidoreductase|GMC oxidoreductase
M431DRAFT_556661	A1A100945.1	38.7804	23.7234	53.8373	2.26938	1.1823	0.00901636	0.227079	2.85742	2.27433	5.04808	6.36711	--	--	--	--	--	--	Trichoderma harzianum	hypothetical protein THAR02_09642	PF05729.10	NACHT	NACHT domain
M431DRAFT_100337	A1A103508.1	2.31027	1.41582	3.20471	2.26351	1.17856	0.655602	1	0.0902094	0.182767	0.189887	0.409332	--	--	--	--	--	--	Trichoderma virens Gv29-8	hypothetical protein TRIVIDRAFT_69322	--	--	--
M431DRAFT_541660	--	2.31027	1.41582	3.20471	2.26351	1.17856	0.655602	1	0.0909771	0.184322	0.191503	0.412815	--	--	--	--	--	--	--	--	--	--	--
M431DRAFT_533901	A1A107322.1	16.8387	10.3343	23.3431	2.2588	1.17556	0.17411	1	0.235156	1.5087	2.39247	1.42272	GO:0016491,GO:0055114,GO:0071949	molecular function|biological process|molecular function	oxidoreductase activity|oxidation-reduction process|FAD binding	--	--	--	Rhinocladiella mackenziei CBS 650.93	hypothetical protein Z518_06135	PF01494.17	FAD_binding_3	FAD binding domain
M431DRAFT_501062	A1A107616.1	9.21634	5.66326	12.7694	2.25478	1.17299	0.226196	1	0.313255	0.634662	0.74181	1.33258	GO:0003824,GO:0009058,GO:0030170	molecular function|biological process|molecular function	catalytic activity|biosynthetic process|pyridoxal phosphate binding	--	--	--	Trichoderma harzianum	hypothetical protein THAR02_06858	PF00155.19	Aminotran_1_2	Aminotransferase class I and II
M431DRAFT_502644	A1A109551.1	226.588	139.252	313.924	2.25436	1.17272	2.76e-07	6.39e-05	3.83359	4.10073	8.43632	9.06253	--	--	--	--	--	--	Trichoderma harzianum	hypothetical protein THAR02_07832	--	--	--
M431DRAFT_500917	--	5.3861	3.31101	7.46118	2.25345	1.17213	0.385407	1	0.170696	0.230556	0.299422	0.580908	--	--	--	--	--	--	--	--	--	--	--
M431DRAFT_77479	A1A104017.1	6.90607	4.24745	9.5647	2.25187	1.17112	0.308415	1	0.246451	0.499316	0.605229	1.0251	GO:0003824,GO:0004152,GO:0005737,GO:0006221,GO:0016627,GO:0055114	molecular function|molecular function|cellular component|biological process|molecular function|biological process	catalytic activity|dihydroorotate dehydrogenase activity|cytoplasm|pyrimidine nucleotide biosynthetic process|oxidoreductase activity, acting on the CH-CH group of donors|oxidation-reduction process	K00226	ko00240	Pyrimidine metabolism	Trichoderma harzianum	dihydroorotate dehydrogenase (fumarate)	PF01180.19	DHO_dh	Dihydroorotate dehydrogenase
M431DRAFT_536358	A1A112073.1	745.069	458.457	1031.68	2.25034	1.17014	0.0060143	0.171493	3.14137	7.12823	12.7951	9.70472	GO:0003824,GO:0008152,GO:0009058,GO:0016740,GO:0016788,GO:0031177	molecular function|biological process|biological process|molecular function|molecular function|molecular function	catalytic activity|metabolic process|biosynthetic process|transferase activity|hydrolase activity, acting on ester bonds|phosphopantetheine binding	--	--	--	Aspergillus nomius NRRL 13137	polyketide synthase	PF00109.24,PF00550.23,PF00698.19,PF00975.18,PF02801.20,PF08242.10,PF08659.8,PF14765.4	ketoacyl-synt|PP-binding|Acyl_transf_1|Thioesterase|Ketoacyl-synt_C|Methyltransf_12|KR|PS-DH	Beta-ketoacyl synthase, N-terminal domain|Phosphopantetheine attachment site|Acyl transferase domain|Thioesterase domain|"Beta-ketoacyl synthase, C-terminal domain"|Methyltransferase domain|KR domain|Polyketide synthase dehydratase
M431DRAFT_100089	A1A103467.1	0.759988	0.468219	1.05176	2.24629	1.16754	0.964468	1	0	0.0962571	0.100007	0.107791	--	--	--	--	--	--	Trichoderma harzianum	hypothetical protein THAR02_08483	PF05368.11	NmrA	NmrA-like family
M431DRAFT_182757	--	0.759988	0.468219	1.05176	2.24629	1.16754	0.964468	1	0	0.244032	0.253539	0.273272	--	--	--	--	--	--	--	--	--	--	--
M431DRAFT_192148	--	0.759988	0.468219	1.05176	2.24629	1.16754	0.964468	1	0	0.0959373	0.0996747	0.107433	--	--	--	--	--	--	--	--	--	--	--
M431DRAFT_310698	A1A108629.1	0.759988	0.468219	1.05176	2.24629	1.16754	0.964468	1	0	0.0944726	0.0981529	0.105792	--	--	--	--	--	--	Trichoderma harzianum	hypothetical protein THAR02_10844	--	--	--
M431DRAFT_354125	--	0.759988	0.468219	1.05176	2.24629	1.16754	0.964468	1	0	0.171888	0.178584	0.192483	--	--	--	--	--	--	--	--	--	--	--
M431DRAFT_45093	--	0.759988	0.468219	1.05176	2.24629	1.16754	0.964468	1	0	0.35216	0.365879	0.394356	--	--	--	--	--	--	--	--	--	--	--
M431DRAFT_471724	--	1.51998	0.936438	2.10351	2.24629	1.16754	0.779185	1	0	0.15252	0.158462	0.170795	--	--	--	--	--	--	--	--	--	--	--
M431DRAFT_477011	A1A109524.1	0.759988	0.468219	1.05176	2.24629	1.16754	0.964468	1	0	0.079992	0.0831083	0.0895767	--	--	--	--	--	--	Trichoderma harzianum	hypothetical protein THAR02_06975	--	--	--
M431DRAFT_478843	A1A108793.1	1.51998	0.936438	2.10351	2.24629	1.16754	0.779185	1	0	0.157798	0.163946	0.176706	--	--	--	--	--	--	Trichoderma harzianum	hypothetical protein THAR02_11147	--	--	--
M431DRAFT_495150	A1A102957.1	1.51998	0.936438	2.10351	2.24629	1.16754	0.779185	1	0	0.199842	0.207627	0.223787	--	--	--	--	--	--	Trichoderma reesei QM6a	predicted protein	--	--	--
M431DRAFT_522682	A1A106150.1	0.759988	0.468219	1.05176	2.24629	1.16754	0.964468	1	0	0.0353453	0.0367223	0.0395804	--	--	--	--	--	--	Trichoderma virens Gv29-8	hypothetical protein TRIVIDRAFT_66042	--	--	--
M431DRAFT_535145	A1A101668.1	0.759988	0.468219	1.05176	2.24629	1.16754	0.964468	1	0	0.0443808	0.0461098	0.0496986	GO:0016491,GO:0055114	molecular function|biological process	oxidoreductase activity|oxidation-reduction process	K00274	ko00260,ko00330,ko00340,ko00350,ko00360,ko00380,ko00950,ko00982,ko04726,ko04728,ko05012,ko05030,ko05031,ko05034	Glycine, serine and threonine metabolism|Arginine and proline metabolism|Histidine metabolism|Tyrosine metabolism|Phenylalanine metabolism|Tryptophan metabolism|Isoquinoline alkaloid biosynthesis|Drug metabolism - cytochrome P450|Serotonergic synapse|Dopaminergic synapse|Parkinson disease|Cocaine addiction|Amphetamine addiction|Alcoholism	Trichoderma harzianum	amine oxidase	PF01042.19,PF01593.22	Ribonuc_L-PSP|Amino_oxidase	Endoribonuclease L-PSP|Flavin containing amine oxidoreductase
M431DRAFT_536108	A1A103732.1	0.759988	0.468219	1.05176	2.24629	1.16754	0.964468	1	0	0.0629131	0.065364	0.0704514	--	--	--	--	--	--	Oidiodendron maius Zn	hypothetical protein OIDMADRAFT_153436	--	--	--
M431DRAFT_88590	A1A101287.1	6.87577	4.23629	9.51525	2.24613	1.16744	0.308942	1	0.26273	0.93152	1.10607	1.49019	GO:0005515	molecular function	protein binding	--	--	--	Trichoderma harzianum	hypothetical protein THAR02_09194	PF00043.23,PF13409.4	GST_C|GST_N_2	Glutathione S-transferase, C-terminal domain|"Glutathione S-transferase, N-terminal domain"
M431DRAFT_139953	A1A105430.1	1.55586	0.958756	2.15296	2.24557	1.16708	0.777893	1	0.152033	0	0.0800055	0.258698	--	--	--	--	--	--	Trichoderma harzianum	hypothetical protein THAR02_09767	--	--	--
M431DRAFT_98690	A1A101579.1	1.55586	0.958756	2.15296	2.24557	1.16708	0.777893	1	0.0738502	0	0.0388628	0.125663	GO:0003677,GO:0005634,GO:0006351,GO:0008270	molecular function|cellular component|biological process|molecular function	DNA binding|nucleus|transcription, DNA-templated|zinc ion binding	--	--	--	Trichoderma virens Gv29-8	hypothetical protein TRIVIDRAFT_39716, partial	PF04082.16	Fungal_trans	Fungal specific transcription factor domain
M431DRAFT_216051	--	45.9637	28.3275	63.5998	2.24516	1.16682	0.0262998	0.450168	2.8597	5.37997	7.1661	10.8134	--	--	--	--	--	--	--	--	--	--	--
M431DRAFT_512184	A1A101400.1	3.80552	2.35225	5.25878	2.23563	1.16068	0.494085	1	0.0895482	0.362854	0.471237	0.507914	--	--	--	--	--	--	Trichoderma harzianum	hypothetical protein THAR02_09126	--	--	--
M431DRAFT_507889	A1A103241.1	5.33107	3.29985	7.36229	2.2311	1.15775	0.386634	1	0.161814	0.409798	0.596068	0.642461	--	--	--	--	--	--	Trichoderma harzianum	hypothetical protein THAR02_06105	--	--	--
M431DRAFT_488267	A1A106826.1	10.8057	6.68897	14.9224	2.23089	1.15762	0.262396	1	1.0791	0.18219	0.946438	1.83618	--	--	--	--	--	--	Trichoderma harzianum	hypothetical protein THAR02_02509	--	--	--
M431DRAFT_508044	--	2.28554	1.41582	3.15527	2.22859	1.15613	0.656511	1	0.037021	0.0750055	0.116891	0.125989	--	--	--	--	--	--	--	--	--	--	--
M431DRAFT_529103	A1A110972.1	2.28554	1.41582	3.15527	2.22859	1.15613	0.656511	1	0.0758143	0.153602	0.239378	0.25801	GO:0003824,GO:0050662	molecular function|molecular function	catalytic activity|coenzyme binding	--	--	--	Trichoderma harzianum	hypothetical protein THAR02_09606	PF01370.19	Epimerase	NAD dependent epimerase/dehydratase family
M431DRAFT_546779	--	2.28554	1.41582	3.15527	2.22859	1.15613	0.656511	1	0.475103	0.962571	1.5001	1.61686	--	--	--	--	--	--	--	--	--	--	--
M431DRAFT_484611	A1A106222.1	253.979	157.412	350.545	2.22692	1.15505	1.67e-07	4.03e-05	15.7195	23.6483	43.0894	42.4509	GO:0005886	cellular component	plasma membrane	--	--	--	Trichoderma harzianum	non-anchored cell wall protein-6	PF06687.10	SUR7	SUR7/PalI family
M431DRAFT_486654	A1A101414.1	6.09664	3.77923	8.41405	2.22639	1.15471	0.344997	1	0.160749	0.271401	0.451159	0.486274	GO:0016491,GO:0055114	molecular function|biological process	oxidoreductase activity|oxidation-reduction process	--	--	--	Trichoderma harzianum	hypothetical protein THAR02_05516	PF01266.22	DAO	FAD dependent oxidoreductase
M431DRAFT_134840	A1A108438.1	3.84698	2.38573	5.30823	2.22499	1.1538	0.492883	1	0.176509	0.0447014	0.185771	0.300345	--	--	--	--	--	--	Trichoderma harzianum	hypothetical protein THAR02_05704	PF09994.7	DUF2235	Uncharacterized alpha/beta hydrolase domain (DUF2235)
M431DRAFT_92852	A1A106471.1	6.82632	4.23629	9.41636	2.22278	1.15237	0.309807	1	0.331467	1.17523	1.74431	1.50406	--	--	--	--	--	--	Trichoderma harzianum	hypothetical protein THAR02_10770	--	--	--
M431DRAFT_292562	--	1.52555	0.947597	2.10351	2.21984	1.15045	0.778982	1	0.107706	0.109107	0.226716	0.244362	--	--	--	--	--	--	--	--	--	--	--
M431DRAFT_505766	--	1.52555	0.947597	2.10351	2.21984	1.15045	0.778982	1	0.118776	0.120321	0.250017	0.269477	--	--	--	--	--	--	--	--	--	--	--
M431DRAFT_78458	A1A110730.1	3.05111	1.89519	4.20702	2.21984	1.15045	0.565479	1	0.179284	0.181617	0.377385	0.406757	GO:0003824,GO:0005515,GO:0005525,GO:0009116	molecular function|molecular function|molecular function|biological process	catalytic activity|protein binding|GTP binding|nucleoside metabolic process	--	--	--	Trichoderma harzianum	hypothetical protein THAR02_04384	PF01048.18,PF01926.21,PF12796.5	PNP_UDP_1|MMR_HSR1|Ank_2	Phosphorylase superfamily|50S ribosome-binding GTPase|Ankyrin repeats (3 copies)
M431DRAFT_18819	A1A106306.1	8.39334	5.21736	11.5693	2.21746	1.14891	0.250858	1	0.0689944	0.0582435	0.133127	0.143489	GO:0003824,GO:0008152,GO:0016491,GO:0016740	molecular function|biological process|molecular function|molecular function	catalytic activity|metabolic process|oxidoreductase activity|transferase activity	--	--	--	Trichoderma harzianum	hypothetical protein THAR02_10805	PF00109.24,PF00698.19,PF02801.20,PF08659.8,PF14765.4,PF16197.3	ketoacyl-synt|Acyl_transf_1|Ketoacyl-synt_C|KR|PS-DH|KAsynt_C_assoc	Beta-ketoacyl synthase, N-terminal domain|Acyl transferase domain|"Beta-ketoacyl synthase, C-terminal domain"|KR domain|Polyketide synthase dehydratase|Ketoacyl-synthetase C-terminal extension
M431DRAFT_72763	A1A109472.1	3.78079	2.35225	5.20933	2.21461	1.14706	0.494809	1	0.085093	0.344801	0.537351	0.386116	--	--	--	--	--	--	Trichoderma virens Gv29-8	hypothetical protein TRIVIDRAFT_128970, partial	--	--	--
M431DRAFT_10670	A1A106320.1	2.29112	1.42698	3.15527	2.21116	1.1448	0.656305	1	0.404343	0.204802	0.638342	0.688026	--	--	--	--	--	--	Vanderwaltozyma polyspora DSM 70294	hypothetical protein Kpol_505p14	PF00173.26	Cyt-b5	Cytochrome b5-like Heme/Steroid binding domain
M431DRAFT_506608	A1A105219.1	2.29112	1.42698	3.15527	2.21116	1.1448	0.656305	1	0.11969	0.0606238	0.188956	0.203663	--	--	--	--	--	--	Trichoderma harzianum	hypothetical protein THAR02_00508	--	--	--
M431DRAFT_412812	--	6.83748	4.25861	9.41636	2.21114	1.14479	0.309611	1	0.326718	0.413712	0.859658	0.741254	--	--	--	--	--	--	--	--	--	--	--
M431DRAFT_504404	--	2.25524	1.40466	3.10582	2.21109	1.14476	0.657639	1	0	0.351683	0.487179	0.262548	--	--	--	--	--	--	--	--	--	--	--
M431DRAFT_18029	A1A101042.1	0.765567	0.479378	1.05176	2.194	1.13356	0.964511	1	0.0621501	0	0.0654115	0.0705026	--	--	--	--	--	--	Trichoderma harzianum	hypothetical protein THAR02_02320	--	--	--
M431DRAFT_214550	--	1.53113	0.958756	2.10351	2.194	1.13356	0.77878	1	0.182732	0	0.192321	0.20729	--	--	--	--	--	--	--	--	--	--	--
M431DRAFT_21886	A1A112442.1	0.765567	0.479378	1.05176	2.194	1.13356	0.964511	1	0.0580968	0	0.0611455	0.0659046	--	--	--	--	--	--	Trichoderma harzianum	hypothetical protein THAR02_10417	--	--	--
M431DRAFT_392623	--	0.765567	0.479378	1.05176	2.194	1.13356	0.964511	1	0.135529	0	0.142641	0.153743	--	--	--	--	--	--	--	--	--	--	--
M431DRAFT_477233	A1A109262.1	1.53113	0.958756	2.10351	2.194	1.13356	0.77878	1	0.259147	0	0.272746	0.293975	GO:0008080	molecular function	N-acetyltransferase activity	--	--	--	Trichoderma harzianum	acetyltransferase	PF13302.5	Acetyltransf_3	Acetyltransferase (GNAT) domain
M431DRAFT_510287	A1A101986.1	0.765567	0.479378	1.05176	2.194	1.13356	0.964511	1	0.0557487	0	0.0586742	0.0632409	GO:0016491,GO:0055114,GO:0071949	molecular function|biological process|molecular function	oxidoreductase activity|oxidation-reduction process|FAD binding	--	--	--	Trichoderma harzianum	hypothetical protein THAR02_03241	PF01494.17	FAD_binding_3	FAD binding domain
M431DRAFT_510473	--	1.53113	0.958756	2.10351	2.194	1.13356	0.77878	1	0.181375	0	0.190893	0.205751	--	--	--	--	--	--	--	--	--	--	--
M431DRAFT_510729	--	1.53113	0.958756	2.10351	2.194	1.13356	0.77878	1	0.413133	0	0.434813	0.468655	--	--	--	--	--	--	--	--	--	--	--
M431DRAFT_513138	A1A106677.1	0.765567	0.479378	1.05176	2.194	1.13356	0.964511	1	0.0869975	0	0.0915628	0.0986893	GO:0016787	molecular function	hydrolase activity	--	--	--	Trichoderma virens Gv29-8	hypothetical protein TRIVIDRAFT_46976	PF00293.26	NUDIX	NUDIX domain
M431DRAFT_57149	A1A101903.1	0.765567	0.479378	1.05176	2.194	1.13356	0.964511	1	0.101808	0	0.10715	0.11549	GO:0005515	molecular function	protein binding	--	--	--	Trichoderma harzianum	hypothetical protein THAR02_01471	PF12796.5	Ank_2	Ankyrin repeats (3 copies)
M431DRAFT_86337	--	0.765567	0.479378	1.05176	2.194	1.13356	0.964511	1	0.191317	0	0.201356	0.217028	--	--	--	--	--	--	--	--	--	--	--
M431DRAFT_549132	A1A110987.1	359.564	225.383	493.745	2.19069	1.13139	1.9e-08	5.36e-06	14.6102	16.5106	34.4443	32.2635	GO:0008152,GO:0016491,GO:0016620,GO:0055114	biological process|molecular function|molecular function|biological process	metabolic process|oxidoreductase activity|oxidoreductase activity, acting on the aldehyde or oxo group of donors, NAD or NADP as acceptor|oxidation-reduction process	--	--	--	Trichoderma atroviride IMI 206040	hypothetical protein TRIATDRAFT_44209	PF00171.20	Aldedh	Aldehyde dehydrogenase family
M431DRAFT_80796	A1A105735.1	18.7792	11.7724	25.7861	2.19038	1.13118	0.3583	1	0.481794	1.54554	1.09867	3.18817	GO:0016491,GO:0055114	molecular function|biological process	oxidoreductase activity|oxidation-reduction process	--	--	--	Trichoderma harzianum	hypothetical protein THAR02_03418	PF02668.14	TauD	Taurine catabolism dioxygenase TauD, TfdA family
M431DRAFT_144331	A1A104169.1	90.9628	57.0567	124.869	2.18851	1.12995	0.000930408	0.0469673	4.25954	2.32345	7.81663	6.38071	GO:0004553,GO:0005975	molecular function|biological process	hydrolase activity, hydrolyzing O-glycosyl compounds|carbohydrate metabolic process	--	--	--	Trichoderma harzianum	hypothetical protein THAR02_09331	--	--	--
M431DRAFT_505840	A1A110892.1	2.99608	1.88404	4.10813	2.1805	1.12466	0.567319	1	0.0377899	0.114845	0.238638	0.0857372	GO:0000981,GO:0003677,GO:0005634,GO:0006351,GO:0006355,GO:0008270	molecular function|molecular function|cellular component|biological process|biological process|molecular function	RNA polymerase II transcription factor activity, sequence-specific DNA binding|DNA binding|nucleus|transcription, DNA-templated|regulation of transcription, DNA-templated|zinc ion binding	--	--	--	Trichoderma harzianum	hypothetical protein THAR02_08324	PF00172.16,PF04082.16	Zn_clus|Fungal_trans	Fungal Zn(2)-Cys(6) binuclear cluster domain|Fungal specific transcription factor domain
M431DRAFT_101233	A1A101308.1	19.4381	12.2295	26.6467	2.17889	1.12359	0.0750828	0.788239	0.368297	1.56698	2.24822	1.83829	GO:0004553,GO:0005975	molecular function|biological process	hydrolase activity, hydrolyzing O-glycosyl compounds|carbohydrate metabolic process	--	--	--	Trichoderma harzianum	hypothetical protein THAR02_07717	PF00722.19	Glyco_hydro_16	Glycosyl hydrolases family 16
M431DRAFT_238905	--	2.2664	1.42698	3.10582	2.17651	1.12201	0.657222	1	0.162428	0.082271	0.341904	0.184258	--	--	--	--	--	--	--	--	--	--	--
M431DRAFT_10855	A1A103381.1	2.23052	1.40466	3.05638	2.17589	1.1216	0.65857	1	0	0.137075	0.237358	0.0511665	GO:0005524,GO:0016020,GO:0016887	molecular function|cellular component|molecular function	ATP binding|membrane|ATPase activity	--	--	--	Trichoderma harzianum	hypothetical protein THAR02_08626	PF00005.25,PF01061.22	ABC_tran|ABC2_membrane	ABC transporter|ABC-2 type transporter
M431DRAFT_197112	--	1.50083	0.947597	2.05407	2.16766	1.11614	0.779887	1	0.0781705	0.0791877	0.246818	0.088676	--	--	--	--	--	--	--	--	--	--	--
M431DRAFT_506548	A1A105153.1	3.00166	1.89519	4.10813	2.16766	1.11614	0.567131	1	0.192176	0.194677	0.606784	0.218004	GO:0006366,GO:0046982	biological process|molecular function	transcription from RNA polymerase II promoter|protein heterodimerization activity	K03127	ko03022	Basal transcription factors	Trichoderma harzianum	transcription initiation factor TFIID subunit 13	PF02269.14	TFIID-18kDa	Transcription initiation factor IID, 18kD subunit
M431DRAFT_87480	A1A100312.1	1.50083	0.947597	2.05407	2.16766	1.11614	0.779887	1	0.0696972	0.0706042	0.220064	0.0790641	--	--	--	--	--	--	Trichoderma harzianum	hypothetical protein THAR02_00522	--	--	--
M431DRAFT_4266	A1A105552.1	37.5611	23.7346	51.3877	2.1651	1.11443	0.0141741	0.306225	1.71155	1.25553	3.23004	3.07973	GO:0016021,GO:0055085	cellular component|biological process	integral component of membrane|transmembrane transport	--	--	--	Trichoderma harzianum	hypothetical protein THAR02_00064	PF07690.14	MFS_1	Major Facilitator Superfamily
M431DRAFT_11877	A1A106390.1	23.2522	14.7045	31.7999	2.1626	1.11277	0.0561916	0.684907	1.62619	1.35664	2.51695	3.79799	GO:0005216,GO:0006811,GO:0016020	molecular function|biological process|cellular component	ion channel activity|ion transport|membrane	--	--	--	Phaeoacremonium minimum UCRPA7	putative heat shock protein 30 protein	PF01036.16	Bac_rhodopsin	Bacteriorhodopsin-like protein
M431DRAFT_496911	A1A107460.1	72.4394	45.9082	98.9707	2.15584	1.10825	0.00112653	0.054036	2.76271	3.37112	6.80664	6.12555	--	--	--	--	--	--	Trichoderma harzianum	HypA protein	PF14027.4	DUF4243	Protein of unknown function (DUF4243)
M431DRAFT_487406	A1A106387.1	2.97136	1.88404	4.05869	2.15425	1.10719	0.578423	1	0.0652315	0.198241	0.480583	0.0739982	GO:0003824,GO:0010181,GO:0016491,GO:0055114	molecular function|molecular function|molecular function|biological process	catalytic activity|FMN binding|oxidoreductase activity|oxidation-reduction process	--	--	--	Trichoderma harzianum	NADH:flavin oxidoreductase/NADH oxidase	PF00724.18	Oxidored_FMN	NADH:flavin oxidoreductase / NADH oxidase family
M431DRAFT_10418	A1A101607.1	13.4355	8.53953	18.3316	2.14667	1.1021	0.148153	1	0.549252	0.445119	1.09834	0.996908	--	--	--	--	--	--	Trichoderma harzianum	dienelactone hydrolase	--	--	--
M431DRAFT_505057	--	9.65716	6.14264	13.1717	2.1443	1.10051	0.236707	1	0.328917	0.533116	0.830827	0.970116	--	--	--	--	--	--	--	--	--	--	--
M431DRAFT_20028	A1A104371.1	1.50641	0.958756	2.05407	2.14243	1.09925	0.779681	1	0.111352	0	0.175793	0.0631586	GO:0004190,GO:0006508	molecular function|biological process	aspartic-type endopeptidase activity|proteolysis	--	--	--	Trichoderma harzianum	hypothetical protein THAR02_02448	PF00026.21	Asp	Eukaryotic aspartyl protease
M431DRAFT_521588	A1A100974.1	1.50641	0.958756	2.05407	2.14243	1.09925	0.779681	1	0.104418	0	0.164847	0.0592256	GO:0005506,GO:0016705,GO:0020037,GO:0055114	molecular function|molecular function|molecular function|biological process	iron ion binding|oxidoreductase activity, acting on paired donors, with incorporation or reduction of molecular oxygen|heme binding|oxidation-reduction process	--	--	--	Trichoderma harzianum	hypothetical protein THAR02_09113	PF00067.20	p450	Cytochrome P450
M431DRAFT_94225	A1A107311.1	1.50641	0.958756	2.05407	2.14243	1.09925	0.779681	1	0.191961	0	0.303051	0.108879	--	--	--	--	--	--	Trichoderma harzianum	isoflavone reductase family protein	PF05368.11	NmrA	NmrA-like family
M431DRAFT_12505	A1A109455.1	0.735264	0.468219	1.00231	2.14069	1.09807	0.964275	1	0	0.254051	0.527896	0	--	--	--	--	--	--	Trichoderma harzianum	hypothetical protein THAR02_10291	--	--	--
M431DRAFT_129913	A1A102693.1	0.735264	0.468219	1.00231	2.14069	1.09807	0.964275	1	0	0.176799	0.367372	0	--	--	--	--	--	--	Pseudogymnoascus sp. VKM F-3557	hypothetical protein V490_01021	PF01042.19	Ribonuc_L-PSP	Endoribonuclease L-PSP
M431DRAFT_239203	--	0.735264	0.468219	1.00231	2.14069	1.09807	0.964275	1	0	0.162841	0.338369	0	--	--	--	--	--	--	--	--	--	--	--
M431DRAFT_372509	--	0.735264	0.468219	1.00231	2.14069	1.09807	0.964275	1	0	0.170534	0.354355	0	--	--	--	--	--	--	--	--	--	--	--
M431DRAFT_476466	A1A112029.1	1.47053	0.936438	2.00462	2.14069	1.09807	0.791777	1	0	0.0899599	0.186929	0	--	--	--	--	--	--	Trichoderma harzianum	hypothetical protein THAR02_01211	PF06985.9	HET	Heterokaryon incompatibility protein (HET)
M431DRAFT_477859	A1A104780.1	1.47053	0.936438	2.00462	2.14069	1.09807	0.791777	1	0	0.0431969	0.0897594	0	GO:0005515	molecular function	protein binding	--	--	--	Trichoderma atroviride IMI 206040	hypothetical protein TRIATDRAFT_171630, partial	PF00400.30	WD40	WD domain, G-beta repeat
M431DRAFT_492638	A1A111000.1	0.735264	0.468219	1.00231	2.14069	1.09807	0.964275	1	0	0.046501	0.0966251	0	GO:0003824	molecular function	catalytic activity	--	--	--	Trichoderma harzianum	hypothetical protein THAR02_04839	PF06824.9	DUF1237	Protein of unknown function (DUF1237)
M431DRAFT_508476	A1A103091.1	0.735264	0.468219	1.00231	2.14069	1.09807	0.964275	1	0	0.0656298	0.136373	0	--	--	--	--	--	--	Trichoderma harzianum	hypothetical protein THAR02_02867	PF12572.6	DUF3752	Protein of unknown function (DUF3752)
M431DRAFT_512632	A1A105957.1	0.735264	0.468219	1.00231	2.14069	1.09807	0.964275	1	0	0.0558912	0.116137	0	--	--	--	--	--	--	Trichoderma harzianum	hypothetical protein THAR02_05049	--	--	--
M431DRAFT_92513	A1A106221.1	0.735264	0.468219	1.00231	2.14069	1.09807	0.964275	1	0	0.0913833	0.189887	0	GO:0006464	biological process	cellular protein modification process	K03801	ko00785	Lipoic acid metabolism	Trichoderma harzianum	hypothetical protein THAR02_02563	PF03099.17	BPL_LplA_LipB	Biotin/lipoate A/B protein ligase family
M431DRAFT_9621	A1A106093.1	0.735264	0.468219	1.00231	2.14069	1.09807	0.964275	1	0	0.106166	0.220604	0	--	--	--	--	--	--	Trichoderma harzianum	hypothetical protein THAR02_03281	--	--	--
M431DRAFT_82289	A1A111440.1	11.8741	7.56962	16.1786	2.13731	1.09579	0.178226	1	0.814462	1.06079	2.20423	1.71585	GO:0008152,GO:0016787,GO:0019120	biological process|molecular function|molecular function	metabolic process|hydrolase activity|hydrolase activity, acting on acid halide bonds, in C-halide compounds	K01560	ko00361,ko00625	Chlorocyclohexane and chlorobenzene degradation|Chloroalkane and chloroalkene degradation	Trichoderma harzianum	haloacid dehalogenase	--	--	--
M431DRAFT_509435	A1A101279.1	152.624	97.3235	207.924	2.13642	1.0952	0.0353341	0.537062	3.52188	5.85471	7.60348	11.8832	--	--	--	--	--	--	Fusarium oxysporum f. sp. vasinfectum 25433	hypothetical protein FOTG_16313	--	--	--
M431DRAFT_6808	A1A100784.1	19.276	12.3076	26.2445	2.13238	1.09246	0.0845362	0.837154	0.991519	1.17183	2.26103	2.24954	--	--	--	--	--	--	Trichoderma harzianum	hypothetical protein THAR02_04431	PF00106.23	adh_short	short chain dehydrogenase
M431DRAFT_73441	A1A109138.1	9.63801	6.1538	13.1222	2.13238	1.09246	0.236928	1	0.315566	0.372952	0.719607	0.715953	GO:0000166,GO:0003676	molecular function|molecular function	nucleotide binding|nucleic acid binding	--	--	--	Trichoderma harzianum	sporulation-specific protein	PF00076.20	RRM_1	RNA recognition motif. (a.k.a. RRM, RBD, or RNP domain)
M431DRAFT_490828	A1A108991.1	7.36046	4.70451	10.0164	2.12911	1.09025	0.322056	1	0.118038	0.478296	0.559045	0.669507	GO:0016021,GO:0055085	cellular component|biological process	integral component of membrane|transmembrane transport	--	--	--	Trichoderma harzianum	polyamine transporter 4	PF07690.14	MFS_1	Major Facilitator Superfamily
M431DRAFT_72768	A1A109638.1	5.88993	3.76807	8.01179	2.12623	1.0883	0.400751	1	0.172765	0.525039	0.454577	0.979915	--	--	--	--	--	--	Trichoderma harzianum	hypothetical protein THAR02_09108	PF04143.12	Sulf_transp	Sulphur transport
M431DRAFT_494905	A1A103780.1	44.2176	28.294	60.1412	2.12558	1.08786	0.14219	1	1.00217	2.36883	2.46111	4.48426	GO:0004672,GO:0005524,GO:0006468	molecular function|molecular function|biological process	protein kinase activity|ATP binding|protein phosphorylation	--	--	--	Trichoderma harzianum	hypothetical protein THAR02_02052	PF00069.23	Pkinase	Protein kinase domain
M431DRAFT_149314	A1A106609.1	26.5837	17.0121	36.1553	2.12527	1.08764	0.0832501	0.830673	0.551478	0.877886	1.07792	1.87678	--	--	--	--	--	--	Trichoderma harzianum	hypothetical protein THAR02_03078	--	--	--
M431DRAFT_121379	A1A106329.1	5.89551	3.77923	8.01179	2.11995	1.08403	0.400644	1	0.177179	0.299141	0.310795	0.66997	--	--	--	--	--	--	Trichoderma harzianum	hypothetical protein THAR02_03970	--	--	--
M431DRAFT_497336	A1A102025.1	1.47611	0.947597	2.00462	2.11548	1.08098	0.780806	1	0.0937703	0.0949905	0.394764	0	--	--	--	--	--	--	Trichoderma virens Gv29-8	hypothetical protein TRIVIDRAFT_223748	PF13649.4	Methyltransf_25	Methyltransferase domain
M431DRAFT_498232	A1A106484.1	1.47611	0.947597	2.00462	2.11548	1.08098	0.780806	1	0.0398131	0.0403312	0.167609	0	GO:0055085	biological process	transmembrane transport	--	--	--	Trichoderma virens Gv29-8	hypothetical protein TRIVIDRAFT_161010	PF03169.13	OPT	OPT oligopeptide transporter protein
M431DRAFT_545932	A1A101588.1	1.47611	0.947597	2.00462	2.11548	1.08098	0.780806	1	0.0942872	0.0955142	0.39694	0	--	--	--	--	--	--	Trichoderma harzianum	hypothetical protein THAR02_05071	PF14234.4	DUF4336	Domain of unknown function (DUF4336)
M431DRAFT_481874	A1A103757.1	110.544	70.9693	150.118	2.11525	1.08083	0.000327541	0.0210354	12.4597	16.0641	33.9759	25.056	--	--	--	--	--	--	Trichoderma harzianum	hypothetical protein THAR02_05975	PF08570.8	DUF1761	Protein of unknown function (DUF1761)
M431DRAFT_519746	A1A102960.1	6.60605	4.24745	8.96465	2.1106	1.07765	0.358865	1	0.142928	0.289576	0.401142	0.486409	GO:0016021,GO:0055085	cellular component|biological process	integral component of membrane|transmembrane transport	--	--	--	Trichoderma harzianum	hypothetical protein THAR02_07763	PF07690.14	MFS_1	Major Facilitator Superfamily
M431DRAFT_376317	--	13.2536	8.52837	17.9787	2.10811	1.07595	0.168173	1	0.691524	0.700523	1.21302	1.65608	--	--	--	--	--	--	--	--	--	--	--
M431DRAFT_297782	A1A108998.1	2606.7	1679.45	3533.94	2.10422	1.07328	0.00605477	0.171973	57.0536	53.3719	92.8098	134.467	--	--	--	--	--	--	Trichoderma harzianum	hypothetical protein THAR02_09449, partial	PF05730.9	CFEM	CFEM domain
M431DRAFT_488748	A1A112082.1	4.39468	2.83163	5.95772	2.10399	1.07313	0.551846	1	0.0833514	0.168872	0.0877254	0.425489	GO:0005507,GO:0008131,GO:0009308,GO:0048038,GO:0055114	molecular function|molecular function|biological process|molecular function|biological process	copper ion binding|primary amine oxidase activity|amine metabolic process|quinone binding|oxidation-reduction process	K00276	ko00260,ko00350,ko00360,ko00410,ko00950,ko00960	Glycine, serine and threonine metabolism|Tyrosine metabolism|Phenylalanine metabolism|beta-Alanine metabolism|Isoquinoline alkaloid biosynthesis|Tropane, piperidine and pyridine alkaloid biosynthesis	Trichoderma harzianum	primary-amine oxidase	PF01179.18,PF02727.14	Cu_amine_oxid|Cu_amine_oxidN2	Copper amine oxidase, enzyme domain|"Copper amine oxidase, N2 domain"
M431DRAFT_84557	A1A103639.1	56.5311	36.4323	76.6299	2.10335	1.07269	0.00467745	0.145745	3.2415	4.1529	7.62595	7.57058	--	--	--	--	--	--	Trichoderma harzianum	hypothetical protein THAR02_02233	PF13826.4	DUF4188	Domain of unknown function (DUF4188)
M431DRAFT_469822	--	5.87636	3.79039	7.96234	2.10067	1.07085	0.401013	1	0.708228	0.717444	1.11809	1.80767	--	--	--	--	--	--	--	--	--	--	--
M431DRAFT_486588	A1A101487.1	23.3619	15.0723	31.6516	2.09999	1.07038	0.0660399	0.741186	0.526673	1.60058	1.94009	2.38982	--	--	--	--	--	--	Trichoderma harzianum	HET domain-containing protein	PF06985.9	HET	Heterokaryon incompatibility protein (HET)
M431DRAFT_268432	A1A105964.1	6.58133	4.24745	8.9152	2.09896	1.06967	0.359299	1	0.135029	0.273573	0.426345	0.40847	--	--	--	--	--	--	Trichoderma harzianum	hypothetical protein THAR02_05862	PF06985.9	HET	Heterokaryon incompatibility protein (HET)
M431DRAFT_494543	A1A111709.1	1065.53	687.709	1443.34	2.09877	1.06954	1.67e-10	7.44e-08	242.107	329.911	620.591	552.39	--	--	--	--	--	--	Trichoderma harzianum	glucose-repressible gene protein	PF11034.6	Grg1	Glucose-repressible protein Grg1
M431DRAFT_495654	A1A104170.1	193.573	125.239	261.907	2.09126	1.06437	6.52e-06	0.000966548	6.2585	5.12406	12.7227	10.6494	GO:0003824	molecular function	catalytic activity	--	--	--	Trichoderma harzianum	hypothetical protein THAR02_06637	PF07944.10	Glyco_hydro_127	Beta-L-arabinofuranosidase, GH127
M431DRAFT_170688	A1A112130.1	0.740844	0.479378	1.00231	2.09085	1.06409	0.964319	1	0.0881634	0	0.18558	0	--	--	--	--	--	--	Trichoderma harzianum	hypothetical protein THAR02_09421	--	--	--
M431DRAFT_239107	--	0.740844	0.479378	1.00231	2.09085	1.06409	0.964319	1	0.201695	0	0.424558	0	--	--	--	--	--	--	--	--	--	--	--
M431DRAFT_2504	A1A104011.1	0.740844	0.479378	1.00231	2.09085	1.06409	0.964319	1	0.0607807	0	0.127941	0	GO:0016491,GO:0020037,GO:0055114	molecular function|molecular function|biological process	oxidoreductase activity|heme binding|oxidation-reduction process	--	--	--	Trichoderma atroviride IMI 206040	hypothetical protein TRIATDRAFT_29454	PF00173.26,PF00175.19,PF00970.22	Cyt-b5|NAD_binding_1|FAD_binding_6	Cytochrome b5-like Heme/Steroid binding domain|Oxidoreductase NAD-binding domain |Oxidoreductase FAD-binding domain
M431DRAFT_350643	--	0.740844	0.479378	1.00231	2.09085	1.06409	0.964319	1	0.111352	0	0.234391	0	--	--	--	--	--	--	--	--	--	--	--
M431DRAFT_489519	--	0.740844	0.479378	1.00231	2.09085	1.06409	0.964319	1	0.256812	0	0.540578	0	--	--	--	--	--	--	--	--	--	--	--
M431DRAFT_498036	A1A106104.1	0.740844	0.479378	1.00231	2.09085	1.06409	0.964319	1	0.0812142	0	0.170952	0	--	--	--	--	--	--	Trichoderma harzianum	4-hydroxyphenylpyruvate dioxygenase	PF01261.22	AP_endonuc_2	Xylose isomerase-like TIM barrel
M431DRAFT_511284	--	0.740844	0.479378	1.00231	2.09085	1.06409	0.964319	1	0.231131	0	0.48652	0	--	--	--	--	--	--	--	--	--	--	--
M431DRAFT_549352	A1A103880.1	0.740844	0.479378	1.00231	2.09085	1.06409	0.964319	1	0.173818	0	0.365879	0	--	--	--	--	--	--	Oidiodendron maius Zn	hypothetical protein OIDMADRAFT_17938	PF03795.12	YCII	YCII-related domain
M431DRAFT_79020	A1A110772.1	1.48169	0.958756	2.00462	2.09085	1.06409	0.791483	1	0.107166	0	0.22558	0	GO:0003677,GO:0005634,GO:0006351,GO:0008270	molecular function|cellular component|biological process|molecular function	DNA binding|nucleus|transcription, DNA-templated|zinc ion binding	--	--	--	Trichoderma harzianum	hypothetical protein THAR02_03099	PF04082.16	Fungal_trans	Fungal specific transcription factor domain
M431DRAFT_84589	A1A103569.1	0.740844	0.479378	1.00231	2.09085	1.06409	0.964319	1	0.0670733	0	0.141186	0	GO:0000981,GO:0005634,GO:0006355,GO:0008270	molecular function|cellular component|biological process|molecular function	RNA polymerase II transcription factor activity, sequence-specific DNA binding|nucleus|regulation of transcription, DNA-templated|zinc ion binding	--	--	--	Trichoderma harzianum	hypothetical protein THAR02_05885	PF00172.16	Zn_clus	Fungal Zn(2)-Cys(6) binuclear cluster domain
M431DRAFT_89217	A1A100859.1	0.740844	0.479378	1.00231	2.09085	1.06409	0.964319	1	0.0670733	0	0.141186	0	GO:0003824,GO:0008152,GO:0009058,GO:0016740,GO:0030170	molecular function|biological process|biological process|molecular function|molecular function	catalytic activity|metabolic process|biosynthetic process|transferase activity|pyridoxal phosphate binding	K00652	ko00780	Biotin metabolism	Trichoderma virens Gv29-8	hypothetical protein TRIVIDRAFT_158410	PF00155.19	Aminotran_1_2	Aminotransferase class I and II
M431DRAFT_96073	A1A102207.1	148.361	96.0193	200.704	2.09024	1.06367	0.0975802	0.894382	0.118787	0.160444	0.199746	0.36863	GO:0003824,GO:0008152,GO:0016740,GO:0031177	molecular function|biological process|molecular function|molecular function	catalytic activity|metabolic process|transferase activity|phosphopantetheine binding	--	--	--	Trichoderma reesei RUT C-30	nonribosomal peptide synthetase	PF00109.24,PF00501.26,PF00550.23,PF00668.18,PF00698.19	ketoacyl-synt|AMP-binding|PP-binding|Condensation|Acyl_transf_1	Beta-ketoacyl synthase, N-terminal domain|AMP-binding enzyme|Phosphopantetheine attachment site|Condensation domain|Acyl transferase domain
M431DRAFT_307568	--	5.1108	3.31101	6.91058	2.08715	1.06154	0.451106	1	0.273513	0.36943	0.479777	0.827391	--	--	--	--	--	--	--	--	--	--	--
M431DRAFT_485709	A1A108300.1	5172.45	3359.9	6985	2.07893	1.05584	4.88e-12	2.97e-09	89.571	108.873	191.23	211.845	GO:0003824	molecular function	catalytic activity	--	--	--	Trichoderma harzianum	hypothetical protein THAR02_00274	PF03200.14	Glyco_hydro_63	Glycosyl hydrolase family 63 C-terminal domain
M431DRAFT_506596	--	3.63469	2.36341	4.90596	2.0758	1.05366	0.64404	1	0.208074	0.316173	0.109497	0.944152	--	--	--	--	--	--	--	--	--	--	--
M431DRAFT_433117	--	17.4863	11.3823	23.5903	2.07254	1.0514	0.112916	0.945632	1.28081	1.09786	2.48865	2.34705	--	--	--	--	--	--	--	--	--	--	--
M431DRAFT_5949	A1A104216.1	154.404	100.512	208.297	2.07237	1.05128	0.00190554	0.0783915	15.5893	32.2612	46.1751	50.2742	--	--	--	--	--	--	Trichoderma harzianum	hypothetical protein THAR02_08457	--	--	--
M431DRAFT_481910	A1A103800.1	5.08607	3.31101	6.86114	2.07222	1.05118	0.451636	1	0.193481	0.261331	0.407268	0.512128	--	--	--	--	--	--	Trichoderma harzianum	hypothetical protein THAR02_02035	PF06772.9	LtrA	Bacterial low temperature requirement A protein (LtrA)
M431DRAFT_496708	--	33.3586	21.7389	44.9783	2.06902	1.04895	0.0290599	0.478536	0.507027	0.798972	1.42302	1.21424	--	--	--	--	--	--	--	--	--	--	--
M431DRAFT_79939	A1A105609.1	25.5906	16.6778	34.5035	2.06883	1.04881	0.140526	1	2.68536	0.941645	2.82628	4.56939	GO:0010181,GO:0016491,GO:0055114	molecular function|molecular function|biological process	FMN binding|oxidoreductase activity|oxidation-reduction process	--	--	--	Trichoderma harzianum	hypothetical protein THAR02_00792	PF12900.5	Pyridox_ox_2	Pyridoxamine 5'-phosphate oxidase
M431DRAFT_481479	A1A111864.1	1054.39	687.577	1421.21	2.06699	1.04753	4.9e-10	2.05e-07	33.9117	33.5574	64.8667	71.645	--	--	--	--	--	--	Trichoderma harzianum	hypothetical protein THAR02_00926	PF00339.27,PF02752.20	Arrestin_N|Arrestin_C	Arrestin (or S-antigen), N-terminal domain|"Arrestin (or S-antigen), C-terminal domain"
M431DRAFT_6580	A1A100451.1	12.3755	8.07131	16.6798	2.06655	1.04722	0.185306	1	1.53259	1.08677	3.06473	2.26013	GO:0005515	molecular function	protein binding	--	--	--	Trichoderma harzianum	hypothetical protein THAR02_10737	PF00023.28,PF12796.5	Ank|Ank_2	Ankyrin repeat|Ankyrin repeats (3 copies)
M431DRAFT_151963	A1A101388.1	86.1352	56.2872	115.983	2.06056	1.04304	0.0128245	0.284543	3.88029	5.24104	7.44714	10.875	--	--	--	--	--	--	Trichoderma harzianum	hypothetical protein THAR02_05577	--	--	--
M431DRAFT_182890	--	4.31493	2.82047	5.80938	2.05972	1.04245	0.511315	1	0.0663448	0.336041	0.349132	0.451567	--	--	--	--	--	--	--	--	--	--	--
M431DRAFT_268996	--	10.8691	7.11256	14.6257	2.05632	1.04006	0.223604	1	0.727044	0.644442	1.53039	1.23713	--	--	--	--	--	--	--	--	--	--	--
M431DRAFT_483092	A1A100527.1	12.3317	8.08247	16.5809	2.05146	1.03665	0.185666	1	0.387121	0.213905	0.777832	0.439147	GO:0003824,GO:0005975,GO:0008152,GO:0016832	molecular function|biological process|biological process|molecular function	catalytic activity|carbohydrate metabolic process|metabolic process|aldehyde-lyase activity	--	--	--	Trichoderma harzianum	hypothetical protein THAR02_05404	PF03894.13,PF09363.8,PF09364.8	XFP|XFP_C|XFP_N	D-xylulose 5-phosphate/D-fructose 6-phosphate phosphoketolase|XFP C-terminal domain|XFP N-terminal domain
M431DRAFT_145036	A1A100085.1	4.28462	2.80931	5.75994	2.0503	1.03583	0.512034	1	0	0.133828	0.139042	0.124886	GO:0005515,GO:0016020,GO:0030001,GO:0046873,GO:0055085	molecular function|cellular component|biological process|molecular function|biological process	protein binding|membrane|metal ion transport|metal ion transmembrane transporter activity|transmembrane transport	--	--	--	Trichoderma harzianum	hypothetical protein THAR02_08719	PF01544.16	CorA	CorA-like Mg2+ transporter protein
M431DRAFT_507983	--	5.81335	3.81271	7.814	2.04946	1.03525	0.402239	1	0.736171	0.248584	1.1622	0.835107	--	--	--	--	--	--	--	--	--	--	--
M431DRAFT_198376	--	38.6804	25.3731	51.9878	2.04893	1.03487	0.139603	1	2.10507	12.2617	14.1241	14.3279	--	--	--	--	--	--	--	--	--	--	--
M431DRAFT_507869	A1A103051.1	2.86912	1.88404	3.85421	2.04572	1.03261	0.761154	1	0.0680338	0.206757	0	0.54024	GO:0003824,GO:0050662	molecular function|molecular function	catalytic activity|coenzyme binding	--	--	--	Trichoderma harzianum	NAD dependent epimerase/dehydratase	PF01370.19	Epimerase	NAD dependent epimerase/dehydratase family
M431DRAFT_517204	A1A110849.1	5.07251	3.33333	6.81169	2.04351	1.03105	0.451928	1	0.150933	0.0611587	0.222395	0.20546	--	--	--	--	--	--	Trichoderma atroviride IMI 206040	hypothetical protein TRIATDRAFT_317229	--	--	--
M431DRAFT_92492	A1A106619.1	1224.45	804.839	1644.05	2.04271	1.03048	0.0723369	0.774273	27.2005	98.094	113.977	133.874	--	--	--	--	--	--	Trichoderma harzianum	hypothetical protein THAR02_03070	PF10014.7	2OG-Fe_Oxy_2	2OG-Fe dioxygenase
M431DRAFT_8791	A1A107127.1	109.108	71.7607	146.455	2.04088	1.02919	0.001053	0.0515791	5.65853	10.7072	17.5293	15.018	--	--	--	--	--	--	Trichoderma harzianum	hypothetical protein THAR02_00375	--	--	--
M431DRAFT_226821	A1A106651.1	2266.24	1491.55	3040.93	2.03877	1.0277	8.28e-10	3.19e-07	171.743	147.314	299.101	338.397	--	--	--	--	--	--	Trichoderma harzianum	hypothetical protein THAR02_11296	--	--	--
M431DRAFT_380265	--	5.75275	3.79039	7.71511	2.03544	1.02534	0.403432	1	0.422314	0.427809	1.22231	0.47907	--	--	--	--	--	--	--	--	--	--	--
M431DRAFT_479222	A1A111078.1	17.1439	11.3042	22.9836	2.03319	1.02374	0.304789	1	0.297974	0.905554	0.731758	1.63376	GO:0005515	molecular function	protein binding	--	--	--	Trichoderma harzianum	hypothetical protein THAR02_09392	PF12796.5,PF13606.4	Ank_2|Ank_3	Ankyrin repeats (3 copies)|Ankyrin repeat
M431DRAFT_129678	A1A103312.1	9.30769	6.14264	12.4727	2.03052	1.02185	0.272533	1	0.228537	0.370417	0.721589	0.466651	GO:0003824,GO:0008152,GO:0008484	molecular function|biological process|molecular function	catalytic activity|metabolic process|sulfuric ester hydrolase activity	K01130	ko00600	Sphingolipid metabolism	Trichoderma virens Gv29-8	hypothetical protein TRIVIDRAFT_195395	PF00884.21	Sulfatase	Sulfatase
M431DRAFT_82529	A1A111848.1	11.4774	7.58078	15.3741	2.02803	1.02008	0.230519	1	0.20999	0.212723	0.331515	0.506199	--	--	--	--	--	--	Trichoderma harzianum	hypothetical protein THAR02_11188	--	--	--
M431DRAFT_127282	A1A100960.1	48.0861	31.7612	64.411	2.02798	1.02004	0.011695	0.270931	2.4394	2.25933	4.91477	4.42759	GO:0005515	molecular function	protein binding	--	--	--	Trichoderma harzianum	glutathione transferase	PF13409.4,PF13410.4	GST_N_2|GST_C_2	Glutathione S-transferase, N-terminal domain|"Glutathione S-transferase, C-terminal domain"
M431DRAFT_528854	A1A110642.1	18.5234	12.263	24.7837	2.02102	1.01509	0.434518	1	0.411147	0.937118	0.594993	2.04051	--	--	--	--	--	--	Trichoderma harzianum	hypothetical protein THAR02_10764, partial	--	--	--
M431DRAFT_520063	A1A102818.1	2.8444	1.88404	3.80476	2.01947	1.01398	0.671552	1	0.036329	0.110405	0.0382354	0.247268	GO:0055085	biological process	transmembrane transport	--	--	--	Trichoderma virens Gv29-8	hypothetical protein TRIVIDRAFT_189327	PF03169.13	OPT	OPT oligopeptide transporter protein
M431DRAFT_511859	A1A107437.1	215.737	142.997	288.478	2.01737	1.01248	0.101141	0.904126	5.22318	21.9717	24.9707	28.1193	--	--	--	--	--	--	Trichoderma harzianum	haloacid dehalogenase	--	--	--
M431DRAFT_480747	A1A105507.1	108.551	71.9951	145.106	2.0155	1.01114	0.000433908	0.0261736	5.35395	5.71679	12.2597	9.60267	--	--	--	--	--	--	Trichoderma virens Gv29-8	hypothetical protein TRIVIDRAFT_229769	PF11951.6	Fungal_trans_2	Fungal specific transcription factor domain
M431DRAFT_532194	A1A100958.1	142.715	94.6593	190.77	2.01533	1.01102	0.000123412	0.00990722	3.85257	4.67466	8.19859	8.59657	--	--	--	--	--	--	Trichoderma harzianum	hypothetical protein THAR02_01698	PF11911.6	DUF3429	Protein of unknown function (DUF3429)
M431DRAFT_98616	A1A101682.1	4.23518	2.80931	5.66104	2.0151	1.01085	0.519121	1	0	0.348617	0.482931	0.195194	GO:0008152,GO:0016491,GO:0016620,GO:0055114	biological process|molecular function|molecular function|biological process	metabolic process|oxidoreductase activity|oxidoreductase activity, acting on the aldehyde or oxo group of donors, NAD or NADP as acceptor|oxidation-reduction process	--	--	--	Trichoderma harzianum	aldehyde dehydrogenase	PF00171.20	Aldedh	Aldehyde dehydrogenase family
M431DRAFT_523354	A1A107033.1	264.361	176.008	352.714	2.00397	1.00286	0.0035446	0.120628	9.46998	12.167	17.8675	24.433	GO:0016021,GO:0055085	cellular component|biological process	integral component of membrane|transmembrane transport	--	--	--	Trichoderma harzianum	hypothetical protein THAR02_07619	PF03595.15	SLAC1	Voltage-dependent anion channel
M431DRAFT_268972	--	18.3942	12.2518	24.5365	2.00269	1.00194	0.258428	1	0.503897	1.38552	1.21221	2.44979	--	--	--	--	--	--	--	--	--	--	--
M431DRAFT_514511	A1A112077.1	4.28222	2.85395	5.71049	2.00091	1.00065	0.512091	1	0.173818	0.08804	0.320144	0.197178	GO:0005215,GO:0016020,GO:0016021,GO:0022857,GO:0022891,GO:0055085	molecular function|cellular component|cellular component|molecular function|molecular function|biological process	transporter activity|membrane|integral component of membrane|transmembrane transporter activity|substrate-specific transmembrane transporter activity|transmembrane transport	--	--	--	Trichoderma harzianum	hypothetical protein THAR02_01168	PF00083.22	Sugar_tr	Sugar (and other) transporter
M431DRAFT_412604	A1A111950.1	114.445	76.2871	152.604	2.00038	1.00028	0.000450791	0.0267732	5.83081	5.83376	10.8341	12.004	--	--	--	--	--	--	Trichoderma harzianum	hypothetical protein THAR02_08139	PF13426.5	PAS_9	PAS domain
M431DRAFT_502464	A1A109709.1	304.526	203.533	405.519	1.9924	0.994509	2.12e-06	0.000370863	13.6715	11.01	22.4564	25.7616	--	--	--	--	--	--	Trichoderma harzianum	hypothetical protein THAR02_10440	--	--	--
M431DRAFT_145824	A1A101256.1	3.5358	2.36341	4.70818	1.99211	0.994297	0.58375	1	0.141939	0.21568	0.37347	0.32203	--	--	--	--	--	--	Trichoderma harzianum	hypothetical protein THAR02_11448	PF00026.21	Asp	Eukaryotic aspartyl protease
M431DRAFT_88869	A1A101220.1	10.5771	7.07908	14.0751	1.98827	0.99151	0.255241	1	0.421689	0.854353	1.42022	1.05239	GO:0016491,GO:0055114	molecular function|biological process	oxidoreductase activity|oxidation-reduction process	--	--	--	Trichoderma harzianum	hypothetical protein THAR02_07229	PF07992.12	Pyr_redox_2	Pyridine nucleotide-disulphide oxidoreductase
M431DRAFT_2610	A1A111087.1	155.607	104.202	207.012	1.98663	0.990325	9.18e-05	0.00816566	6.97977	7.46708	15.31	12.8017	GO:0003824,GO:0008483,GO:0030170	molecular function|molecular function|molecular function	catalytic activity|transaminase activity|pyridoxal phosphate binding	K01845	ko00860	Porphyrin and chlorophyll metabolism	Trichoderma harzianum	hypothetical protein THAR02_09742	PF00202.19	Aminotran_3	Aminotransferase class-III
M431DRAFT_512594	A1A105900.1	13.372	8.96312	17.781	1.98379	0.988261	0.19858	1	0.535048	1.17436	1.78323	1.51739	GO:0016491	molecular function	oxidoreductase activity	--	--	--	Trichoderma harzianum	2-deoxy-D-gluconate 3-dehydrogenase	PF13561.4	adh_short_C2	Enoyl-(Acyl carrier protein) reductase
M431DRAFT_520551	A1A104290.1	59.3404	39.7991	78.8817	1.982	0.986956	0.00783412	0.205824	2.41221	2.4436	4.53356	4.88641	GO:0016307,GO:0046488	molecular function|biological process	phosphatidylinositol phosphate kinase activity|phosphatidylinositol metabolic process	--	--	--	Trichoderma harzianum	hypothetical protein THAR02_04407	PF01504.16	PIP5K	Phosphatidylinositol-4-phosphate 5-Kinase
M431DRAFT_502767	A1A109437.1	46.2639	31.081	61.4469	1.97699	0.983307	0.139282	1	0.711542	2.25251	2.29345	3.38002	--	--	--	--	--	--	Trichoderma harzianum	hypothetical protein THAR02_09626	--	--	--
M431DRAFT_504493	A1A108537.1	319.561	215.149	423.973	1.9706	0.978637	0.0140412	0.304532	5.96201	8.50016	11.4541	16.3177	GO:0003677,GO:0005634,GO:0006351,GO:0008270	molecular function|cellular component|biological process|molecular function	DNA binding|nucleus|transcription, DNA-templated|zinc ion binding	--	--	--	Trichoderma harzianum	fungal specific transcription factor	PF04082.16	Fungal_trans	Fungal specific transcription factor domain
M431DRAFT_128921	A1A112330.1	14.0499	9.46481	18.6349	1.96886	0.977364	0.181915	1	1.70658	2.11296	4.78969	2.58124	GO:0004252,GO:0006508	molecular function|biological process	serine-type endopeptidase activity|proteolysis	--	--	--	Trichoderma harzianum	hypothetical protein THAR02_09841	PF00082.20	Peptidase_S8	Subtilase family
M431DRAFT_193135	A1A109387.1	2280.91	1538.02	3023.79	1.96603	0.975287	4.97e-10	2.05e-07	119.197	107.919	221.976	215.73	--	--	--	--	--	--	Neonectria ditissima	hypothetical protein AK830_g4454	--	--	--
M431DRAFT_496483	A1A100694.1	3.55253	2.39689	4.70818	1.96429	0.974005	0.583324	1	0.253614	0	0.266922	0.230158	GO:0016021,GO:0055085	cellular component|biological process	integral component of membrane|transmembrane transport	--	--	--	Trichoderma harzianum	hypothetical protein THAR02_05311	PF07690.14	MFS_1	Major Facilitator Superfamily
M431DRAFT_150916	A1A107183.1	6926.68	4674.1	9179.27	1.96386	0.973692	9.48e-11	4.4e-08	434.661	431.654	860.754	805.889	GO:0004601	molecular function	peroxidase activity	--	--	--	Trichoderma harzianum	hypothetical protein THAR02_00425	PF01328.15	Peroxidase_2	Peroxidase, family 2
M431DRAFT_108702	A1A103990.1	17.6102	11.884	23.3364	1.96368	0.97356	0.147386	1	0.660375	0.376294	0.781907	1.21733	GO:0000981,GO:0005634,GO:0006355,GO:0008270	molecular function|cellular component|biological process|molecular function	RNA polymerase II transcription factor activity, sequence-specific DNA binding|nucleus|regulation of transcription, DNA-templated|zinc ion binding	--	--	--	Trichoderma virens Gv29-8	hypothetical protein TRIVIDRAFT_69492	--	--	--
M431DRAFT_140111	A1A105508.1	177.398	119.754	235.043	1.96272	0.972851	7.12e-05	0.00680038	8.77113	10.4938	17.8262	19.1278	--	--	--	--	--	--	Trichoderma harzianum	hypothetical protein THAR02_00028	PF07366.10	SnoaL	SnoaL-like polyketide cyclase
M431DRAFT_112979	A1A105593.1	317.945	214.77	421.121	1.9608	0.97144	0.00540706	0.159453	16.3511	14.8313	24.9857	34.8466	--	--	--	--	--	--	Trichoderma harzianum	hypothetical protein THAR02_00099	--	--	--
M431DRAFT_78181	A1A111257.1	717.304	484.611	949.998	1.96033	0.971098	0.0099507	0.242679	31.5992	54.875	95.6371	69.7952	GO:0006629	biological process	lipid metabolic process	--	--	--	Trichoderma harzianum	hypothetical protein THAR02_06499	PF01764.23	Lipase_3	Lipase (class 3)
M431DRAFT_492478	A1A110829.1	23.7446	16.0422	31.4471	1.96027	0.971055	0.215587	1	0.732635	1.55181	1.47206	2.87106	--	--	--	--	--	--	Trichoderma harzianum	phosphatidic acid phosphatase beta	PF01569.19	PAP2	PAP2 superfamily
M431DRAFT_89155	A1A100838.1	1606.3	1086.82	2125.79	1.95598	0.96789	1.46e-09	5.43e-07	98.5213	93.8084	197.47	171.33	GO:0003676,GO:0004519,GO:0006308,GO:0016788	molecular function|molecular function|biological process|molecular function	nucleic acid binding|endonuclease activity|DNA catabolic process|hydrolase activity, acting on ester bonds	--	--	--	Trichoderma harzianum	hypothetical protein THAR02_08233	PF02265.14	S1-P1_nuclease	S1/P1 Nuclease
M431DRAFT_11051	A1A103533.1	28.5913	19.3755	37.8071	1.95128	0.964421	0.15558	1	0.692107	1.09549	1.18369	2.20815	GO:0016491,GO:0030151,GO:0042128,GO:0055114	molecular function|molecular function|biological process|biological process	oxidoreductase activity|molybdenum ion binding|nitrate assimilation|oxidation-reduction process	K00387	ko00920	Sulfur metabolism	Trichoderma harzianum	sulfite oxidase	PF00173.26,PF00174.17,PF03404.14	Cyt-b5|Oxidored_molyb|Mo-co_dimer	Cytochrome b5-like Heme/Steroid binding domain|Oxidoreductase molybdopterin binding domain|Mo-co oxidoreductase dimerisation domain
M431DRAFT_134276	A1A108933.1	134.504	91.1697	177.839	1.95064	0.963945	0.00491895	0.150034	3.20694	5.45958	7.31301	9.14536	--	--	--	--	--	--	Trichoderma harzianum	protein PNS1	PF04515.10	Choline_transpo	Plasma-membrane choline transporter
M431DRAFT_555129	A1A100299.1	9.06269	6.1538	11.9716	1.9454	0.960064	0.311265	1	0.799238	0.944579	1.96275	1.35998	--	--	--	--	--	--	Trichoderma harzianum	hypothetical protein THAR02_00514, partial	--	--	--
M431DRAFT_79601	A1A104095.1	79.5449	54.013	105.077	1.9454	0.960063	0.00336766	0.11726	2.92766	2.96576	5.5139	5.70999	GO:0000166,GO:0003676,GO:0003723	molecular function|molecular function|molecular function	nucleotide binding|nucleic acid binding|RNA binding	--	--	--	Trichoderma harzianum	hypothetical protein THAR02_06901	PF04146.13	YTH	YT521-B-like domain
M431DRAFT_67908	A1A104543.1	3.52781	2.39689	4.65873	1.94366	0.958774	0.583954	1	0.449624	0	0.567863	0.30603	GO:0003824,GO:0050662	molecular function|molecular function	catalytic activity|coenzyme binding	--	--	--	Trichoderma harzianum	hypothetical protein THAR02_06184	PF01370.19	Epimerase	NAD dependent epimerase/dehydratase family
M431DRAFT_488937	A1A109872.1	2.77023	1.88404	3.65642	1.94074	0.956607	0.673441	1	0.0538869	0.163764	0.226859	0.183387	GO:0005215,GO:0016020,GO:0016021,GO:0022857,GO:0022891,GO:0055085	molecular function|cellular component|cellular component|molecular function|molecular function|biological process	transporter activity|membrane|integral component of membrane|transmembrane transporter activity|substrate-specific transmembrane transporter activity|transmembrane transport	--	--	--	Trichoderma harzianum	sugar porter family MFS transporter	PF00083.22	Sugar_tr	Sugar (and other) transporter
M431DRAFT_226785	--	3.45605	2.35225	4.55984	1.9385	0.95494	0.638644	1	0.0833514	0.337744	0.701803	0.0945532	--	--	--	--	--	--	--	--	--	--	--
M431DRAFT_509509	A1A100698.1	131.338	89.5312	173.144	1.9339	0.951512	0.000419466	0.0257927	1.66455	1.7406	3.25891	3.1877	--	--	--	--	--	--	Trichoderma harzianum	hypothetical protein THAR02_05307	PF05729.10	NACHT	NACHT domain
M431DRAFT_478737	A1A108672.1	32.6934	22.3076	43.0792	1.93115	0.949458	0.0488427	0.640705	3.2613	2.44721	6.73776	4.11066	--	--	--	--	--	--	Trichoderma harzianum	hypothetical protein THAR02_10138	--	--	--
M431DRAFT_480641	A1A105381.1	9.01324	6.1538	11.8727	1.92933	0.948097	0.311865	1	0.391389	0.462563	1.09847	0.517987	GO:0003676,GO:0008270	molecular function|molecular function	nucleic acid binding|zinc ion binding	--	--	--	Trichoderma harzianum	hypothetical protein THAR02_02735	PF00098.21,PF05057.12	zf-CCHC|DUF676	Zinc knuckle|Putative serine esterase (DUF676)
M431DRAFT_438859	--	2.05411	1.40466	2.70356	1.92471	0.944642	0.788765	1	0	0.351683	0.121795	0.525097	--	--	--	--	--	--	--	--	--	--	--
M431DRAFT_273597	A1A107767.1	10.4286	7.13488	13.7223	1.92327	0.943559	0.288976	1	0.521772	0.264281	0.658984	0.828653	--	--	--	--	--	--	Trichoderma harzianum	hypothetical protein THAR02_04132	--	--	--
M431DRAFT_506204	A1A105743.1	240.962	164.993	316.931	1.92088	0.941766	2.49e-05	0.00306781	8.63087	12.7453	19.5109	20.5469	--	--	--	--	--	--	Trichoderma harzianum	hypothetical protein THAR02_03426	PF12239.6	DUF3605	Protein of unknown function (DUF3605)
M431DRAFT_493143	--	21.3602	14.6264	28.094	1.92078	0.941691	0.125237	0.976166	3.00065	6.38336	6.94785	10.5521	--	--	--	--	--	--	--	--	--	--	--
M431DRAFT_522738	A1A106658.1	4.14968	2.84279	5.45656	1.91944	0.940685	0.676374	1	0.142136	0.143986	0.049865	0.483714	GO:0004371,GO:0005524,GO:0006071	molecular function|molecular function|biological process	glycerone kinase activity|ATP binding|glycerol metabolic process	--	--	--	Trichoderma harzianum	dihydroxyacetone kinase	PF02733.15,PF02734.15	Dak1|Dak2	Dak1 domain|DAK2 domain
M431DRAFT_512569	A1A105870.1	2.78139	1.90635	3.65642	1.91802	0.939618	0.673154	1	0.245743	0.0829802	0.344851	0.278769	GO:0045151,GO:0047605	biological process|molecular function	acetoin biosynthetic process|acetolactate decarboxylase activity	--	--	--	Trichoderma harzianum	alpha-acetolactate decarboxylase	PF03306.11	AAL_decarboxy	Alpha-acetolactate decarboxylase
M431DRAFT_510805	A1A106216.1	194.214	133.121	255.307	1.91786	0.939498	0.00106879	0.0521038	9.7515	10.0916	21.634	15.6778	--	--	--	--	--	--	Trichoderma harzianum	pirin (iron-binding nuclear protein)	PF02678.14	Pirin	Pirin
M431DRAFT_480638	A1A105378.1	5.52689	3.79039	7.2634	1.91627	0.938299	0.466804	1	0.691059	0.700051	1.63648	0.979915	--	--	--	--	--	--	Trichoderma harzianum	hypothetical protein THAR02_02732	--	--	--
M431DRAFT_557034	--	2.09557	1.43813	2.75301	1.91429	0.936809	0.833071	1	0.326407	0	0	0.617122	--	--	--	--	--	--	--	--	--	--	--
M431DRAFT_110690	A1A110909.1	2.78697	1.91751	3.65642	1.90686	0.931197	0.67301	1	0.375081	0	0.394764	0.319117	GO:0003824,GO:0008152	molecular function|biological process	catalytic activity|metabolic process	K07511	ko00062,ko00071,ko00280,ko00310,ko00380,ko00410,ko00627,ko00640,ko00650,ko00930	Fatty acid elongation|Fatty acid degradation|Valine, leucine and isoleucine degradation|Lysine degradation|Tryptophan metabolism|beta-Alanine metabolism|Aminobenzoate degradation|Propanoate metabolism|Butanoate metabolism|Caprolactam degradation	Trichoderma harzianum	enoyl-CoA hydratase	PF00378.18	ECH_1	Enoyl-CoA hydratase/isomerase
M431DRAFT_309334	A1A108597.1	3674.06	2528.38	4819.75	1.90626	0.930748	1.54e-09	5.55e-07	285.023	345.22	566.176	607.851	--	--	--	--	--	--	Trichoderma harzianum	hypothetical protein THAR02_04663	PF01172.16	SBDS	Shwachman-Bodian-Diamond syndrome (SBDS) protein
M431DRAFT_21281	A1A103382.1	28.8702	19.8772	37.8632	1.90485	0.929681	0.072947	0.776829	0.833257	1.02181	1.66165	1.79098	GO:0000981,GO:0003677,GO:0005634,GO:0006351,GO:0006355,GO:0008270	molecular function|molecular function|cellular component|biological process|biological process|molecular function	RNA polymerase II transcription factor activity, sequence-specific DNA binding|DNA binding|nucleus|transcription, DNA-templated|regulation of transcription, DNA-templated|zinc ion binding	--	--	--	Trichoderma harzianum	hypothetical protein THAR02_08627	PF00172.16,PF04082.16	Zn_clus|Fungal_trans	Fungal Zn(2)-Cys(6) binuclear cluster domain|Fungal specific transcription factor domain
M431DRAFT_491959	A1A111154.1	225.715	155.406	296.025	1.90485	0.929675	0.00239498	0.0935337	9.40646	9.52887	15.0312	20.2351	GO:0004499,GO:0016491,GO:0050660,GO:0050661,GO:0055114	molecular function|molecular function|molecular function|molecular function|biological process	N,N-dimethylaniline monooxygenase activity|oxidoreductase activity|flavin adenine dinucleotide binding|NADP binding|oxidation-reduction process	--	--	--	Trichoderma harzianum	hypothetical protein THAR02_05990	PF00743.17,PF13450.4	FMO-like|NAD_binding_8	Flavin-binding monooxygenase-like|NAD(P)-binding Rossmann-like domain
M431DRAFT_129117	A1A103857.1	8632.28	5944.53	11320	1.90427	0.929241	4.59e-05	0.00473433	224.438	213.782	364.849	451.854	GO:0000162,GO:0003824,GO:0004834,GO:0006568,GO:0008152	biological process|molecular function|molecular function|biological process|biological process	tryptophan biosynthetic process|catalytic activity|tryptophan synthase activity|tryptophan metabolic process|metabolic process	K01694	ko00260,ko00400	Glycine, serine and threonine metabolism|Phenylalanine, tyrosine and tryptophan biosynthesis	Trichoderma harzianum	tryptophan synthase	PF00290.18,PF00291.23	Trp_syntA|PALP	Tryptophan synthase alpha chain|Pyridoxal-phosphate dependent enzyme
M431DRAFT_504609	--	2.75109	1.89519	3.60698	1.90322	0.928445	0.673936	1	0.210119	0.212853	0.552864	0.238358	--	--	--	--	--	--	--	--	--	--	--
M431DRAFT_72961	A1A109454.1	8.89985	6.13148	11.6682	1.903	0.928275	0.353443	1	0.447156	1.01919	1.0589	1.64856	--	--	--	--	--	--	Trichoderma harzianum	hypothetical protein THAR02_10292	PF00117.26	GATase	Glutamine amidotransferase class-I
M431DRAFT_19699	A1A107332.1	10.2826	7.09024	13.475	1.90051	0.926384	0.290478	1	0.512087	0.778126	1.52705	0.871362	--	--	--	--	--	--	Trichoderma harzianum	hypothetical protein THAR02_04975	PF05368.11	NmrA	NmrA-like family
M431DRAFT_183175	--	85.9098	59.275	112.545	1.89868	0.925	0.00330552	0.116417	2.638	2.31336	4.88984	4.33247	--	--	--	--	--	--	--	--	--	--	--
M431DRAFT_451012	--	2.06527	1.42698	2.70356	1.89461	0.9219	0.788539	1	0.25042	0.126839	0.131781	0.56815	--	--	--	--	--	--	--	--	--	--	--
M431DRAFT_510348	A1A101909.1	2.06527	1.42698	2.70356	1.89461	0.9219	0.788539	1	0.34276	0.17361	0.180373	0.777648	--	--	--	--	--	--	Trichoderma virens Gv29-8	hypothetical protein TRIVIDRAFT_111832	--	--	--
M431DRAFT_128043	A1A107615.1	26.6343	18.4056	34.863	1.89415	0.92155	0.0830862	0.830673	0.396908	0.804147	1.31748	0.9005	--	--	--	--	--	--	Trichoderma harzianum	hypothetical protein THAR02_06859	--	--	--
M431DRAFT_99579	A1A107666.1	6.85132	4.73799	8.96465	1.89208	0.919973	0.426662	1	0.389429	0.394496	0.655783	0.795177	GO:0003824,GO:0005975	molecular function|biological process	catalytic activity|carbohydrate metabolic process	K00616	ko00030	Pentose phosphate pathway	Trichoderma harzianum	transaldolase	PF00923.17	TAL_FSA	Transaldolase/Fructose-6-phosphate aldolase
M431DRAFT_11390	A1A112310.1	13.6668	9.45365	17.8799	1.89132	0.919391	0.230296	1	0.386524	0.587331	0.864467	0.93175	GO:0016491,GO:0055114,GO:0071949	molecular function|biological process|molecular function	oxidoreductase activity|oxidation-reduction process|FAD binding	--	--	--	Trichoderma harzianum	FAD binding domain-containing protein	PF01494.17,PF07976.10	FAD_binding_3|Phe_hydrox_dim	FAD binding domain|"Phenol hydroxylase, C-terminal dimerisation domain "
M431DRAFT_43825	A1A105429.1	102.311	70.802	133.82	1.89006	0.918435	0.0111698	0.264054	14.9878	29.4725	37.7346	44.0053	--	--	--	--	--	--	Trichoderma harzianum	hypothetical protein THAR02_09766	--	--	--
M431DRAFT_284310	A1A104813.1	2.72078	1.88404	3.55753	1.88825	0.91705	0.674727	1	0.172416	0.52398	1.08879	0.195588	--	--	--	--	--	--	Trichoderma virens Gv29-8	hypothetical protein TRIVIDRAFT_175383	--	--	--
M431DRAFT_513835	A1A103505.1	30.5685	21.1703	39.9667	1.88787	0.916759	0.150608	1	0.666955	2.70254	2.96381	3.19449	--	--	--	--	--	--	Trichoderma harzianum	hypothetical protein THAR02_00714	PF05368.11	NmrA	NmrA-like family
M431DRAFT_83935	A1A111566.1	19.1576	13.2775	25.0377	1.88572	0.915115	0.170157	1	0.744935	0.654011	0.888563	1.6901	GO:0005215,GO:0005315,GO:0006817,GO:0016021,GO:0022857,GO:0055085	molecular function|molecular function|biological process|cellular component|molecular function|biological process	transporter activity|inorganic phosphate transmembrane transporter activity|phosphate ion transport|integral component of membrane|transmembrane transporter activity|transmembrane transport	--	--	--	Trichoderma harzianum	phosphate:H+ symporter	PF00083.22	Sugar_tr	Sugar (and other) transporter
M431DRAFT_511345	A1A102686.1	77.8311	54.0014	101.661	1.88256	0.912695	0.307812	1	1.39704	10.2098	8.61203	12.4519	--	--	--	--	--	--	Trichoderma harzianum	hypothetical protein THAR02_05837	--	--	--
M431DRAFT_6893	A1A100881.1	2.76224	1.91751	3.60698	1.88107	0.911554	0.673647	1	0.343448	0	0.451839	0.194802	--	--	--	--	--	--	Trichoderma harzianum	RNase Z	PF00753.25	Lactamase_B	Metallo-beta-lactamase superfamily
M431DRAFT_510830	A1A106186.1	864.144	599.95	1128.34	1.88072	0.911287	0.00559946	0.16187	32.0779	54.2043	70.856	87.1499	--	--	--	--	--	--	Trichoderma harzianum	class II aldolase/adducin domain-containing protein	PF00596.19	Aldolase_II	Class II Aldolase and Adducin N-terminal domain
M431DRAFT_509719	A1A100987.1	418.846	290.801	546.89	1.88064	0.911221	2.41e-06	0.000408962	42.6158	46.0774	85.3247	77.9674	--	--	--	--	--	--	Trichoderma virens Gv29-8	hypothetical protein TRIVIDRAFT_111900	--	--	--
M431DRAFT_80094	A1A105330.1	14.3468	9.96651	18.7271	1.87901	0.90997	0.307541	1	2.34297	1.7801	2.26043	5.3157	--	--	--	--	--	--	Trichoderma harzianum	hypothetical protein THAR02_07248	--	--	--
M431DRAFT_425273	A1A103745.1	10.2051	7.09024	13.32	1.87864	0.909689	0.327297	1	0.447741	0.680351	0.706855	1.35444	--	--	--	--	--	--	Trichoderma harzianum	hypothetical protein THAR02_05964	PF00132.22	Hexapep	Bacterial transferase hexapeptide (six repeats)
M431DRAFT_83812	A1A111795.1	947.114	658.68	1235.55	1.8758	0.907502	0.000453939	0.0267732	36.7857	41.0359	62.519	80.1181	GO:0005215,GO:0016021,GO:0055085	molecular function|cellular component|biological process	transporter activity|integral component of membrane|transmembrane transport	--	--	--	Trichoderma harzianum	major facilitator superfamily transporter	PF07690.14	MFS_1	Major Facilitator Superfamily
M431DRAFT_120499	A1A101999.1	2.03496	1.41582	2.65411	1.87462	0.906596	0.789155	1	0.0514242	0.104187	0.108246	0.175006	GO:0005215,GO:0016020,GO:0016021,GO:0022857,GO:0022891,GO:0055085	molecular function|cellular component|cellular component|molecular function|molecular function|biological process	transporter activity|membrane|integral component of membrane|transmembrane transporter activity|substrate-specific transmembrane transporter activity|transmembrane transport	--	--	--	Trichoderma virens Gv29-8	hypothetical protein TRIVIDRAFT_69459	PF00083.22	Sugar_tr	Sugar (and other) transporter
M431DRAFT_82753	A1A111635.1	10.9436	7.61425	14.2729	1.87449	0.906501	0.296883	1	1.27467	0.586933	1.46352	1.97178	--	--	--	--	--	--	Trichoderma harzianum	hypothetical protein THAR02_00120	PF08585.10	RMI1_N	RecQ mediated genome instability protein
M431DRAFT_16427	A1A103125.1	18.3258	12.7647	23.887	1.87134	0.904071	0.174541	1	0.468711	0.690634	0.807231	1.30509	--	--	--	--	--	--	Trichoderma harzianum	heterokaryon incompatibility protein	PF06985.9	HET	Heterokaryon incompatibility protein (HET)
M431DRAFT_71826	A1A109346.1	183.369	127.769	238.969	1.87032	0.903287	0.173109	1	7.4323	18.2984	17.625	29.0288	GO:0008080	molecular function	N-acetyltransferase activity	--	--	--	Trichoderma harzianum	polyamine acetyltransferase	PF00583.23	Acetyltransf_1	Acetyltransferase (GNAT) family
M431DRAFT_503170	A1A110151.1	105.025	73.1877	136.863	1.87003	0.903062	0.0968993	0.890703	3.97592	7.32302	7.98872	12.5467	GO:0005506,GO:0016702,GO:0055114	molecular function|molecular function|biological process	iron ion binding|oxidoreductase activity, acting on single donors with incorporation of molecular oxygen, incorporation of two atoms of oxygen|oxidation-reduction process	K00456	ko00270,ko00430	Cysteine and methionine metabolism|Taurine and hypotaurine metabolism	Trichoderma harzianum	cysteine dioxygenase	PF05995.10	CDO_I	Cysteine dioxygenase type I
M431DRAFT_506936	A1A105570.1	30.5221	21.2819	39.7623	1.86836	0.901774	0.0785581	0.803208	1.47714	2.04765	2.53654	3.88046	--	--	--	--	--	--	Trichoderma harzianum	hypothetical protein THAR02_00080	--	--	--
M431DRAFT_394963	A1A105477.1	41.8274	29.1746	54.4801	1.86738	0.901015	0.368283	1	0.520478	1.98733	1.43268	3.08838	GO:0000166	molecular function	nucleotide binding	--	--	--	Trichoderma harzianum	hypothetical protein THAR02_00001	--	--	--
M431DRAFT_513293	A1A101618.1	10.8112	7.5473	14.0751	1.86492	0.899112	0.298149	1	0.267078	0.595219	0.8995	0.666538	--	--	--	--	--	--	Trichoderma atroviride IMI 206040	hypothetical protein TRIATDRAFT_314032	--	--	--
M431DRAFT_89804	A1A106882.1	7.50443	5.23968	9.76917	1.86446	0.898758	0.390403	1	0.70169	0.266558	1.2924	0.497495	--	--	--	--	--	--	Trichoderma harzianum	gentisate 1,2-dioxygenase	PF07883.9	Cupin_2	Cupin domain
M431DRAFT_437681	--	3.38411	2.36341	4.40481	1.86375	0.898207	0.776011	1	0.296425	0.450423	0	1.34505	--	--	--	--	--	--	--	--	--	--	--
M431DRAFT_5	A1A112032.1	342.24	239.084	445.395	1.86293	0.897571	0.17439	1	10.5337	17.1613	33.7738	16.6922	GO:0005506,GO:0016705,GO:0020037,GO:0055114	molecular function|molecular function|molecular function|biological process	iron ion binding|oxidoreductase activity, acting on paired donors, with incorporation or reduction of molecular oxygen|heme binding|oxidation-reduction process	--	--	--	Penicillium brasilianum	hypothetical protein PMG11_10671	PF00067.20	p450	Cytochrome P450
M431DRAFT_506629	A1A105243.1	412.01	288.091	535.928	1.86027	0.895512	3.85e-06	0.000645468	21.2189	28.0901	47.7101	41.9411	--	--	--	--	--	--	Trichoderma virens Gv29-8	hypothetical protein TRIVIDRAFT_61223	--	--	--
M431DRAFT_363028	A1A110936.1	2.04054	1.42698	2.65411	1.85996	0.89527	0.789041	1	0.0935651	0.0473913	0.0984751	0.159209	GO:0016021,GO:0055085	cellular component|biological process	integral component of membrane|transmembrane transport	--	--	--	Trichoderma harzianum	major facilitator superfamily transporter	PF07690.14	MFS_1	Major Facilitator Superfamily
M431DRAFT_507786	--	2.04054	1.42698	2.65411	1.85996	0.89527	0.789041	1	0.340034	0.172229	0.357878	0.578598	--	--	--	--	--	--	--	--	--	--	--
M431DRAFT_513646	A1A103392.1	96.3951	67.4133	125.377	1.85982	0.895166	0.0222238	0.405856	3.85763	2.77785	7.23963	4.9033	--	--	--	--	--	--	Trichoderma harzianum	hypothetical protein THAR02_01768	PF05730.9	CFEM	CFEM domain
M431DRAFT_504171	A1A109010.1	169.954	118.884	221.024	1.85915	0.894643	0.000293305	0.0194863	2.91188	3.11902	5.47624	5.49633	GO:0005515	molecular function	protein binding	--	--	--	Trichoderma harzianum	hypothetical protein THAR02_09456	PF00400.30,PF07676.10	WD40|PD40	WD domain, G-beta repeat|WD40-like Beta Propeller Repeat
M431DRAFT_2456	A1A103954.1	568.72	397.835	739.605	1.85908	0.894586	4.57e-05	0.00473433	22.0868	23.9173	37.4453	46.1607	GO:0016491,GO:0055114	molecular function|biological process	oxidoreductase activity|oxidation-reduction process	--	--	--	Trichoderma harzianum	hypothetical protein THAR02_06922	PF01593.22	Amino_oxidase	Flavin containing amine oxidoreductase
M431DRAFT_498518	A1A102663.1	10.8638	7.60309	14.1245	1.85774	0.893545	0.297643	1	0.972907	0.59134	1.53594	1.32439	--	--	--	--	--	--	Trichoderma virens Gv29-8	hypothetical protein TRIVIDRAFT_231356	--	--	--
M431DRAFT_503197	A1A110116.1	12.8326	8.98543	16.6798	1.85631	0.892438	0.253082	1	0.653437	0.910167	1.63335	1.20454	--	--	--	--	--	--	Trichoderma harzianum	hypothetical protein THAR02_00586	--	--	--
M431DRAFT_502697	--	18.2078	12.7758	23.6398	1.85035	0.887801	0.175108	1	1.3683	1.73263	2.76019	2.84567	--	--	--	--	--	--	--	--	--	--	--
M431DRAFT_194251	--	4.74776	3.33333	6.1622	1.84866	0.886482	0.527039	1	0.637247	0.258216	1.20724	0.433733	--	--	--	--	--	--	--	--	--	--	--
M431DRAFT_479180	A1A111031.1	7.45498	5.23968	9.67028	1.84559	0.884079	0.547884	1	0.693159	0.263317	1.45907	0.294868	--	--	--	--	--	--	Trichoderma virens Gv29-8	hypothetical protein TRIVIDRAFT_207997	PF13532.4	2OG-FeII_Oxy_2	2OG-Fe(II) oxygenase superfamily
M431DRAFT_508936	--	2.04612	1.43813	2.65411	1.84553	0.884032	0.788927	1	0.538982	0	0.378177	0.611418	--	--	--	--	--	--	--	--	--	--	--
M431DRAFT_500722	A1A101001.1	103.876	73.0208	134.73	1.8451	0.883696	0.00254638	0.0971491	4.87997	4.34061	8.58097	8.10118	GO:0003824,GO:0008152,GO:0008484	molecular function|biological process|molecular function	catalytic activity|metabolic process|sulfuric ester hydrolase activity	K01565	ko00531,ko04142	Glycosaminoglycan degradation|Lysosome	Trichoderma harzianum	hypothetical protein THAR02_09550	PF00884.21	Sulfatase	Sulfatase
M431DRAFT_392122	A1A105362.1	247.062	173.678	320.446	1.84506	0.883666	5.71e-05	0.00573738	4.79998	3.73492	7.88287	7.57574	GO:0005524,GO:0006810,GO:0016021,GO:0016887,GO:0042626,GO:0055085	molecular function|biological process|cellular component|molecular function|molecular function|biological process	ATP binding|transport|integral component of membrane|ATPase activity|ATPase activity, coupled to transmembrane movement of substances|transmembrane transport	--	--	--	Trichoderma harzianum	hypothetical protein THAR02_08363	PF00005.25,PF00664.21	ABC_tran|ABC_membrane	ABC transporter|ABC transporter transmembrane region
M431DRAFT_354197	A1A110565.1	272.63	191.692	353.568	1.84446	0.883195	0.143274	1	4.1666	12.7878	12.9821	17.3151	GO:0008152,GO:0016491,GO:0016620,GO:0055114	biological process|molecular function|molecular function|biological process	metabolic process|oxidoreductase activity|oxidoreductase activity, acting on the aldehyde or oxo group of donors, NAD or NADP as acceptor|oxidation-reduction process	--	--	--	Trichoderma harzianum	aldehyde dehydrogenase (NAD+)	PF00171.20	Aldedh	Aldehyde dehydrogenase family
M431DRAFT_505718	A1A110754.1	25.4105	17.8704	32.9506	1.84386	0.882728	0.323316	1	0.383737	1.72152	1.38471	2.3631	--	--	--	--	--	--	Trichoderma harzianum	hypothetical protein THAR02_06957	--	--	--
M431DRAFT_479635	A1A110701.1	4.05637	2.85395	5.25878	1.84263	0.881768	0.597266	1	0.0770437	0.0390231	0.101358	0.109247	GO:0003824,GO:0005515,GO:0009116	molecular function|molecular function|biological process	catalytic activity|protein binding|nucleoside metabolic process	--	--	--	Trichoderma harzianum	hypothetical protein THAR02_04370	PF05729.10	NACHT	NACHT domain
M431DRAFT_41132	A1A109722.1	3710.77	2611.8	4809.73	1.84153	0.880908	0.000547201	0.030761	872.898	658.566	1545.84	1225.99	GO:0003723,GO:0004521,GO:0004540	molecular function|molecular function|molecular function	RNA binding|endoribonuclease activity|ribonuclease activity	--	--	--	Trichoderma harzianum	ribonuclease T1	PF00545.18	Ribonuclease	ribonuclease
M431DRAFT_157301	A1A106068.1	2.01024	1.41582	2.60467	1.83969	0.879465	0.789663	1	0.043543	0.0882193	0.137484	0.0987898	--	--	--	--	--	--	Trichoderma virens Gv29-8	hypothetical protein TRIVIDRAFT_222370	--	--	--
M431DRAFT_84995	A1A102825.1	2.01024	1.41582	2.60467	1.83969	0.879465	0.789663	1	0.0322468	0.0653328	0.101817	0.0731611	GO:0005509,GO:0016020	molecular function|cellular component	calcium ion binding|membrane	--	--	--	Trichoderma harzianum	hypothetical protein THAR02_03774	--	--	--
M431DRAFT_489331	A1A109499.1	776.603	547.031	1006.18	1.83934	0.879186	3.83e-07	8.51e-05	51.9158	48.391	93.7338	87.1145	GO:0003824,GO:0005506,GO:0006725,GO:0008199,GO:0009712,GO:0016702,GO:0018576,GO:0055114	molecular function|molecular function|biological process|molecular function|biological process|molecular function|molecular function|biological process	catalytic activity|iron ion binding|cellular aromatic compound metabolic process|ferric iron binding|catechol-containing compound metabolic process|oxidoreductase activity, acting on single donors with incorporation of molecular oxygen, incorporation of two atoms of oxygen|catechol 1,2-dioxygenase activity|oxidation-reduction process	--	--	--	Trichoderma virens Gv29-8	hypothetical protein TRIVIDRAFT_60613	PF00775.19,PF04444.12	Dioxygenase_C|Dioxygenase_N	Dioxygenase|Catechol dioxygenase N terminus
M431DRAFT_146316	A1A100848.1	6.76916	4.77146	8.76686	1.83735	0.877629	0.427903	1	0.573469	0.145233	0.905344	0.406587	GO:0005515	molecular function	protein binding	--	--	--	Trichoderma harzianum	hypothetical protein THAR02_08242	PF10282.7	Lactonase	Lactonase, 7-bladed beta-propeller
M431DRAFT_489949	A1A109976.1	101.977	71.8835	132.07	1.83727	0.877566	0.00323152	0.114943	2.93783	4.09209	5.99075	6.61324	GO:0003958,GO:0010181,GO:0016491,GO:0055114	molecular function|molecular function|molecular function|biological process	NADPH-hemoprotein reductase activity|FMN binding|oxidoreductase activity|oxidation-reduction process	--	--	--	Trichoderma harzianum	hypothetical protein THAR02_01880	PF00175.19,PF00258.23,PF00667.18	NAD_binding_1|Flavodoxin_1|FAD_binding_1	Oxidoreductase NAD-binding domain |Flavodoxin|FAD binding domain
M431DRAFT_72796	A1A109787.1	1749.31	1233.26	2265.36	1.83689	0.877261	1.32e-07	3.31e-05	61.7851	51.6887	96.445	107.889	GO:0005515	molecular function	protein binding	--	--	--	Trichoderma harzianum	hypothetical protein THAR02_05757	PF12937.5	F-box-like	F-box-like
M431DRAFT_830	A1A109218.1	133.52	94.1571	172.884	1.83612	0.876659	0.14056	1	2.06501	7.00327	7.37059	8.75905	--	--	--	--	--	--	Trichoderma harzianum	hypothetical protein THAR02_02016	--	--	--
M431DRAFT_90588	A1A107176.1	152.413	107.547	197.278	1.83435	0.87527	0.000656625	0.0359546	29.5523	30.2018	51.1962	56.0709	GO:0003677	molecular function	DNA binding	--	--	--	Trichoderma harzianum	hypothetical protein THAR02_10641	PF00249.29	Myb_DNA-binding	Myb-like DNA-binding domain
M431DRAFT_487643	A1A103373.1	8.71322	6.1538	11.2726	1.83182	0.873276	0.405418	1	0.480441	0.567808	1.43268	0.454174	--	--	--	--	--	--	Trichoderma harzianum	hypothetical protein THAR02_08622	--	--	--
M431DRAFT_495818	A1A100286.1	6102.95	4311.74	7894.16	1.83085	0.872515	9.46e-05	0.0081772	78.2135	89.673	134.46	165.861	GO:0003824,GO:0004134,GO:0004135,GO:0005975,GO:0005978	molecular function|molecular function|molecular function|biological process|biological process	catalytic activity|4-alpha-glucanotransferase activity|amylo-alpha-1,6-glucosidase activity|carbohydrate metabolic process|glycogen biosynthetic process	K01196	ko00500	Starch and sucrose metabolism	Trichoderma harzianum	hypothetical protein THAR02_06801	PF06202.12,PF14699.4,PF14701.4,PF14702.4	GDE_C|hGDE_N|hDGE_amylase|hGDE_central	Amylo-alpha-1,6-glucosidase |N-terminal domain from the human glycogen debranching enzyme|"Glycogen debranching enzyme, glucanotransferase domain "|Central domain of human glycogen debranching enzyme
M431DRAFT_7671	A1A101820.1	4781.57	3381.48	6181.67	1.82809	0.870341	0.0139812	0.303802	374.243	776.94	998.281	1048.88	--	--	--	--	--	--	Trichoderma virens Gv29-8	hypothetical protein TRIVIDRAFT_216297	--	--	--
M431DRAFT_90207	A1A106983.1	9.37655	6.63318	12.1199	1.82717	0.869607	0.362585	1	0.355692	0.360321	0.588276	0.691705	GO:0016491,GO:0030151,GO:0042128,GO:0055114	molecular function|molecular function|biological process|biological process	oxidoreductase activity|molybdenum ion binding|nitrate assimilation|oxidation-reduction process	--	--	--	Trichoderma harzianum	sulfite oxidase	PF00174.17,PF03404.14	Oxidored_molyb|Mo-co_dimer	Oxidoreductase molybdopterin binding domain|Mo-co oxidoreductase dimerisation domain
M431DRAFT_357522	--	14.6856	10.3901	18.9811	1.82684	0.869352	0.241976	1	0.655943	1.16284	1.46702	1.76723	--	--	--	--	--	--	--	--	--	--	--
M431DRAFT_129576	A1A102847.1	2.01582	1.42698	2.60467	1.82531	0.868139	0.789548	1	0.0619026	0.0313541	0.0977266	0.0702219	GO:0004252,GO:0005618,GO:0006508,GO:0016020	molecular function|cellular component|biological process|cellular component	serine-type endopeptidase activity|cell wall|proteolysis|membrane	--	--	--	Trichoderma harzianum	peptidase	PF00082.20,PF06280.10	Peptidase_S8|fn3_5	Subtilase family|Fn3-like domain
M431DRAFT_500727	A1A101051.1	8.0274	5.68558	10.3692	1.82377	0.866928	0.393727	1	0.196143	0.198696	0.447279	0.259588	GO:0000981,GO:0003677,GO:0005634,GO:0006351,GO:0006355,GO:0008270	molecular function|molecular function|cellular component|biological process|biological process|molecular function	RNA polymerase II transcription factor activity, sequence-specific DNA binding|DNA binding|nucleus|transcription, DNA-templated|regulation of transcription, DNA-templated|zinc ion binding	--	--	--	Trichoderma harzianum	fungal specific transcription factor domain-containing protein	PF00172.16,PF04082.16	Zn_clus|Fungal_trans	Fungal Zn(2)-Cys(6) binuclear cluster domain|Fungal specific transcription factor domain
M431DRAFT_79136	A1A111265.1	59.5109	42.1513	76.8704	1.82368	0.86685	0.0423606	0.587721	5.72788	6.20723	8.4118	12.8442	--	--	--	--	--	--	Trichoderma harzianum	hypothetical protein THAR02_06505	--	--	--
M431DRAFT_413454	--	287.818	204.034	371.603	1.82128	0.86495	0.000525892	0.0299473	14.0194	16.4031	23.9033	30.2167	--	--	--	--	--	--	--	--	--	--	--
M431DRAFT_478011	A1A104492.1	14645.7	10382.6	18908.7	1.82118	0.864873	0.000548164	0.030761	564.862	620.069	926.844	1182.1	GO:0003676	molecular function	nucleic acid binding	--	--	--	Trichoderma harzianum	hypothetical protein THAR02_06048	--	--	--
M431DRAFT_502828	--	7.29454	5.17273	9.41636	1.82039	0.864244	0.437879	1	0.300065	1.36786	1.57906	1.36157	--	--	--	--	--	--	--	--	--	--	--
M431DRAFT_414293	A1A111925.1	1.97994	1.40466	2.55522	1.81911	0.86323	0.790295	1	0	0.191662	0.265505	0.0715425	GO:0000981,GO:0005634,GO:0006355,GO:0008270	molecular function|cellular component|biological process|molecular function	RNA polymerase II transcription factor activity, sequence-specific DNA binding|nucleus|regulation of transcription, DNA-templated|zinc ion binding	--	--	--	Trichoderma harzianum	hypothetical protein THAR02_09303	PF00172.16	Zn_clus	Fungal Zn(2)-Cys(6) binuclear cluster domain
M431DRAFT_491655	A1A104065.1	4.61763	3.27753	5.95772	1.81775	0.86215	0.714298	1	0	1.54305	0.458047	2.22164	--	--	--	--	--	--	Trichoderma harzianum	kelch repeat protein	--	--	--
M431DRAFT_503015	A1A109219.1	480.789	341.457	620.12	1.8161	0.860844	0.00737091	0.196784	10.1955	18.0646	23.0524	26.9135	--	--	--	--	--	--	Trichoderma harzianum	hypothetical protein THAR02_02015	--	--	--
M431DRAFT_541035	A1A107426.1	12.6651	8.99659	16.3336	1.81554	0.860395	0.466247	1	0.474517	0.534102	1.44276	0.358859	GO:0003824	molecular function	catalytic activity	--	--	--	Trichoderma harzianum	unsaturated glucuronyl hydrolase	PF07470.11	Glyco_hydro_88	Glycosyl Hydrolase Family 88
M431DRAFT_541845	A1A102102.1	21.9799	15.6186	28.3413	1.81458	0.859638	0.299139	1	1.18119	1.43588	1.40894	3.21585	GO:0003824,GO:0004139,GO:0005737,GO:0009264,GO:0016829	molecular function|molecular function|cellular component|biological process|molecular function	catalytic activity|deoxyribose-phosphate aldolase activity|cytoplasm|deoxyribonucleotide catabolic process|lyase activity	--	--	--	Trichoderma harzianum	deoxyribose-phosphate aldolase	PF01791.7	DeoC	DeoC/LacD family aldolase
M431DRAFT_117474	A1A100225.1	2.0214	1.43813	2.60467	1.81114	0.856901	0.789433	1	0.103159	0	0.108572	0.078015	GO:0005524,GO:0006298,GO:0030983	molecular function|biological process|molecular function	ATP binding|mismatch repair|mismatched DNA binding	--	--	--	Trichoderma harzianum	hypothetical protein THAR02_07015	PF00488.19,PF05188.15,PF05190.16,PF05192.16	MutS_V|MutS_II|MutS_IV|MutS_III	MutS domain V|MutS domain II|MutS family domain IV|MutS domain III
M431DRAFT_502456	A1A109713.1	10.6515	7.58078	13.7223	1.81014	0.856102	0.335713	1	0.292121	0.295923	0.461176	0.579916	--	--	--	--	--	--	Trichoderma harzianum	hypothetical protein THAR02_11120	PF10382.7	DUF2439	Protein of unknown function (DUF2439)
M431DRAFT_485569	A1A107268.1	269.311	191.704	346.918	1.80965	0.855711	8.17e-05	0.00767551	13.7718	16.4262	24.2354	29.1455	--	--	--	--	--	--	Trichoderma harzianum	hypothetical protein THAR02_03616	PF13810.4	DUF4185	Domain of unknown function (DUF4185)
M431DRAFT_142270	A1A103108.1	63.7567	45.3842	82.1292	1.80964	0.855704	0.055527	0.684078	1.70512	2.52453	2.991	4.46372	--	--	--	--	--	--	Trichoderma harzianum	hypothetical protein THAR02_07403	PF00144.22	Beta-lactamase	Beta-lactamase
M431DRAFT_98571	A1A101578.1	5.36722	3.82387	6.91058	1.80722	0.853776	0.536919	1	0.414851	0.0600356	0.311872	0.537833	GO:0003824,GO:0006520,GO:0016831,GO:0019752,GO:0030170	molecular function|biological process|molecular function|biological process|molecular function	catalytic activity|cellular amino acid metabolic process|carboxy-lyase activity|carboxylic acid metabolic process|pyridoxal phosphate binding	--	--	--	Trichoderma harzianum	hypothetical protein THAR02_05064	PF00282.17	Pyridoxal_deC	Pyridoxal-dependent decarboxylase conserved domain
M431DRAFT_490938	A1A109100.1	107.398	76.554	138.241	1.8058	0.852635	0.539315	1	0.758719	5.19715	2.50968	7.82814	--	--	--	--	--	--	Trichoderma harzianum	hypothetical protein THAR02_04047	--	--	--
M431DRAFT_335707	--	1.98552	1.41582	2.55522	1.80477	0.851814	0.790178	1	0.0869975	0.176259	0.366251	0.0986893	--	--	--	--	--	--	--	--	--	--	--
M431DRAFT_496429	A1A101328.1	1.98552	1.41582	2.55522	1.80477	0.851814	0.790178	1	0.0794044	0.160875	0.334285	0.0900758	--	--	--	--	--	--	Trichoderma harzianum	hypothetical protein THAR02_10550	PF00106.23	adh_short	short chain dehydrogenase
M431DRAFT_513818	A1A103527.1	9.37972	6.68897	12.0705	1.80453	0.851625	0.36255	1	0.662079	0.111782	0.696822	0.688469	GO:0004553,GO:0004568,GO:0005975,GO:0006032	molecular function|molecular function|biological process|biological process	hydrolase activity, hydrolyzing O-glycosyl compounds|chitinase activity|carbohydrate metabolic process|chitin catabolic process	--	--	--	Trichoderma harzianum	hypothetical protein THAR02_00736	PF00704.26	Glyco_hydro_18	Glycosyl hydrolases family 18
M431DRAFT_494263	A1A111306.1	31.1868	22.2518	40.1218	1.80308	0.850463	0.0830152	0.830673	8.5909	9.88942	18.9054	13.7322	--	--	--	--	--	--	Trichoderma harzianum	hypothetical protein THAR02_06826	--	--	--
M431DRAFT_93274	A1A102407.1	39.8247	28.4168	51.2327	1.8029	0.850322	0.0574993	0.693277	1.35521	1.46753	2.16408	2.80963	GO:0003677,GO:0003887,GO:0005634,GO:0006281,GO:0016779,GO:0034061	molecular function|molecular function|cellular component|biological process|molecular function|molecular function	DNA binding|DNA-directed DNA polymerase activity|nucleus|DNA repair|nucleotidyltransferase activity|DNA polymerase activity	K10981	ko03450	Non-homologous end-joining	Trichoderma harzianum	high-affinity nickel transporter	PF10391.7,PF14716.4,PF14791.4,PF14792.4	DNA_pol_lambd_f|HHH_8|DNA_pol_B_thumb|DNA_pol_B_palm	Fingers domain of DNA polymerase lambda|Helix-hairpin-helix domain|DNA polymerase beta thumb |DNA polymerase beta palm
M431DRAFT_498464	A1A102722.1	8.64686	6.17612	11.1176	1.8001	0.848074	0.40143	1	0.750162	0.474953	0.888219	1.27647	GO:0046872	molecular function	metal ion binding	--	--	--	Trichoderma virens Gv29-8	hypothetical protein TRIVIDRAFT_46187	PF12874.5	zf-met	Zinc-finger of C2H2 type
M431DRAFT_509363	A1A100457.1	1829.46	1308.17	2350.74	1.79696	0.845561	1.2e-07	3.09e-05	60.5715	78.3928	118.468	125.425	--	--	--	--	--	--	Trichoderma harzianum	hypothetical protein THAR02_10735	--	--	--
M431DRAFT_514309	--	56.1376	40.1557	72.1195	1.796	0.844784	0.0270705	0.459398	1.90305	3.19295	4.19361	4.7224	--	--	--	--	--	--	--	--	--	--	--
M431DRAFT_125065	A1A102111.1	9.86364	7.05676	12.6705	1.79551	0.844397	0.370868	1	0.069792	0.282801	0.269333	0.343077	--	--	--	--	--	--	Trichoderma virens Gv29-8	hypothetical protein TRIVIDRAFT_213820	--	--	--
M431DRAFT_2685	A1A111025.1	7.29214	5.21736	9.36691	1.79533	0.844253	0.437911	1	0.23302	0.196711	0.449622	0.308393	--	--	--	--	--	--	Trichoderma harzianum	hypothetical protein THAR02_02697	--	--	--
M431DRAFT_65646	--	18.5575	13.2775	23.8376	1.79533	0.844252	0.199068	1	5.85743	5.1425	7.80876	11.5174	--	--	--	--	--	--	--	--	--	--	--
M431DRAFT_529109	A1A110979.1	13.8817	9.93303	17.8304	1.79506	0.844034	0.265124	1	1.15739	1.56327	2.43626	2.33411	GO:0004089,GO:0008270	molecular function|molecular function	carbonate dehydratase activity|zinc ion binding	--	--	--	Trichoderma virens Gv29-8	hypothetical protein TRIVIDRAFT_68765	PF00484.17	Pro_CA	Carbonic anhydrase
M431DRAFT_2595	A1A104118.1	557.31	398.838	715.781	1.79466	0.843713	4.49e-06	0.000711351	26.1451	22.5767	39.8209	45.86	GO:0046983	molecular function	protein dimerization activity	--	--	--	Trichoderma harzianum	hypothetical protein THAR02_06779	PF00010.24	HLH	Helix-loop-helix DNA-binding domain
M431DRAFT_344150	--	13.2206	9.46481	16.9764	1.79364	0.842888	0.289781	1	1.0675	1.3217	1.62286	2.55648	--	--	--	--	--	--	--	--	--	--	--
M431DRAFT_482137	A1A103000.1	3.31552	2.37457	4.25647	1.79252	0.84199	0.684455	1	0.116352	0.0785772	0.122457	0.219981	--	--	--	--	--	--	Trichoderma harzianum	hypothetical protein THAR02_06311	PF01822.17	WSC	WSC domain
M431DRAFT_493292	A1A105169.1	1.9911	1.42698	2.55522	1.79066	0.840488	0.790061	1	0.109429	0.0554263	0.230342	0.0620676	GO:0000981,GO:0005634,GO:0006355,GO:0008270	molecular function|cellular component|biological process|molecular function	RNA polymerase II transcription factor activity, sequence-specific DNA binding|nucleus|regulation of transcription, DNA-templated|zinc ion binding	--	--	--	Trichoderma harzianum	hypothetical protein THAR02_00465	PF00172.16	Zn_clus	Fungal Zn(2)-Cys(6) binuclear cluster domain
M431DRAFT_86142	A1A103219.1	18.5799	13.3222	23.8376	1.78932	0.83941	0.198962	1	7.73739	3.71277	8.14342	12.011	--	--	--	--	--	--	Trichoderma virens Gv29-8	hypothetical protein TRIVIDRAFT_31808	--	--	--
M431DRAFT_77831	A1A110631.1	1087.03	779.738	1394.31	1.78818	0.838491	5.48e-07	0.000117206	39.1839	40.8685	66.0554	73.9919	GO:0004371,GO:0005524,GO:0006071	molecular function|molecular function|biological process	glycerone kinase activity|ATP binding|glycerol metabolic process	--	--	--	Trichoderma harzianum	dihydroxyacetone kinase	PF02733.15,PF02734.15	Dak1|Dak2	Dak1 domain|DAK2 domain
M431DRAFT_87980	A1A100111.1	5342.7	3833.65	6851.76	1.78727	0.837758	3.4e-08	9.15e-06	330.047	305.465	531.653	580.918	GO:0016491	molecular function	oxidoreductase activity	--	--	--	Trichoderma harzianum	short-chain dehydrogenase 1	PF13561.4	adh_short_C2	Enoyl-(Acyl carrier protein) reductase
M431DRAFT_145025	A1A100091.1	50.974	36.5773	65.3706	1.78719	0.837692	0.102422	0.908158	2.78157	1.79857	5.04533	3.02112	--	--	--	--	--	--	Trichoderma harzianum	hypothetical protein THAR02_01819	PF00153.25	Mito_carr	Mitochondrial carrier protein
M431DRAFT_83308	A1A111954.1	986.991	708.244	1265.74	1.78715	0.83766	6.07e-07	0.000127652	81.6596	106.051	173.855	154.061	GO:0016021,GO:0016125,GO:0047750	cellular component|biological process|molecular function	integral component of membrane|sterol metabolic process|cholestenol delta-isomerase activity	K01824	ko00100	Steroid biosynthesis	Trichoderma harzianum	emopamil binding protein	PF05241.10	EBP	Emopamil binding protein
M431DRAFT_490900	A1A109068.1	15.1567	10.8806	19.4328	1.786	0.836729	0.247669	1	0.426739	0.56198	0.853353	0.871362	--	--	--	--	--	--	Trichoderma harzianum	hypothetical protein THAR02_02078	PF06985.9	HET	Heterokaryon incompatibility protein (HET)
M431DRAFT_403298	A1A111602.1	15.8256	11.3712	20.28	1.78346	0.834681	0.260057	1	0.570123	0.577542	0.650045	1.34738	GO:0016021,GO:0055085	cellular component|biological process	integral component of membrane|transmembrane transport	--	--	--	Trichoderma harzianum	major facilitator superfamily transporter	PF07690.14	MFS_1	Major Facilitator Superfamily
M431DRAFT_93229	A1A102520.1	19.0088	13.6788	24.3387	1.77931	0.831314	0.203552	1	0.415138	0.934535	0.970941	1.36046	GO:0005315,GO:0006817,GO:0016020	molecular function|biological process|cellular component	inorganic phosphate transmembrane transporter activity|phosphate ion transport|membrane	--	--	--	Trichoderma harzianum	phosphate transporter	PF01384.18	PHO4	Phosphate transporter family
M431DRAFT_17331	A1A100255.1	8.56711	6.16496	10.9693	1.77929	0.831304	0.40234	1	0.351102	0.304861	0.633475	0.512085	GO:0005215,GO:0016020,GO:0016021,GO:0022857,GO:0022891,GO:0055085	molecular function|cellular component|cellular component|molecular function|molecular function|biological process	transporter activity|membrane|integral component of membrane|transmembrane transporter activity|substrate-specific transmembrane transporter activity|transmembrane transport	--	--	--	Trichoderma harzianum	hypothetical protein THAR02_09952	PF00083.22	Sugar_tr	Sugar (and other) transporter
M431DRAFT_513749	A1A107472.1	49.3006	35.4958	63.1054	1.77782	0.830113	0.0393983	0.570482	3.69457	4.5132	6.86197	7.39606	--	--	--	--	--	--	Trichoderma harzianum	hypothetical protein THAR02_04940	--	--	--
M431DRAFT_505406	A1A110442.1	9.86124	7.1014	12.6211	1.77727	0.829659	0.370891	1	0.570123	0.660048	1.02864	1.1087	GO:0005515	molecular function	protein binding	--	--	--	Trichoderma harzianum	hypothetical protein THAR02_06513	PF01205.17,PF05773.20	UPF0029|RWD	Uncharacterized protein family UPF0029|RWD domain
M431DRAFT_488403	A1A103352.1	11.2383	8.10479	14.3718	1.77324	0.826391	0.358011	1	1.23116	0.383749	0.996747	1.82635	--	--	--	--	--	--	Trichoderma harzianum	hypothetical protein THAR02_08795	PF05368.11	NmrA	NmrA-like family
M431DRAFT_3375	A1A110986.1	9.83093	7.09024	12.5716	1.77309	0.826265	0.371193	1	0.868208	1.31926	1.97983	1.80563	--	--	--	--	--	--	Trichoderma atroviride IMI 206040	hypothetical protein TRIATDRAFT_90357	--	--	--
M431DRAFT_476497	A1A112066.1	26.2435	18.9296	33.5573	1.77274	0.825981	0.126851	0.979559	1.00808	1.24813	2.00407	1.90593	--	--	--	--	--	--	Trichoderma harzianum	hypothetical protein THAR02_01185	--	--	--
M431DRAFT_146347	A1A100861.1	56.4197	40.7132	72.1262	1.77157	0.825026	0.0277362	0.467184	2.26539	2.6391	4.64933	3.85477	--	--	--	--	--	--	Trichoderma harzianum	hypothetical protein THAR02_07136	PF04248.10	NTP_transf_9	Domain of unknown function (DUF427)
M431DRAFT_96488	A1A106026.1	1.9608	1.41582	2.50577	1.76984	0.823623	0.799627	1	0.0525944	0.106558	0.276772	0	--	--	--	--	--	--	Trichoderma harzianum	hypothetical protein THAR02_03924	PF01425.19	Amidase	Amidase
M431DRAFT_251603	--	6.50983	4.70451	8.31516	1.76749	0.821699	0.489439	1	0.513625	2.08123	2.70289	1.74796	--	--	--	--	--	--	--	--	--	--	--
M431DRAFT_98683	A1A101598.1	6356.71	4598.21	8115.22	1.76486	0.819558	0.000450149	0.0267732	269.303	417.477	564.879	616.87	--	--	--	--	--	--	Trichoderma harzianum	hypothetical protein THAR02_09869	--	--	--
M431DRAFT_99919	A1A103395.1	1.29412	0.936438	1.6518	1.76392	0.818786	0.952301	1	0	0.195116	0	0.327742	--	--	--	--	--	--	Trichoderma harzianum	hypothetical protein THAR02_01765	--	--	--
M431DRAFT_480606	A1A105346.1	3.29638	2.38573	4.20702	1.76341	0.818369	0.684809	1	0.619699	0.156941	0.652219	0.702983	--	--	--	--	--	--	Trichoderma harzianum	hypothetical protein THAR02_07234	--	--	--
M431DRAFT_120914	A1A101784.1	180.224	130.545	229.903	1.7611	0.816475	0.000685346	0.0368493	6.01382	8.15718	13.4097	10.9846	GO:0005515	molecular function	protein binding	--	--	--	Trichoderma harzianum	hypothetical protein THAR02_01061	PF12796.5	Ank_2	Ankyrin repeats (3 copies)
M431DRAFT_513493	A1A106327.1	384.214	278.415	490.013	1.76001	0.815582	3.9e-05	0.00433955	12.1919	13.7722	21.0938	23.5813	GO:0004181,GO:0006508,GO:0008152,GO:0008237,GO:0016787	molecular function|biological process|biological process|molecular function|molecular function	metallocarboxypeptidase activity|proteolysis|metabolic process|metallopeptidase activity|hydrolase activity	--	--	--	Trichoderma harzianum	hypothetical protein THAR02_02151	PF01546.26,PF07687.12	Peptidase_M20|M20_dimer	Peptidase family M20/M25/M40|Peptidase dimerisation domain
M431DRAFT_123195	A1A102469.1	3.2605	2.36341	4.15758	1.75914	0.814871	0.685479	1	0.171724	0.260938	0.451839	0.292204	--	--	--	--	--	--	Trichoderma harzianum	hypothetical protein THAR02_07198	PF00106.23	adh_short	short chain dehydrogenase
M431DRAFT_127979	A1A107653.1	9.12597	6.63318	11.6188	1.75161	0.808684	0.410028	1	0.922388	0.934391	1.38684	1.79374	GO:0004725,GO:0006470,GO:0008138,GO:0016311,GO:0016791	molecular function|biological process|molecular function|biological process|molecular function	protein tyrosine phosphatase activity|protein dephosphorylation|protein tyrosine/serine/threonine phosphatase activity|dephosphorylation|phosphatase activity	--	--	--	Trichoderma virens Gv29-8	hypothetical protein TRIVIDRAFT_192739	PF00782.18	DSPc	Dual specificity phosphatase, catalytic domain
M431DRAFT_78374	A1A110910.1	1692.8	1233.82	2151.78	1.74399	0.802393	0.00249311	0.0963892	90.7524	155.368	206.965	211.305	--	--	--	--	--	--	Trichoderma harzianum	hypothetical protein THAR02_03551	--	--	--
M431DRAFT_100206	A1A107529.1	1.2997	0.947597	1.6518	1.74315	0.801696	0.952346	1	0.0413133	0.0418509	0	0.140597	GO:0016491,GO:0016829,GO:0055114,GO:0071949	molecular function|molecular function|biological process|molecular function	oxidoreductase activity|lyase activity|oxidation-reduction process|FAD binding	--	--	--	Exophiala aquamarina CBS 119918	hypothetical protein A1O9_03369	PF01494.17,PF06314.9	FAD_binding_3|ADC	FAD binding domain|Acetoacetate decarboxylase (ADC)
M431DRAFT_346917	--	1.2997	0.947597	1.6518	1.74315	0.801696	0.952346	1	0.191317	0.193806	0	0.651085	--	--	--	--	--	--	--	--	--	--	--
M431DRAFT_499943	A1A105999.1	1.2997	0.947597	1.6518	1.74315	0.801696	0.952346	1	0.0458299	0.0464262	0	0.155967	GO:0003677,GO:0005634,GO:0006351,GO:0008270	molecular function|cellular component|biological process|molecular function	DNA binding|nucleus|transcription, DNA-templated|zinc ion binding	--	--	--	Trichoderma harzianum	hypothetical protein THAR02_03946	--	--	--
M431DRAFT_507297	--	1.2997	0.947597	1.6518	1.74315	0.801696	0.952346	1	0.146436	0.148341	0	0.498347	--	--	--	--	--	--	--	--	--	--	--
M431DRAFT_526281	A1A112160.1	1.2997	0.947597	1.6518	1.74315	0.801696	0.952346	1	0.0468082	0.0474173	0	0.159297	--	--	--	--	--	--	Trichoderma harzianum	hypothetical protein THAR02_00915	--	--	--
M431DRAFT_237413	--	5.87105	4.28093	7.46118	1.74289	0.801482	0.547208	1	0.672492	0.340621	0.589818	1.1443	--	--	--	--	--	--	--	--	--	--	--
M431DRAFT_6947	A1A100959.1	2760.59	2013.56	3507.61	1.74199	0.800738	0.00548619	0.16008	16.5348	21.4536	28.0902	36.4786	--	--	--	--	--	--	Trichoderma harzianum	hypothetical protein THAR02_01697	PF06650.10,PF12624.5,PF16908.3,PF16909.3,PF16910.3	SHR-BD|Chorein_N|VPS13|VPS13_C|VPS13_mid_rpt	SHR-binding domain of vacuolar-sorting associated protein 13|N-terminal region of Chorein or VPS13|"Vacuolar sorting-associated protein 13, N-terminal"|Vacuolar-sorting-associated 13 protein C-terminal|Repeating coiled region of VPS13
M431DRAFT_8324	A1A102409.1	9.10683	6.64434	11.5693	1.74123	0.800106	0.410226	1	0.468274	0.355776	0.677665	0.730409	GO:0003824,GO:0016491,GO:0016614,GO:0050660,GO:0055114	molecular function|molecular function|molecular function|molecular function|biological process	catalytic activity|oxidoreductase activity|oxidoreductase activity, acting on CH-OH group of donors|flavin adenine dinucleotide binding|oxidation-reduction process	--	--	--	Trichoderma harzianum	hypothetical protein THAR02_10761	PF01565.21	FAD_binding_4	FAD binding domain
M431DRAFT_515738	A1A104644.1	16.2529	11.8729	20.6329	1.73782	0.797276	0.257425	1	0.783615	0.529208	0.934701	1.30376	--	--	--	--	--	--	Trichoderma harzianum	hypothetical protein THAR02_07809	PF11951.6	Fungal_trans_2	Fungal specific transcription factor domain
M431DRAFT_503431	A1A110107.1	247.701	181.013	314.39	1.73683	0.796457	0.000277695	0.0186637	8.10264	8.03796	14.272	13.1921	--	--	--	--	--	--	Nectria haematococca mpVI 77-13-4	predicted protein	--	--	--
M431DRAFT_99243	A1A106618.1	13.6535	9.97767	17.3293	1.7368	0.796435	0.296284	1	0.52268	0.325835	0.719373	0.729753	--	--	--	--	--	--	Trichoderma harzianum	hypothetical protein THAR02_02129	PF03747.12	ADP_ribosyl_GH	ADP-ribosylglycohydrolase
M431DRAFT_93268	A1A102611.1	3282.44	2400.44	4164.45	1.73487	0.794829	9.28e-05	0.00816566	89.9616	135.161	186.911	194.073	GO:0004620,GO:0008152,GO:0009395	molecular function|biological process|biological process	phospholipase activity|metabolic process|phospholipid catabolic process	K13333	ko00564	Glycerophospholipid metabolism	Trichoderma harzianum	lysophospholipase	PF01735.16	PLA2_B	Lysophospholipase catalytic domain
M431DRAFT_461890	--	7.14603	5.22852	9.06354	1.73348	0.793672	0.496916	1	0.913938	0.529046	0.824485	1.6292	--	--	--	--	--	--	--	--	--	--	--
M431DRAFT_452694	--	7.06869	5.17273	8.96465	1.73306	0.793322	0.497844	1	0.178349	0.813016	0.750834	0.910432	--	--	--	--	--	--	--	--	--	--	--
M431DRAFT_90048	A1A107825.1	654.017	479.117	828.916	1.73009	0.790847	0.00021149	0.0151852	40.9477	28.3924	60.5078	57.385	--	--	--	--	--	--	Trichoderma harzianum	hypothetical protein THAR02_09034	--	--	--
M431DRAFT_99410	A1A106388.1	3.24135	2.37457	4.10813	1.73005	0.790815	0.685839	1	0.277657	0.187514	0.584456	0.209982	--	--	--	--	--	--	Trichoderma harzianum	hypothetical protein THAR02_03079	PF05368.11	NmrA	NmrA-like family
M431DRAFT_509340	A1A100486.1	4.46929	3.27753	5.66104	1.72723	0.788458	0.640774	1	0	0.275645	0.327295	0.132289	--	--	--	--	--	--	Trichoderma harzianum	amidase	PF01425.19	Amidase	Amidase
M431DRAFT_95813	A1A102172.1	4063.2	2980.88	5145.53	1.72618	0.787583	1.12e-05	0.00150175	107.224	93.746	157.436	182.451	--	--	--	--	--	--	Trichoderma harzianum	hypothetical protein THAR02_02434	PF13632.4	Glyco_trans_2_3	Glycosyl transferase family group 2
M431DRAFT_19698	A1A107331.1	3.20547	2.35225	4.05869	1.72545	0.786969	0.699297	1	0.119273	0.483299	0.878722	0.135302	--	--	--	--	--	--	Trichoderma harzianum	hypothetical protein THAR02_04974	PF13561.4	adh_short_C2	Enoyl-(Acyl carrier protein) reductase
M431DRAFT_421728	--	1.30528	0.958756	1.6518	1.72286	0.784806	0.952391	1	0.240221	0	0	0.408757	--	--	--	--	--	--	--	--	--	--	--
M431DRAFT_493580	A1A105455.1	5.85749	4.30324	7.41174	1.72236	0.784387	0.547394	1	0.526673	0.0666908	0.415733	0.597454	--	--	--	--	--	--	Trichoderma harzianum	hypothetical protein THAR02_10625	PF07247.10	AATase	Alcohol acetyltransferase
M431DRAFT_502365	A1A109795.1	70.0128	51.4376	88.588	1.72224	0.784289	0.17642	1	0.447351	0.918932	0.889338	1.39555	GO:0003824,GO:0008152,GO:0016491,GO:0016740,GO:0031177,GO:0055114	molecular function|biological process|molecular function|molecular function|molecular function|biological process	catalytic activity|metabolic process|oxidoreductase activity|transferase activity|phosphopantetheine binding|oxidation-reduction process	--	--	--	Trichoderma harzianum	fatty acid synthase S-acetyltransferase	PF00107.24,PF00109.24,PF00550.23,PF00698.19,PF02801.20,PF08240.10,PF08659.8,PF14765.4,PF16197.3	ADH_zinc_N|ketoacyl-synt|PP-binding|Acyl_transf_1|Ketoacyl-synt_C|ADH_N|KR|PS-DH|KAsynt_C_assoc	Zinc-binding dehydrogenase|"Beta-ketoacyl synthase, N-terminal domain"|Phosphopantetheine attachment site|Acyl transferase domain|"Beta-ketoacyl synthase, C-terminal domain"|Alcohol dehydrogenase GroES-like domain|KR domain|Polyketide synthase dehydratase|Ketoacyl-synthetase C-terminal extension
M431DRAFT_488090	A1A103852.1	3.24693	2.38573	4.10813	1.72196	0.784051	0.685734	1	0.185708	0.0470311	0.29318	0.105333	GO:0005515	molecular function	protein binding	--	--	--	Trichoderma virens Gv29-8	hypothetical protein TRIVIDRAFT_141868	PF00023.28,PF05729.10,PF12796.5	Ank|NACHT|Ank_2	Ankyrin repeat|NACHT domain|Ankyrin repeats (3 copies)
M431DRAFT_71453	A1A110104.1	21183.1	15572.5	26793.8	1.72059	0.782901	0.00104847	0.0515758	518.291	546.449	789.298	1001.76	GO:0004645,GO:0005975,GO:0008184,GO:0030170	molecular function|biological process|molecular function|molecular function	phosphorylase activity|carbohydrate metabolic process|glycogen phosphorylase activity|pyridoxal phosphate binding	K00688	ko00500,ko02026,ko04217,ko04910,ko04922,ko04931	Starch and sucrose metabolism|Biofilm formation - Escherichia coli|Necroptosis|Insulin signaling pathway|Glucagon signaling pathway|Insulin resistance	Trichoderma harzianum	glycogen phosphorylase	PF00343.18	Phosphorylase	Carbohydrate phosphorylase
M431DRAFT_484407	A1A101692.1	15.4044	11.3265	19.4822	1.72005	0.782452	0.281449	1	0.735643	1.49043	1.74206	1.98196	GO:0000105,GO:0003824,GO:0004401	biological process|molecular function|molecular function	histidine biosynthetic process|catalytic activity|histidinol-phosphatase activity	K04486	ko00340	Histidine metabolism	Trichoderma harzianum	histidinol-phosphatase (PHP family)	PF02811.17	PHP	PHP domain
M431DRAFT_502101	A1A112250.1	10418.8	7666.16	13171.5	1.71813	0.780843	0.100039	0.899966	296.852	561.246	867.137	571.31	--	--	--	--	--	--	Penicillium expansum	Aldo/keto reductase	PF00248.19	Aldo_ket_red	Aldo/keto reductase family
M431DRAFT_509924	A1A107882.1	476.034	350.444	601.625	1.71675	0.779681	3.43e-05	0.00388703	17.8898	19.6541	32.0883	30.9843	GO:0006520,GO:0030170	biological process|molecular function	cellular amino acid metabolic process|pyridoxal phosphate binding	K17989	ko00260,ko00270,ko00290	Glycine, serine and threonine metabolism|Cysteine and methionine metabolism|Valine, leucine and isoleucine biosynthesis	Trichoderma virens Gv29-8	hypothetical protein TRIVIDRAFT_33892	PF00291.23	PALP	Pyridoxal-phosphate dependent enzyme
M431DRAFT_394935	--	4.55779	3.35565	5.75994	1.71649	0.779462	0.6085	1	0.68181	0	0.615077	0.552458	--	--	--	--	--	--	--	--	--	--	--
M431DRAFT_508167	A1A102802.1	507.27	373.798	640.741	1.71414	0.777482	0.0210275	0.394106	45.6494	72.5181	113.405	84.4018	GO:0016021	cellular component	integral component of membrane	--	--	--	Sporothrix schenckii ATCC 58251	plasma membrane proteolipid 3	PF01679.15	Pmp3	Proteolipid membrane potential modulator
M431DRAFT_100555	A1A100175.1	49.4082	36.41	62.4064	1.71399	0.777362	0.0525493	0.661755	2.78959	3.97392	5.78022	5.53787	--	--	--	--	--	--	Trichoderma harzianum	Gti1/Pac2 family protein	PF09729.7	Gti1_Pac2	Gti1/Pac2 family
M431DRAFT_72525	A1A109343.1	91.5999	67.5133	115.686	1.71354	0.776977	0.0647666	0.732176	6.36298	11.9892	13.2598	17.3235	--	--	--	--	--	--	Trichoderma harzianum	hypothetical protein THAR02_03657	--	--	--
M431DRAFT_498219	A1A106497.1	254.124	187.334	320.914	1.71306	0.776576	0.104705	0.916708	6.54735	13.6222	14.2589	19.3109	--	--	--	--	--	--	Trichoderma harzianum	hypothetical protein THAR02_06163	PF00012.18	HSP70	Hsp70 protein
M431DRAFT_239199	--	2.5388	1.87288	3.20471	1.71112	0.77494	0.795308	1	0	0.443695	0.23049	0.496858	--	--	--	--	--	--	--	--	--	--	--
M431DRAFT_49175	A1A104200.1	2.5388	1.87288	3.20471	1.71112	0.77494	0.795308	1	0	0.210782	0.109497	0.236038	GO:0000981,GO:0003677,GO:0005634,GO:0006351,GO:0006355,GO:0008270	molecular function|molecular function|cellular component|biological process|biological process|molecular function	RNA polymerase II transcription factor activity, sequence-specific DNA binding|DNA binding|nucleus|transcription, DNA-templated|regulation of transcription, DNA-templated|zinc ion binding	--	--	--	Trichoderma harzianum	hypothetical protein THAR02_08469	PF00172.16,PF04082.16	Zn_clus|Fungal_trans	Fungal Zn(2)-Cys(6) binuclear cluster domain|Fungal specific transcription factor domain
M431DRAFT_85982	A1A103618.1	1.2694	0.936438	1.60236	1.71112	0.77494	0.952098	1	0	0.127775	0.0663763	0.143085	GO:0005215,GO:0016021,GO:0022857,GO:0055085	molecular function|cellular component|molecular function|biological process	transporter activity|integral component of membrane|transmembrane transporter activity|transmembrane transport	--	--	--	Trichoderma harzianum	hypothetical protein THAR02_02216	PF00083.22	Sugar_tr	Sugar (and other) transporter
M431DRAFT_88075	A1A100374.1	1.2694	0.936438	1.60236	1.71112	0.77494	0.952098	1	0	0.118592	0.0616059	0.132802	--	--	--	--	--	--	Trichoderma harzianum	hypothetical protein THAR02_00573	PF08550.8	DUF1752	Fungal protein of unknown function (DUF1752)
M431DRAFT_93168	A1A102536.1	498.208	367.712	628.703	1.70977	0.773801	3.55e-05	0.00398894	23.5747	23.3941	38.1672	40.4556	GO:0003824,GO:0004553,GO:0005975	molecular function|molecular function|biological process	catalytic activity|hydrolase activity, hydrolyzing O-glycosyl compounds|carbohydrate metabolic process	--	--	--	Trichoderma harzianum	hypothetical protein THAR02_00975	--	--	--
M431DRAFT_107796	A1A108533.1	417.42	308.114	526.725	1.70951	0.773586	6.79e-05	0.00665243	23.3295	21.8152	35.8863	39.6972	--	--	--	--	--	--	Trichoderma harzianum	hypothetical protein THAR02_08039	--	--	--
M431DRAFT_495566	A1A104255.1	135.031	99.7762	170.286	1.70668	0.771189	0.00399993	0.130404	3.46484	4.90592	6.79605	7.14634	GO:0005215,GO:0006810,GO:0016020,GO:0055085	molecular function|biological process|cellular component|biological process	transporter activity|transport|membrane|transmembrane transport	--	--	--	Trichoderma harzianum	urea active transporter	PF00474.15	SSF	Sodium:solute symporter family
M431DRAFT_439326	--	17.9631	13.2887	22.6375	1.70352	0.768516	0.245502	1	1.79331	1.36249	2.47724	2.79719	--	--	--	--	--	--	--	--	--	--	--
M431DRAFT_478402	A1A109077.1	149.19	110.412	187.968	1.70242	0.76759	0.00285536	0.105973	8.3055	8.19968	13.7047	13.8132	--	--	--	--	--	--	Trichoderma harzianum	hypothetical protein THAR02_02070	--	--	--
M431DRAFT_504511	A1A108552.1	1648.56	1220.09	2077.02	1.70235	0.767526	1.54e-06	0.000286409	62.4054	54.9078	98.6396	97.1658	--	--	--	--	--	--	Trichoderma harzianum	CCCH zinc finger DNA binding protein	--	--	--
M431DRAFT_46264	A1A108225.1	92.3012	68.3158	116.287	1.70219	0.767393	0.203784	1	3.25296	9.27883	8.82944	11.8473	GO:0005515	molecular function	protein binding	--	--	--	Trichoderma harzianum	hypothetical protein THAR02_10360	--	--	--
M431DRAFT_127637	A1A106402.1	1138.08	842.424	1433.73	1.70191	0.767153	4.2e-06	0.000693736	40.2147	49.2293	70.2091	78.5035	GO:0008152,GO:0016491,GO:0016620,GO:0055114	biological process|molecular function|molecular function|biological process	metabolic process|oxidoreductase activity|oxidoreductase activity, acting on the aldehyde or oxo group of donors, NAD or NADP as acceptor|oxidation-reduction process	--	--	--	Trichoderma harzianum	aldehyde dehydrogenase (NAD+)	PF00171.20	Aldedh	Aldehyde dehydrogenase family
M431DRAFT_123959	A1A107415.1	3.22221	2.38573	4.05869	1.70123	0.766581	0.700498	1	0.495759	0.125553	0.913107	0.140597	GO:0003677,GO:0003700,GO:0006281,GO:0006355,GO:0008168,GO:0008270,GO:0043565	molecular function|molecular function|biological process|biological process|molecular function|molecular function|molecular function	DNA binding|transcription factor activity, sequence-specific DNA binding|DNA repair|regulation of transcription, DNA-templated|methyltransferase activity|zinc ion binding|sequence-specific DNA binding	--	--	--	Trichoderma harzianum	AraC family transcriptional regulator	PF00165.21,PF02805.14	HTH_AraC|Ada_Zn_binding	Bacterial regulatory helix-turn-helix proteins, AraC family|Metal binding domain of Ada
M431DRAFT_93243	A1A102387.1	93315.5	69120.3	117511	1.70009	0.765612	0.00321638	0.114757	3562.25	3945.09	5431.13	7040.12	GO:0016757	molecular function	transferase activity, transferring glycosyl groups	K00750	ko00500	Starch and sucrose metabolism	Trichoderma harzianum	glycogenin	PF01501.18	Glyco_transf_8	Glycosyl transferase family 8
M431DRAFT_528425	A1A111045.1	6.36373	4.71567	8.01179	1.69897	0.764662	0.55615	1	0.263404	0.622607	0.462044	0.996012	--	--	--	--	--	--	No hit	No hit	--	--	--
M431DRAFT_63966	A1A104215.1	12.1359	8.99659	15.2752	1.69789	0.763739	0.356368	1	1.50032	1.68872	2.45631	2.8366	--	--	--	--	--	--	Trichoderma harzianum	hypothetical protein THAR02_08458	PF12396.6	DUF3659	Protein of unknown function (DUF3659)
M431DRAFT_4907	A1A111894.1	186.093	138.003	234.182	1.69693	0.762929	0.0116548	0.270931	0.228208	0.355813	0.434419	0.531262	GO:0003824,GO:0008152,GO:0016740,GO:0031177	molecular function|biological process|molecular function|molecular function	catalytic activity|metabolic process|transferase activity|phosphopantetheine binding	--	--	--	Trichoderma virens Gv29-8	non-ribosomal peptide synthetase, partial	PF00109.24,PF00501.26,PF00550.23,PF00668.18,PF00698.19,PF02801.20,PF07993.10,PF16197.3	ketoacyl-synt|AMP-binding|PP-binding|Condensation|Acyl_transf_1|Ketoacyl-synt_C|NAD_binding_4|KAsynt_C_assoc	Beta-ketoacyl synthase, N-terminal domain|AMP-binding enzyme|Phosphopantetheine attachment site|Condensation domain|Acyl transferase domain|"Beta-ketoacyl synthase, C-terminal domain"|Male sterility protein|Ketoacyl-synthetase C-terminal extension
M431DRAFT_502816	A1A109389.1	84.347	62.6084	106.086	1.69443	0.760803	0.0156741	0.330206	4.38556	3.70219	7.37231	6.0805	--	--	--	--	--	--	Trichoderma harzianum	hypothetical protein THAR02_03337	--	--	--
M431DRAFT_225413	--	1.27498	0.947597	1.60236	1.69097	0.75785	0.952144	1	0.130563	0.132262	0.137414	0.296219	--	--	--	--	--	--	--	--	--	--	--
M431DRAFT_239490	--	1.27498	0.947597	1.60236	1.69097	0.75785	0.952144	1	0.127449	0.129108	0.134137	0.289155	--	--	--	--	--	--	--	--	--	--	--
M431DRAFT_357409	A1A110654.1	1.27498	0.947597	1.60236	1.69097	0.75785	0.952144	1	0.105971	0.10735	0.111532	0.240425	--	--	--	--	--	--	Trichoderma harzianum	hypothetical protein THAR02_10173	--	--	--
M431DRAFT_37483	--	1.27498	0.947597	1.60236	1.69097	0.75785	0.952144	1	0.214332	0.217121	0.22558	0.486274	--	--	--	--	--	--	--	--	--	--	--
M431DRAFT_495440	A1A103252.1	1.27498	0.947597	1.60236	1.69097	0.75785	0.952144	1	0.0667592	0.0676279	0.0702625	0.151462	--	--	--	--	--	--	Trichoderma virens Gv29-8	hypothetical protein TRIVIDRAFT_61862	--	--	--
M431DRAFT_535541	A1A103368.1	1.27498	0.947597	1.60236	1.69097	0.75785	0.952144	1	0.206566	0.209254	0.217406	0.468655	--	--	--	--	--	--	Trichoderma harzianum	hypothetical protein THAR02_08618	--	--	--
M431DRAFT_7417	A1A106957.1	1.27498	0.947597	1.60236	1.69097	0.75785	0.952144	1	0.092253	0.0934535	0.0970941	0.209302	--	--	--	--	--	--	Metarhizium robertsii ARSEF 23	major facilitator superfamily MFS-1	--	--	--
M431DRAFT_91651	A1A101701.1	3.82493	2.84279	4.80707	1.69097	0.75785	0.693405	1	0.256812	0.260154	0.270289	0.582652	--	--	--	--	--	--	Trichoderma harzianum	short-chain dehydrogenase	PF00106.23	adh_short	short chain dehydrogenase
M431DRAFT_112925	A1A105556.1	571.147	424.512	717.783	1.69084	0.757742	3.04e-05	0.00355028	21.7557	26.773	41.7805	38.4512	GO:0004553,GO:0005576,GO:0005975,GO:0030248	molecular function|cellular component|biological process|molecular function	hydrolase activity, hydrolyzing O-glycosyl compounds|extracellular region|carbohydrate metabolic process|cellulose binding	--	--	--	Trichoderma harzianum	glycosylhydrolase family 18-1	PF00704.26,PF00734.16	Glyco_hydro_18|CBM_1	Glycosyl hydrolases family 18|Fungal cellulose binding domain
M431DRAFT_86034	A1A102934.1	438.569	326.307	550.83	1.68807	0.755377	8.46e-05	0.00782322	13.9172	19.4459	27.3251	27.6554	--	--	--	--	--	--	Trichoderma harzianum	hypothetical protein THAR02_09516	PF04791.14	LMBR1	LMBR1-like membrane protein
M431DRAFT_80625	A1A105846.1	161.595	120.356	202.834	1.68528	0.752991	0.00283467	0.105706	12.1626	12.1284	18.5013	21.5581	--	--	--	--	--	--	Trichoderma harzianum	pirin (iron-binding nuclear protein)	PF02678.14,PF05726.11	Pirin|Pirin_C	Pirin|Pirin C-terminal cupin domain
M431DRAFT_287046	--	2.51407	1.87288	3.15527	1.68472	0.752507	0.795619	1	0	0.308846	0.240658	0.259389	--	--	--	--	--	--	--	--	--	--	--
M431DRAFT_504102	A1A108922.1	471.007	351.023	590.991	1.68362	0.751568	0.0218576	0.402726	7.11517	7.42498	9.97106	13.9536	GO:0003824,GO:0008152	molecular function|biological process	catalytic activity|metabolic process	--	--	--	Trichoderma harzianum	enterobactin synthetase component F	PF00106.23,PF00501.26,PF00550.23,PF07993.10	adh_short|AMP-binding|PP-binding|NAD_binding_4	short chain dehydrogenase|AMP-binding enzyme|Phosphopantetheine attachment site|Male sterility protein
M431DRAFT_93320	A1A102586.1	22859.5	17040.1	28678.9	1.68303	0.75106	3.11e-07	7.04e-05	1380.37	1249.3	2333.81	2007.22	GO:0016491,GO:0055114	molecular function|biological process	oxidoreductase activity|oxidation-reduction process	--	--	--	Trichoderma harzianum	hypothetical protein THAR02_04630	PF02668.14	TauD	Taurine catabolism dioxygenase TauD, TfdA family
M431DRAFT_489404	--	3.79463	2.83163	4.75763	1.68017	0.748608	0.693825	1	0.0493186	0.0999208	0.103813	0.139867	--	--	--	--	--	--	--	--	--	--	--
M431DRAFT_506859	A1A105469.1	11.3839	8.4949	14.2729	1.68017	0.748608	0.391616	1	0.475103	0.962571	1.00007	1.34738	GO:0008080	molecular function	N-acetyltransferase activity	--	--	--	Trichoderma harzianum	hypothetical protein THAR02_07175	PF00583.23	Acetyltransf_1	Acetyltransferase (GNAT) family
M431DRAFT_7522	A1A101997.1	3.79463	2.83163	4.75763	1.68017	0.748608	0.693825	1	0.115879	0.234773	0.243919	0.32863	GO:0016021,GO:0055085	cellular component|biological process	integral component of membrane|transmembrane transport	--	--	--	Trichoderma atroviride IMI 206040	hypothetical protein TRIATDRAFT_292303	PF07690.14	MFS_1	Major Facilitator Superfamily
M431DRAFT_513215	A1A106776.1	285.069	212.752	357.386	1.67982	0.748308	0.000452947	0.0267732	8.30919	8.30559	12.46	14.8479	--	--	--	--	--	--	Trichoderma harzianum	hypothetical protein THAR02_09797	PF05282.9	AAR2	AAR2 protein
M431DRAFT_458573	--	5.07519	3.79039	6.35998	1.67792	0.746677	0.617461	1	0.364296	0.369037	0.479266	0.723196	--	--	--	--	--	--	--	--	--	--	--
M431DRAFT_480922	A1A110270.1	60.1179	44.9048	75.3309	1.67757	0.74637	0.0413602	0.580137	5.01497	7.62035	11.1119	9.58139	--	--	--	--	--	--	Trichoderma harzianum	hypothetical protein THAR02_04286	--	--	--
M431DRAFT_3781	A1A104999.1	125.1	93.4885	156.712	1.67627	0.745252	0.0220157	0.403869	5.99229	11.0999	13.4244	14.4692	--	--	--	--	--	--	Trichoderma harzianum	hypothetical protein THAR02_03507	--	--	--
M431DRAFT_506891	A1A105505.1	4596.66	3435.86	5757.46	1.6757	0.74476	8.68e-07	0.000165867	229.632	245.269	402.667	376.39	--	--	--	--	--	--	Trichoderma harzianum	short chain dehydrogenase	PF13561.4	adh_short_C2	Enoyl-(Acyl carrier protein) reductase
M431DRAFT_543425	A1A104662.1	9.55881	7.14603	11.9716	1.67528	0.744399	0.418295	1	0.651908	0.240142	0.873241	0.605062	GO:0005506,GO:0016705,GO:0020037,GO:0055114	molecular function|molecular function|molecular function|biological process	iron ion binding|oxidoreductase activity, acting on paired donors, with incorporation or reduction of molecular oxygen|heme binding|oxidation-reduction process	--	--	--	Exophiala xenobiotica	hypothetical protein PV05_04714	PF00067.20	p450	Cytochrome P450
M431DRAFT_500434	A1A111757.1	631.049	471.814	790.284	1.67499	0.744154	3.26e-05	0.00376459	105.023	109.863	175.05	177.247	GO:0003824	molecular function	catalytic activity	--	--	--	Trichoderma harzianum	hit family protein 1	PF01230.21	HIT	HIT domain
M431DRAFT_156110	--	2.51965	1.88404	3.15527	1.67474	0.743937	0.795549	1	0.165734	0.503671	0.523292	0.564021	--	--	--	--	--	--	--	--	--	--	--
M431DRAFT_206054	--	2.51965	1.88404	3.15527	1.67474	0.743937	0.795549	1	0.0970698	0.294999	0.306491	0.330346	--	--	--	--	--	--	--	--	--	--	--
M431DRAFT_79172	A1A110668.1	25.238	18.8738	31.6021	1.67439	0.743635	0.185226	1	2.17988	4.58637	5.118	5.89678	GO:0016020	cellular component	membrane	--	--	--	Trichoderma harzianum	hypothetical protein THAR02_11016	PF01284.21	MARVEL	Membrane-associating domain
M431DRAFT_497853	A1A106287.1	5.72272	4.28093	7.16451	1.67359	0.742945	0.549262	1	2.34297	1.18673	4.52086	1.32893	--	--	--	--	--	--	Trichoderma harzianum	hypothetical protein THAR02_01979	--	--	--
M431DRAFT_144261	A1A104197.1	36.6553	27.4357	45.875	1.67209	0.741655	0.111476	0.943116	0.721797	0.96517	1.24587	1.50659	GO:0003876,GO:0009168,GO:0019239,GO:0032264	molecular function|biological process|molecular function|biological process	AMP deaminase activity|purine ribonucleoside monophosphate biosynthetic process|deaminase activity|IMP salvage	--	--	--	Trichoderma harzianum	AMP deaminase	PF00962.20	A_deaminase	Adenosine/AMP deaminase
M431DRAFT_447999	A1A100191.1	6.28398	4.70451	7.86345	1.67147	0.741118	0.557088	1	0.0867768	0.351624	0.365322	0.344536	GO:0000981,GO:0005634,GO:0006355,GO:0008270	molecular function|cellular component|biological process|molecular function	RNA polymerase II transcription factor activity, sequence-specific DNA binding|nucleus|regulation of transcription, DNA-templated|zinc ion binding	--	--	--	Trichoderma harzianum	hypothetical protein THAR02_05468, partial	PF00172.16	Zn_clus	Fungal Zn(2)-Cys(6) binuclear cluster domain
M431DRAFT_132402	A1A110065.1	1.28056	0.958756	1.60236	1.67129	0.74096	0.95219	1	0.0345739	0	0.0181941	0.0392204	GO:0005515	molecular function	protein binding	--	--	--	Trichoderma reesei QM6a	predicted protein	PF00400.30,PF05729.10	WD40|NACHT	WD domain, G-beta repeat|NACHT domain
M431DRAFT_376517	--	1.28056	0.958756	1.60236	1.67129	0.74096	0.95219	1	0.220125	0	0.115838	0.249708	--	--	--	--	--	--	--	--	--	--	--
M431DRAFT_446454	A1A100244.1	1.28056	0.958756	1.60236	1.67129	0.74096	0.95219	1	0.141587	0	0.0745085	0.160615	--	--	--	--	--	--	No hit	No hit	--	--	--
M431DRAFT_482550	A1A104179.1	1.28056	0.958756	1.60236	1.67129	0.74096	0.95219	1	0.180992	0	0.0952447	0.205316	--	--	--	--	--	--	Neonectria ditissima	hypothetical protein AK830_g4061	PF00106.23	adh_short	short chain dehydrogenase
M431DRAFT_502404	A1A109761.1	49.2378	36.867	61.6086	1.6711	0.740801	0.0628289	0.721253	2.19097	3.36502	5.0582	4.00874	--	--	--	--	--	--	Trichoderma harzianum	hypothetical protein THAR02_10724	PF09747.7	DUF2052	Coiled-coil domain containing protein (DUF2052)
M431DRAFT_7712	A1A101775.1	8.20314	6.14264	10.2636	1.67088	0.740611	0.607855	1	0.913659	1.48088	0.769284	3.10935	--	--	--	--	--	--	Trichoderma harzianum	hypothetical protein THAR02_01068	--	--	--
M431DRAFT_493946	A1A111616.1	20.1459	15.1058	25.186	1.66731	0.737524	0.454673	1	1.3753	2.65973	1.84223	4.68038	--	--	--	--	--	--	Trichoderma harzianum	hypothetical protein THAR02_11173	--	--	--
M431DRAFT_458927	--	3.80579	2.85395	4.75763	1.66703	0.737281	0.69367	1	0.418183	0.211813	0.440128	0.59298	--	--	--	--	--	--	--	--	--	--	--
M431DRAFT_7782	A1A101691.1	69.5202	52.1402	86.9002	1.66667	0.736964	0.0314204	0.502307	4.29855	4.04891	7.22272	6.41611	--	--	--	--	--	--	Trichoderma harzianum	hypothetical protein THAR02_05291	PF05730.9	CFEM	CFEM domain
M431DRAFT_244718	--	2.52523	1.89519	3.15527	1.66488	0.735417	0.795478	1	0.259147	0.262519	0.409119	0.440962	--	--	--	--	--	--	--	--	--	--	--
M431DRAFT_492713	--	8.90329	6.68897	11.1176	1.66208	0.732989	0.461913	1	2.15141	0.363234	1.69823	2.44054	--	--	--	--	--	--	--	--	--	--	--
M431DRAFT_95914	A1A102113.1	5.01458	3.76807	6.26109	1.66162	0.732588	0.61825	1	0.0726272	0.220717	0.267534	0.205969	GO:0005524	molecular function	ATP binding	--	--	--	Trichoderma virens Gv29-8	hypothetical protein TRIVIDRAFT_193915	PF00176.21,PF00271.29	SNF2_N|Helicase_C	SNF2 family N-terminal domain|Helicase conserved C-terminal domain
M431DRAFT_529341	--	6.89786	5.18389	8.61183	1.66127	0.732286	0.604744	1	0.213086	0.575624	0.299024	0.966893	--	--	--	--	--	--	--	--	--	--	--
M431DRAFT_123954	A1A107413.1	1.24467	0.936438	1.55291	1.65832	0.72972	0.95189	1	0	0.134416	0.139653	0.0752611	--	--	--	--	--	--	Trichoderma harzianum	NmrA family protein	PF05368.11	NmrA	NmrA-like family
M431DRAFT_192435	--	1.24467	0.936438	1.55291	1.65832	0.72972	0.95189	1	0	0.363997	0.378177	0.203806	--	--	--	--	--	--	--	--	--	--	--
M431DRAFT_460922	--	1.24467	0.936438	1.55291	1.65832	0.72972	0.95189	1	0	0.338404	0.351587	0.189476	--	--	--	--	--	--	--	--	--	--	--
M431DRAFT_477862	A1A104783.1	1.24467	0.936438	1.55291	1.65832	0.72972	0.95189	1	0	0.212332	0.220604	0.118887	--	--	--	--	--	--	Trichoderma virens Gv29-8	hypothetical protein TRIVIDRAFT_70099	PF03596.11	Cad	Cadmium resistance transporter
M431DRAFT_504130	--	1.24467	0.936438	1.55291	1.65832	0.72972	0.95189	1	0	0.292673	0.304075	0.163871	--	--	--	--	--	--	--	--	--	--	--
M431DRAFT_6837	A1A100819.1	1.24467	0.936438	1.55291	1.65832	0.72972	0.95189	1	0	0.231017	0.240017	0.129349	--	--	--	--	--	--	Trichoderma harzianum	integral membrane protein	--	--	--
M431DRAFT_101984	A1A107579.1	8.19292	6.16496	10.2209	1.6579	0.729356	0.521488	1	0.747353	0.648924	1.79788	0.484452	GO:0008152,GO:0016787	biological process|molecular function	metabolic process|hydrolase activity	--	--	--	Trichoderma harzianum	esterase/lipase/thioesterase	PF07859.11	Abhydrolase_3	alpha/beta hydrolase fold
M431DRAFT_499058	A1A107348.1	158.668	119.408	197.928	1.65757	0.729071	0.00400129	0.130404	7.85311	7.83002	11.9748	13.468	GO:0000139,GO:0005351,GO:0008643,GO:0016021	cellular component|molecular function|biological process|cellular component	Golgi membrane|sugar:proton symporter activity|carbohydrate transport|integral component of membrane	--	--	--	Trichoderma harzianum	hypothetical protein THAR02_04989	PF04142.13	Nuc_sug_transp	Nucleotide-sugar transporter
M431DRAFT_483578	A1A100985.1	314.062	236.531	391.593	1.65557	0.727324	0.000897306	0.0463062	16.4517	21.7346	28.2466	33.4552	--	--	--	--	--	--	Trichoderma harzianum	late sexual development protein	--	--	--
M431DRAFT_491939	A1A111136.1	2.53081	1.90635	3.15527	1.65513	0.726947	0.795408	1	0.236239	0.079771	0.248636	0.267988	--	--	--	--	--	--	Trichoderma harzianum	hypothetical protein THAR02_08586	PF07103.9	DUF1365	Protein of unknown function (DUF1365)
M431DRAFT_506484	--	2.53081	1.90635	3.15527	1.65513	0.726947	0.795408	1	0.2069	0.069864	0.217757	0.234705	--	--	--	--	--	--	--	--	--	--	--
M431DRAFT_21220	A1A107663.1	13.744	10.3566	17.1315	1.65416	0.726096	0.350394	1	0.295095	1.01638	1.30444	0.803409	GO:0008270,GO:0016491,GO:0055114	molecular function|molecular function|biological process	zinc ion binding|oxidoreductase activity|oxidation-reduction process	--	--	--	Trichoderma harzianum	hypothetical protein THAR02_02195	PF00107.24,PF08240.10	ADH_zinc_N|ADH_N	Zinc-binding dehydrogenase|Alcohol dehydrogenase GroES-like domain
M431DRAFT_436629	--	20.0615	15.1281	24.9949	1.65222	0.724406	0.238449	1	1.37252	2.03209	3.22245	2.27558	--	--	--	--	--	--	--	--	--	--	--
M431DRAFT_547019	A1A107474.1	6.31188	4.7603	7.86345	1.65188	0.724108	0.556758	1	0.149583	0.064941	0.179923	0.169685	GO:0005524,GO:0006810,GO:0016021,GO:0016887,GO:0042626,GO:0055085	molecular function|biological process|cellular component|molecular function|molecular function|biological process	ATP binding|transport|integral component of membrane|ATPase activity|ATPase activity, coupled to transmembrane movement of substances|transmembrane transport	--	--	--	Trichoderma harzianum	ABC transporter	PF00005.25,PF00664.21	ABC_tran|ABC_membrane	ABC transporter|ABC transporter transmembrane region
M431DRAFT_509082	A1A100066.1	23.2813	17.5584	29.0042	1.65186	0.724095	0.194325	1	1.7055	1.31634	3.16261	1.75045	--	--	--	--	--	--	Trichoderma virens Gv29-8	hypothetical protein TRIVIDRAFT_66344	PF02656.13	DUF202	Domain of unknown function (DUF202)
M431DRAFT_508644	A1A103265.1	1018.62	768.367	1268.87	1.65139	0.723679	0.000460168	0.0270027	22.2313	25.7633	34.9269	42.5092	GO:0006807,GO:0009039,GO:0016151,GO:0016787,GO:0016810,GO:0043419	biological process|molecular function|molecular function|molecular function|molecular function|biological process	nitrogen compound metabolic process|urease activity|nickel cation binding|hydrolase activity|hydrolase activity, acting on carbon-nitrogen (but not peptide) bonds|urea catabolic process	K01427	ko00220,ko00230,ko00791	Arginine biosynthesis|Purine metabolism|Atrazine degradation	Trichoderma harzianum	urease	PF00449.18,PF00547.16,PF00699.18,PF01979.18	Urease_alpha|Urease_gamma|Urease_beta|Amidohydro_1	Urease alpha-subunit, N-terminal domain|"Urease, gamma subunit"|Urease beta subunit|Amidohydrolase family
M431DRAFT_466396	A1A107470.1	3975.35	2998.78	4951.92	1.65131	0.723613	0.00114318	0.0546083	190.066	279.542	358.478	397.881	GO:0005634,GO:0006334	cellular component|biological process	nucleus|nucleosome assembly	--	--	--	Trichoderma harzianum	hypothetical protein THAR02_05810	PF00956.16	NAP	Nucleosome assembly protein (NAP)
M431DRAFT_488675	A1A112051.1	463.161	349.417	576.905	1.65105	0.723385	0.307597	1	15.2381	27.9967	47.6862	22.0839	GO:0004497,GO:0005506,GO:0016705,GO:0020037,GO:0055114	molecular function|molecular function|molecular function|molecular function|biological process	monooxygenase activity|iron ion binding|oxidoreductase activity, acting on paired donors, with incorporation or reduction of molecular oxygen|heme binding|oxidation-reduction process	--	--	--	Aspergillus nomius NRRL 13137	putative cytochrome P450 oxidoreductase, partial	PF00067.20	p450	Cytochrome P450
M431DRAFT_496454	A1A101353.1	7.52067	5.67442	9.36691	1.65072	0.7231	0.506495	1	0.194184	0.275395	0.449622	0.308393	--	--	--	--	--	--	Trichoderma harzianum	hypothetical protein THAR02_06373	--	--	--
M431DRAFT_215659	A1A101736.1	396.266	299.038	493.494	1.65027	0.722701	0.0584153	0.697318	10.6284	17.8691	19.7403	26.0386	--	--	--	--	--	--	Trichoderma harzianum	hypothetical protein THAR02_07888	--	--	--
M431DRAFT_18114	A1A107274.1	18.1804	13.7234	22.6375	1.64955	0.722073	0.275982	1	0.931106	1.16089	1.58302	1.78748	--	--	--	--	--	--	Trichoderma harzianum	hypothetical protein THAR02_08690	PF03031.16	NIF	NLI interacting factor-like phosphatase
M431DRAFT_83089	A1A111514.1	1141.2	861.589	1420.81	1.64905	0.721638	0.0017254	0.0738726	56.4653	54.7372	79.4511	99.9764	--	--	--	--	--	--	Trichoderma harzianum	hypothetical protein THAR02_02612	PF11704.6	Folliculin	Vesicle coat protein involved in Golgi to plasma membrane transport
M431DRAFT_544476	A1A108983.1	2.49493	1.88404	3.10582	1.64849	0.721149	0.795861	1	0.0906877	0.275603	0.381787	0.205751	--	--	--	--	--	--	Trichoderma harzianum	cyanamide hydratase	PF01966.20	HD	HD domain
M431DRAFT_83233	A1A110411.1	10.0268	7.58078	12.4727	1.64531	0.71836	0.425509	1	1.64064	1.66199	3.23763	2.09378	GO:0008152,GO:0016846	biological process|molecular function	metabolic process|carbon-sulfur lyase activity	--	--	--	Trichoderma virens Gv29-8	hypothetical protein TRIVIDRAFT_50799	PF04828.12	GFA	Glutathione-dependent formaldehyde-activating enzyme
M431DRAFT_509948	A1A107909.1	243.804	184.335	303.272	1.64522	0.718281	0.0014245	0.0643251	9.24363	14.1969	19.7085	17.9275	--	--	--	--	--	--	Trichoderma harzianum	hypothetical protein THAR02_03878	--	--	--
M431DRAFT_75626	A1A104642.1	3396.88	2570.65	4223.11	1.64282	0.716172	0.0335874	0.520469	98.7727	111.227	139.578	197.335	GO:0005515	molecular function	protein binding	--	--	--	Trichoderma harzianum	hypothetical protein THAR02_07870	PF03370.11	CBM_21	Carbohydrate/starch-binding module (family 21)
M431DRAFT_62971	A1A110861.1	275.575	208.594	342.556	1.64221	0.71564	0.00287956	0.106351	41.9422	38.4415	57.1377	72.0893	GO:0003700,GO:0006355,GO:0043565	molecular function|biological process|molecular function	transcription factor activity, sequence-specific DNA binding|regulation of transcription, DNA-templated|sequence-specific DNA binding	--	--	--	Trichoderma harzianum	bZIP transcription factor	PF00170.19	bZIP_1	bZIP transcription factor
M431DRAFT_10648	A1A106375.1	5.0369	3.81271	6.26109	1.64216	0.715598	0.617958	1	0.336687	0.113689	0.413414	0.31828	GO:0016021,GO:0055085	cellular component|biological process	integral component of membrane|transmembrane transport	--	--	--	Trichoderma harzianum	major facilitator superfamily transporter	PF07690.14	MFS_1	Major Facilitator Superfamily
M431DRAFT_412895	A1A111943.1	615.203	465.749	764.656	1.64178	0.715258	0.000129121	0.010294	13.3022	15.9907	21.5604	25.4182	--	--	--	--	--	--	Trichoderma harzianum	hypothetical protein THAR02_10516	PF11951.6	Fungal_trans_2	Fungal specific transcription factor domain
M431DRAFT_73160	A1A109411.1	13.7831	10.4347	17.1315	1.64177	0.715256	0.336817	1	1.71897	1.45111	3.16605	1.94998	--	--	--	--	--	--	Trichoderma harzianum	hypothetical protein THAR02_05610	PF04032.14	Rpr2	RNAse P Rpr2/Rpp21/SNM1 subunit domain
M431DRAFT_204122	--	49.4143	37.4245	61.4041	1.64075	0.714352	0.0743754	0.786836	3.40676	3.53959	5.60815	5.54918	--	--	--	--	--	--	--	--	--	--	--
M431DRAFT_67504	A1A109803.1	396.742	300.599	492.885	1.63967	0.713408	0.00109938	0.053175	36.6508	56.5756	74.6991	74.4086	GO:0005515	molecular function	protein binding	--	--	--	Trichoderma harzianum	hypothetical protein THAR02_06128	PF00023.28,PF12796.5	Ank|Ank_2	Ankyrin repeat|Ankyrin repeats (3 copies)
M431DRAFT_361747	--	2.50051	1.89519	3.10582	1.63879	0.712629	0.79579	1	0.110919	0.112362	0.233479	0.125826	--	--	--	--	--	--	--	--	--	--	--
M431DRAFT_477708	A1A104506.1	1.25025	0.947597	1.55291	1.63879	0.712629	0.951937	1	0.0197685	0.0200257	0.0416118	0.0224252	GO:0004553,GO:0004568,GO:0005975,GO:0006032,GO:0008061	molecular function|molecular function|biological process|biological process|molecular function	hydrolase activity, hydrolyzing O-glycosyl compounds|chitinase activity|carbohydrate metabolic process|chitin catabolic process|chitin binding	--	--	--	Trichoderma virens Gv29-8	glycoside hydrolase family 18 protein	PF00704.26,PF01476.18	Glyco_hydro_18|LysM	Glycosyl hydrolases family 18|LysM domain
M431DRAFT_546611	--	1.25025	0.947597	1.55291	1.63879	0.712629	0.951937	1	0.0494899	0.0501339	0.104174	0.056141	--	--	--	--	--	--	--	--	--	--	--
M431DRAFT_550151	A1A107565.1	1.25025	0.947597	1.55291	1.63879	0.712629	0.951937	1	0.0937703	0.0949905	0.197382	0.106372	GO:0055114	biological process	oxidation-reduction process	--	--	--	Verruconis gallopava	hypothetical protein PV09_08424	PF00107.24	ADH_zinc_N	Zinc-binding dehydrogenase
M431DRAFT_63985	A1A105393.1	1.25025	0.947597	1.55291	1.63879	0.712629	0.951937	1	0.203615	0.206265	0.428601	0.23098	GO:0000981,GO:0005634,GO:0006355,GO:0008270	molecular function|cellular component|biological process|molecular function	RNA polymerase II transcription factor activity, sequence-specific DNA binding|nucleus|regulation of transcription, DNA-templated|zinc ion binding	--	--	--	Trichoderma harzianum	hypothetical protein THAR02_02746	PF00172.16,PF05383.15	Zn_clus|La	Fungal Zn(2)-Cys(6) binuclear cluster domain|La domain
M431DRAFT_8156	A1A106594.1	1.25025	0.947597	1.55291	1.63879	0.712629	0.951937	1	0.196594	0.199153	0.413822	0.223015	--	--	--	--	--	--	Trichoderma harzianum	hypothetical protein THAR02_03096	PF07110.9	EthD	EthD domain
M431DRAFT_60231	A1A108061.1	376.674	285.762	467.586	1.63628	0.710417	0.000316897	0.0205805	105.837	77.7225	144.904	149.99	--	--	--	--	--	--	Trichoderma harzianum	hypothetical protein THAR02_06516	--	--	--
M431DRAFT_83913	A1A110289.1	1356.62	1030.12	1683.12	1.63391	0.708332	0.0368895	0.551672	59.501	64.3433	81.6128	116.067	--	--	--	--	--	--	Trichoderma harzianum	hypothetical protein THAR02_11330	PF08643.8	DUF1776	Fungal family of unknown function (DUF1776)
M431DRAFT_478327	--	3.75634	2.85395	4.65873	1.63238	0.706977	0.69436	1	0.34658	0.175545	0.54715	0.294868	--	--	--	--	--	--	--	--	--	--	--
M431DRAFT_510652	--	62.3577	47.3799	77.3355	1.63224	0.706857	0.048038	0.635941	4.27593	4.33157	7.56052	6.20874	--	--	--	--	--	--	--	--	--	--	--
M431DRAFT_13482	A1A108868.1	27.4225	20.836	34.009	1.63223	0.70684	0.18009	1	0.654717	0.726402	1.18127	1.02564	GO:0005515,GO:0043531	molecular function|molecular function	protein binding|ADP binding	--	--	--	Trichoderma harzianum	hypothetical protein THAR02_04682	PF00931.20,PF13374.4	NB-ARC|TPR_10	NB-ARC domain|Tetratricopeptide repeat
M431DRAFT_76957	A1A104799.1	222.655	169.185	276.124	1.63208	0.706714	0.00171472	0.0736884	33.0454	32.1879	54.2713	50.0506	--	--	--	--	--	--	Trichoderma harzianum	hypothetical protein THAR02_07447	--	--	--
M431DRAFT_145749	A1A101217.1	77.5587	58.9626	96.1548	1.63078	0.705559	0.160743	1	2.29067	5.11696	5.06903	6.66288	GO:0008168,GO:0008171	molecular function|molecular function	methyltransferase activity|O-methyltransferase activity	--	--	--	Trichoderma harzianum	hypothetical protein THAR02_07227	PF00891.16	Methyltransf_2	O-methyltransferase
M431DRAFT_502138	A1A112061.1	56.6071	43.0431	70.171	1.63025	0.705091	0.0607531	0.712278	1.52852	2.06454	3.01121	2.71206	--	--	--	--	--	--	Trichoderma harzianum	hypothetical protein THAR02_01187	--	--	--
M431DRAFT_172101	A1A109941.1	2.50609	1.90635	3.10582	1.6292	0.70416	0.79572	1	0.215593	0.0727995	0.302542	0.163045	GO:0008080	molecular function	N-acetyltransferase activity	--	--	--	Trichoderma harzianum	hypothetical protein THAR02_06357	PF13302.5	Acetyltransf_3	Acetyltransferase (GNAT) domain
M431DRAFT_75322	A1A109048.1	1342.06	1020.93	1663.2	1.62911	0.704082	0.00120024	0.0561731	49.7201	70.4579	89.5411	101.461	GO:0016491,GO:0055114	molecular function|biological process	oxidoreductase activity|oxidation-reduction process	--	--	--	Trichoderma harzianum	hypothetical protein THAR02_02089	PF13738.4	Pyr_redox_3	Pyridine nucleotide-disulphide oxidoreductase
M431DRAFT_8244	A1A106492.1	183.186	139.453	226.919	1.62721	0.702401	0.0209011	0.392962	8.03847	12.0435	14.1479	17.7012	GO:0016491,GO:0019825,GO:0020037,GO:0055114	molecular function|molecular function|molecular function|biological process	oxidoreductase activity|oxygen binding|heme binding|oxidation-reduction process	--	--	--	Trichoderma harzianum	nitric oxide dioxygenase	PF00042.20,PF00175.19,PF00970.22	Globin|NAD_binding_1|FAD_binding_6	Globin|Oxidoreductase NAD-binding domain |Oxidoreductase FAD-binding domain
M431DRAFT_499455	A1A104431.1	26752	20373.4	33130.7	1.62618	0.701487	2.33e-06	0.000402264	826.967	958.078	1367.74	1470.03	GO:0003824,GO:0003844,GO:0004553,GO:0005975,GO:0005978,GO:0043169	molecular function|molecular function|molecular function|biological process|biological process|molecular function	catalytic activity|1,4-alpha-glucan branching enzyme activity|hydrolase activity, hydrolyzing O-glycosyl compounds|carbohydrate metabolic process|glycogen biosynthetic process|cation binding	K00700	ko00500	Starch and sucrose metabolism	Trichoderma harzianum	1,4-alpha-glucan branching enzyme, partial	PF00128.22,PF02806.16,PF02922.16	Alpha-amylase|Alpha-amylase_C|CBM_48	Alpha amylase, catalytic domain|"Alpha amylase, C-terminal all-beta domain"|Carbohydrate-binding module 48 (Isoamylase N-terminal domain)
M431DRAFT_200958	A1A110189.1	652.62	497.243	807.996	1.62495	0.700396	8.74e-05	0.00797843	19.008	17.8068	28.0077	30.5832	GO:0005215,GO:0016021,GO:0055085	molecular function|cellular component|biological process	transporter activity|integral component of membrane|transmembrane transport	--	--	--	Trichoderma virens Gv29-8	hypothetical protein TRIVIDRAFT_71577	PF07690.14	MFS_1	Major Facilitator Superfamily
M431DRAFT_497298	A1A107011.1	24.8478	18.9408	30.7548	1.62374	0.699318	0.203334	1	2.61651	2.92956	5.07282	3.74924	GO:0003700,GO:0006355,GO:0043565	molecular function|biological process|molecular function	transcription factor activity, sequence-specific DNA binding|regulation of transcription, DNA-templated|sequence-specific DNA binding	--	--	--	Trichoderma harzianum	transcription factor PAP1	PF00170.19	bZIP_1	bZIP transcription factor
M431DRAFT_485905	A1A108087.1	775.662	591.401	959.923	1.62313	0.698782	0.000107807	0.00896579	13.466	13.2533	19.3446	23.0946	GO:0003824,GO:0004854,GO:0004855,GO:0005506,GO:0009055,GO:0016491,GO:0016614,GO:0046872,GO:0050660,GO:0051536,GO:0051537,GO:0055114	molecular function|molecular function|molecular function|molecular function|molecular function|molecular function|molecular function|molecular function|molecular function|molecular function|molecular function|biological process	catalytic activity|xanthine dehydrogenase activity|xanthine oxidase activity|iron ion binding|electron carrier activity|oxidoreductase activity|oxidoreductase activity, acting on CH-OH group of donors|metal ion binding|flavin adenine dinucleotide binding|iron-sulfur cluster binding|2 iron, 2 sulfur cluster binding|oxidation-reduction process	K00106	ko00230,ko00232,ko00983,ko04146	Purine metabolism|Caffeine metabolism|Drug metabolism - other enzymes|Peroxisome	Trichoderma harzianum	xanthine dehydrogenase	PF00111.25,PF00941.19,PF01315.20,PF01799.18,PF02738.16,PF03450.15	Fer2|FAD_binding_5|Ald_Xan_dh_C|Fer2_2|Ald_Xan_dh_C2|CO_deh_flav_C	2Fe-2S iron-sulfur cluster binding domain|FAD binding domain in molybdopterin dehydrogenase|"Aldehyde oxidase and xanthine dehydrogenase, a/b hammerhead domain"|[2Fe-2S] binding domain|Molybdopterin-binding domain of aldehyde dehydrogenase|CO dehydrogenase flavoprotein C-terminal domain
M431DRAFT_505032	A1A104111.1	20.4854	15.6298	25.341	1.62133	0.697179	0.265403	1	0.751811	0.809194	1.08799	1.38588	GO:0005515	molecular function	protein binding	--	--	--	Trichoderma harzianum	hypothetical protein THAR02_06784	PF00856.26,PF01753.16	SET|zf-MYND	SET domain|MYND finger
M431DRAFT_76787	A1A104602.1	12.3891	9.45365	15.3246	1.62103	0.696909	0.403172	1	0.857328	1.30273	1.46627	1.94509	GO:0005515	molecular function	protein binding	--	--	--	Trichoderma harzianum	hypothetical protein THAR02_10920	--	--	--
M431DRAFT_496922	A1A107548.1	1185.47	904.709	1466.23	1.62067	0.696589	2.72e-05	0.00327207	25.3421	32.1428	43.0396	47.9471	GO:0000981,GO:0003677,GO:0005634,GO:0006351,GO:0006355,GO:0008270	molecular function|molecular function|cellular component|biological process|biological process|molecular function	RNA polymerase II transcription factor activity, sequence-specific DNA binding|DNA binding|nucleus|transcription, DNA-templated|regulation of transcription, DNA-templated|zinc ion binding	--	--	--	Trichoderma harzianum	hypothetical protein THAR02_05800	PF00172.16,PF04082.16	Zn_clus|Fungal_trans	Fungal Zn(2)-Cys(6) binuclear cluster domain|Fungal specific transcription factor domain
M431DRAFT_526068	A1A107587.1	18.0656	13.7904	22.3408	1.62003	0.696019	0.276515	1	1.06618	0.568447	1.5946	1.01849	GO:0003333,GO:0006865,GO:0015171,GO:0016020,GO:0016021,GO:0055085	biological process|biological process|molecular function|cellular component|cellular component|biological process	amino acid transmembrane transport|amino acid transport|amino acid transmembrane transporter activity|membrane|integral component of membrane|transmembrane transport	--	--	--	Oidiodendron maius Zn	hypothetical protein OIDMADRAFT_91314, partial	PF13520.4	AA_permease_2	Amino acid permease
M431DRAFT_38010	A1A108035.1	22.8535	17.458	28.2491	1.61812	0.694314	0.233599	1	3.42074	7.21928	9.00062	7.76093	GO:0016021	cellular component	integral component of membrane	--	--	--	Trichoderma harzianum	hypothetical protein THAR02_07010	PF01679.15	Pmp3	Proteolipid membrane potential modulator
M431DRAFT_505665	--	3.07851	2.35225	3.80476	1.6175	0.693762	0.802184	1	0.20122	0.815354	0.211779	1.36958	--	--	--	--	--	--	--	--	--	--	--
M431DRAFT_7711	A1A101776.1	3.07851	2.35225	3.80476	1.6175	0.693762	0.802184	1	0.0996719	0.403876	0.104902	0.678403	GO:0016787	molecular function	hydrolase activity	--	--	--	Trichoderma harzianum	hypothetical protein THAR02_01067	PF01738.16	DLH	Dienelactone hydrolase family
M431DRAFT_71547	A1A109345.1	1208.83	923.806	1493.86	1.61707	0.693382	0.0122466	0.278135	66.6908	81.9589	101.784	132.866	GO:0004190,GO:0005515,GO:0006508	molecular function|molecular function|biological process	aspartic-type endopeptidase activity|protein binding|proteolysis	--	--	--	Trichoderma harzianum	hypothetical protein THAR02_03659	PF00240.21,PF00627.29,PF09668.8	ubiquitin|UBA|Asp_protease	Ubiquitin family|UBA/TS-N domain|Aspartyl protease
M431DRAFT_20983	A1A101014.1	3913.5	2992.18	4834.83	1.61582	0.692268	5.62e-06	0.000855468	238.235	233.071	372.047	373.827	GO:0004601	molecular function	peroxidase activity	--	--	--	Trichoderma harzianum	hypothetical protein THAR02_08640	PF01328.15	Peroxidase_2	Peroxidase, family 2
M431DRAFT_220524	--	4.29846	3.28869	5.30823	1.61408	0.690716	0.700641	1	0.110775	0.673301	0.466354	0.753976	--	--	--	--	--	--	--	--	--	--	--
M431DRAFT_204719	--	8.07154	6.17612	9.96696	1.61379	0.690453	0.513189	1	1.9888	1.25918	2.61646	2.53809	--	--	--	--	--	--	--	--	--	--	--
M431DRAFT_512628	A1A105961.1	66.2537	50.7243	81.783	1.6123	0.689124	0.0526799	0.662564	2.20693	2.03604	2.98638	3.71058	GO:0000287,GO:0003824,GO:0003984,GO:0030976,GO:0034077	molecular function|molecular function|molecular function|molecular function|biological process	magnesium ion binding|catalytic activity|acetolactate synthase activity|thiamine pyrophosphate binding|butanediol metabolic process	K01652	ko00290,ko00650,ko00660,ko00770	Valine, leucine and isoleucine biosynthesis|Butanoate metabolism|C5-Branched dibasic acid metabolism|Pantothenate and CoA biosynthesis	Trichoderma harzianum	acetolactate synthase	PF00205.20,PF02775.19,PF02776.16	TPP_enzyme_M|TPP_enzyme_C|TPP_enzyme_N	Thiamine pyrophosphate enzyme, central domain|"Thiamine pyrophosphate enzyme, C-terminal TPP binding domain"|"Thiamine pyrophosphate enzyme, N-terminal TPP binding domain"
M431DRAFT_481612	A1A111819.1	46.3487	35.507	57.1904	1.61068	0.68767	0.102853	0.909003	1.00374	1.16206	1.38843	2.01701	GO:0003700,GO:0006355,GO:0008270,GO:0043565,GO:0046872	molecular function|biological process|molecular function|molecular function|molecular function	transcription factor activity, sequence-specific DNA binding|regulation of transcription, DNA-templated|zinc ion binding|sequence-specific DNA binding|metal ion binding	--	--	--	Trichoderma harzianum	hypothetical protein THAR02_09177	PF00320.25	GATA	GATA zinc finger
M431DRAFT_483300	A1A101347.1	17.2554	13.2217	21.289	1.61016	0.687201	0.300814	1	0.84588	1.5424	2.3147	1.43934	GO:0005515	molecular function	protein binding	--	--	--	Trichoderma harzianum	glutathione S-transferase Gst3	PF13409.4,PF13410.4	GST_N_2|GST_C_2	Glutathione S-transferase, N-terminal domain|"Glutathione S-transferase, C-terminal domain"
M431DRAFT_512979	A1A110370.1	69.1392	52.9873	85.2911	1.60965	0.686748	0.0490574	0.64152	3.45743	4.50311	5.86674	6.64353	GO:0005515	molecular function	protein binding	--	--	--	Trichoderma virens Gv29-8	hypothetical protein TRIVIDRAFT_137223, partial	PF00651.29	BTB	BTB/POZ domain
M431DRAFT_8988	A1A107368.1	56.1161	43.0208	69.2114	1.60879	0.685975	0.0753371	0.788239	0.903021	1.33507	1.51552	1.99339	GO:0016787,GO:0044237	molecular function|biological process	hydrolase activity|cellular metabolic process	--	--	--	Trichoderma virens Gv29-8	hypothetical protein TRIVIDRAFT_79440	PF00293.26,PF01008.15	NUDIX|IF-2B	NUDIX domain|Initiation factor 2 subunit family
M431DRAFT_381925	--	8.04124	6.16496	9.91751	1.60869	0.685887	0.513473	1	0.528358	0.458772	0.873847	0.684989	--	--	--	--	--	--	--	--	--	--	--
M431DRAFT_88207	A1A100145.1	610.762	468.302	753.222	1.60841	0.685635	0.00333714	0.116548	25.2253	28.3323	37.1913	46.9805	GO:0070403	molecular function	NAD+ binding	--	--	--	Trichoderma harzianum	NAD-dependent histone deacetylase SIR2	PF02146.15	SIR2	Sir2 family
M431DRAFT_505888	A1A110960.1	4469.8	3427.89	5511.7	1.6079	0.685177	6.67e-06	0.000976692	169.84	193.884	283.987	287.978	GO:0004609,GO:0008654	molecular function|biological process	phosphatidylserine decarboxylase activity|phospholipid biosynthetic process	--	--	--	Trichoderma harzianum	hypothetical protein THAR02_10092	PF02666.13,PF12588.6	PS_Dcarbxylase|PSDC	Phosphatidylserine decarboxylase|Phophatidylserine decarboxylase
M431DRAFT_494105	--	17.9522	13.7681	22.1363	1.6078	0.685091	0.304046	1	5.04797	3.60964	6.25043	7.41061	--	--	--	--	--	--	--	--	--	--	--
M431DRAFT_41100	A1A105202.1	20.3147	15.5851	25.0444	1.60694	0.684315	0.266069	1	1.9436	3.44557	4.77306	3.67468	GO:0005515	molecular function	protein binding	--	--	--	Trichoderma harzianum	hypothetical protein THAR02_00494	PF12754.5,PF17183.2	Blt1|Blt1_C	Blt1 N-terminal domain|Get5 carboxyl domain
M431DRAFT_492589	A1A110949.1	10031.8	7697.15	12366.4	1.60662	0.684031	5.12e-06	0.000789473	392.802	429.846	614.646	677.941	GO:0016491,GO:0030151,GO:0042128,GO:0055114	molecular function|molecular function|biological process|biological process	oxidoreductase activity|molybdenum ion binding|nitrate assimilation|oxidation-reduction process	--	--	--	Trichoderma harzianum	sulfite oxidase, partial	PF00174.17,PF03404.14	Oxidored_molyb|Mo-co_dimer	Oxidoreductase molybdopterin binding domain|Mo-co oxidoreductase dimerisation domain
M431DRAFT_101986	A1A107580.1	1.21995	0.936438	1.50346	1.60551	0.683036	0.951676	1	0	0.181048	0.282151	0	--	--	--	--	--	--	Trichoderma harzianum	NmrA-like family protein	PF05368.11	NmrA	NmrA-like family
M431DRAFT_448569	--	1.21995	0.936438	1.50346	1.60551	0.683036	0.951676	1	0	0.279907	0.436218	0	--	--	--	--	--	--	--	--	--	--	--
M431DRAFT_488756	A1A112094.1	1.21995	0.936438	1.50346	1.60551	0.683036	0.951676	1	0	0.168872	0.263176	0	--	--	--	--	--	--	Trichoderma virens Gv29-8	hypothetical protein TRIVIDRAFT_191915	PF13668.4	Ferritin_2	Ferritin-like domain
M431DRAFT_545722	--	1.21995	0.936438	1.50346	1.60551	0.683036	0.951676	1	0	0.271572	0.423227	0	--	--	--	--	--	--	--	--	--	--	--
M431DRAFT_93335	A1A102420.1	1.21995	0.936438	1.50346	1.60551	0.683036	0.951676	1	0	0.140864	0.219527	0	--	--	--	--	--	--	Trichoderma harzianum	hypothetical protein THAR02_05918	--	--	--
M431DRAFT_99306	A1A106191.1	1.21995	0.936438	1.50346	1.60551	0.683036	0.951676	1	0	0.218766	0.340933	0	--	--	--	--	--	--	Trichoderma harzianum	hypothetical protein THAR02_02143	--	--	--
M431DRAFT_119054	A1A100870.1	35.6151	27.3464	43.8838	1.60474	0.682336	0.383579	1	0.84475	2.06385	3.08563	1.4656	--	--	--	--	--	--	Trichoderma harzianum	hypothetical protein THAR02_07144	PF04678.11	MCU	Mitochondrial calcium uniporter
M431DRAFT_19801	A1A108255.1	4264.84	3276.02	5253.67	1.60368	0.681384	0.00560103	0.16187	34.8624	49.4914	60.373	71.5695	GO:0005515	molecular function	protein binding	--	--	--	Trichoderma harzianum	hypothetical protein THAR02_10329	PF00400.30,PF05729.10,PF13360.4,PF17100.3	WD40|NACHT|PQQ_2|NACHT_N	WD domain, G-beta repeat|NACHT domain|PQQ-like domain|N-terminal domain of NWD NACHT-NTPase
M431DRAFT_124134	A1A108254.1	12.8874	9.89955	15.8752	1.60363	0.681342	0.408401	1	0.175243	0.443808	0.399618	0.56325	GO:0003824,GO:0009116	molecular function|biological process	catalytic activity|nucleoside metabolic process	--	--	--	Trichoderma harzianum	hypothetical protein THAR02_10328	PF01048.18	PNP_UDP_1	Phosphorylase superfamily
M431DRAFT_509409	A1A101245.1	15.4102	11.8394	18.9811	1.60321	0.680966	0.350857	1	1.16882	1.2827	1.74272	2.09934	--	--	--	--	--	--	Trichoderma harzianum	hypothetical protein THAR02_05681	PF13472.4	Lipase_GDSL_2	GDSL-like Lipase/Acylhydrolase family
M431DRAFT_524626	A1A107805.1	2237.46	1719	2755.91	1.6032	0.680956	0.0409037	0.578053	158.437	269.585	303.172	365.018	GO:0016021	cellular component	integral component of membrane	--	--	--	Trichoderma harzianum	hypothetical protein THAR02_06264	PF11578.6	DUF3237	Protein of unknown function (DUF3237)
M431DRAFT_502809	A1A109398.1	21.557	16.5662	26.5478	1.60253	0.68035	0.249236	1	2.07004	2.49016	4.22117	2.9353	--	--	--	--	--	--	Trichoderma virens Gv29-8	hypothetical protein TRIVIDRAFT_191221	--	--	--
M431DRAFT_73434	A1A109792.1	159.344	122.708	195.979	1.59712	0.675476	0.067565	0.750103	2.988	6.01897	6.86795	7.12977	GO:0003824	molecular function	catalytic activity	--	--	--	Trichoderma virens Gv29-8	hypothetical protein TRIVIDRAFT_77430	PF00614.20	PLDc	Phospholipase D Active site motif
M431DRAFT_497428	A1A101930.1	12.8682	9.91071	15.8258	1.59684	0.675217	0.408518	1	0.275612	0.558397	0.580151	0.714634	--	--	--	--	--	--	Trichoderma harzianum	hypothetical protein THAR02_10790	--	--	--
M431DRAFT_88074	A1A100616.1	47.4043	36.5104	58.2983	1.59676	0.675147	0.0980512	0.894478	3.62967	3.2285	5.31093	5.42301	GO:0055085	biological process	transmembrane transport	--	--	--	Trichoderma harzianum	hypothetical protein THAR02_03147	PF00153.25	Mito_carr	Mitochondrial carrier protein
M431DRAFT_1928	A1A109076.1	664.533	511.859	817.208	1.59655	0.674957	0.000151743	0.011933	30.4873	29.3231	44.366	49.1301	GO:0016491	molecular function	oxidoreductase activity	--	--	--	Trichoderma harzianum	hypothetical protein THAR02_02071	PF01408.20	GFO_IDH_MocA	Oxidoreductase family, NAD-binding Rossmann fold
M431DRAFT_82673	A1A111941.1	910.392	701.3	1119.48	1.5963	0.67473	6.96e-05	0.00670081	49.4316	43.7917	71.8072	74.0557	GO:0016491,GO:0055114	molecular function|biological process	oxidoreductase activity|oxidation-reduction process	--	--	--	Trichoderma harzianum	hypothetical protein THAR02_10347	PF01266.22	DAO	FAD dependent oxidoreductase
M431DRAFT_94481	A1A107442.1	2.44548	1.88404	3.00693	1.59601	0.674465	0.826294	1	0.0277028	0.0841898	0.174939	0	--	--	--	--	--	--	Trichoderma atroviride IMI 206040	hypothetical protein TRIATDRAFT_94297	PF17132.2	Glyco_hydro_106	alpha-L-rhamnosidase
M431DRAFT_84435	A1A102823.1	1751.06	1349.09	2153.04	1.59592	0.674392	0.00363772	0.122781	351.403	391.941	512.217	647.038	--	--	--	--	--	--	Trichoderma harzianum	allergen Asp F7	--	--	--
M431DRAFT_3374	A1A110985.1	1086	836.739	1335.27	1.5958	0.674278	4.34e-05	0.00462848	65.4531	66.1549	110.112	95.6677	GO:0008270,GO:0016491,GO:0055114	molecular function|molecular function|biological process	zinc ion binding|oxidoreductase activity|oxidation-reduction process	--	--	--	Trichoderma atroviride IMI 206040	hypothetical protein TRIATDRAFT_44331	PF00107.24,PF08240.10	ADH_zinc_N|ADH_N	Zinc-binding dehydrogenase|Alcohol dehydrogenase GroES-like domain
M431DRAFT_112971	--	17.189	13.244	21.134	1.59574	0.674223	0.330472	1	0.206858	0.2794	0.32657	0.430207	--	--	--	--	--	--	--	--	--	--	--
M431DRAFT_84021	A1A111798.1	1248.19	961.844	1534.53	1.59541	0.673926	4.46e-05	0.0046922	114.025	124.858	173.865	198.794	--	--	--	--	--	--	Trichoderma harzianum	hypothetical protein THAR02_09702	PF13460.4	NAD_binding_10	NAD(P)H-binding
M431DRAFT_674	A1A109414.1	57.7373	44.4924	70.9822	1.59538	0.673897	0.168894	1	4.53987	5.45457	10.0007	5.62907	GO:0005515	molecular function	protein binding	--	--	--	Trichoderma harzianum	hypothetical protein THAR02_05612	PF13417.4	GST_N_3	Glutathione S-transferase, N-terminal domain
M431DRAFT_7916	A1A106309.1	110.638	85.261	136.016	1.59529	0.673819	0.310717	1	2.61733	7.78126	6.64717	9.42361	--	--	--	--	--	--	Trichoderma harzianum	hypothetical protein THAR02_09512	PF13489.4	Methyltransf_23	Methyltransferase domain
M431DRAFT_529849	A1A105516.1	17.8063	13.7234	21.8891	1.59502	0.673572	0.304708	1	0.507876	0.633212	1.02794	0.753402	--	--	--	--	--	--	Fonsecaea multimorphosa CBS 102226	hypothetical protein Z520_07754	--	--	--
M431DRAFT_490197	A1A104683.1	2.48694	1.91751	3.05638	1.59393	0.672586	0.795963	1	0.108183	0	0.142325	0.0306805	GO:0003824,GO:0005515,GO:0009116	molecular function|molecular function|biological process	catalytic activity|protein binding|nucleoside metabolic process	--	--	--	Trichoderma harzianum	hypothetical protein THAR02_06017	PF12796.5	Ank_2	Ankyrin repeats (3 copies)
M431DRAFT_526112	A1A110413.1	19.5683	15.0946	24.0421	1.59276	0.671528	0.288228	1	0.585342	1.30451	1.60175	1.32802	GO:0003824,GO:0016491,GO:0016614,GO:0050660,GO:0055114	molecular function|molecular function|molecular function|molecular function|biological process	catalytic activity|oxidoreductase activity|oxidoreductase activity, acting on CH-OH group of donors|flavin adenine dinucleotide binding|oxidation-reduction process	--	--	--	Trichoderma harzianum	hypothetical protein THAR02_05601	PF01565.21,PF08031.10	FAD_binding_4|BBE	FAD binding domain |Berberine and berberine like
M431DRAFT_78750	A1A104041.1	151.97	117.279	186.662	1.59161	0.670485	0.00918517	0.229828	7.12654	9.99593	12.8374	13.7589	GO:0046983	molecular function	protein dimerization activity	--	--	--	Trichoderma harzianum	hypothetical protein THAR02_06697	PF00010.24	HLH	Helix-loop-helix DNA-binding domain
M431DRAFT_14402	A1A111156.1	22.7162	17.5361	27.8963	1.59079	0.669742	0.255317	1	0.798061	0.765896	1.14939	1.2865	GO:0005215,GO:0006810,GO:0016020,GO:0055085	molecular function|biological process|cellular component|biological process	transporter activity|transport|membrane|transmembrane transport	--	--	--	Trichoderma harzianum	hypothetical protein THAR02_05988	PF00474.15	SSF	Sodium:solute symporter family
M431DRAFT_40806	A1A104415.1	20.2292	15.6186	24.8399	1.5904	0.669392	0.291227	1	1.81954	2.21186	2.68104	3.57773	GO:0046872	molecular function	metal ion binding	--	--	--	Trichoderma harzianum	hypothetical protein THAR02_03353	--	--	--
M431DRAFT_525965	A1A103848.1	12.8491	9.92187	15.7763	1.59006	0.669078	0.408635	1	0.734853	1.20968	1.45015	1.56302	GO:0003824,GO:0008152	molecular function|biological process	catalytic activity|metabolic process	--	--	--	Trichoderma harzianum	fumarylacetoacetate hydrolase	PF01557.16	FAA_hydrolase	Fumarylacetoacetate (FAA) hydrolase family
M431DRAFT_509210	A1A100624.1	180.063	139.096	221.03	1.58905	0.668165	0.00555516	0.161351	13.3235	17.2635	24.893	22.6126	GO:0016021	cellular component	integral component of membrane	K05770	ko04080,ko04214,ko04979,ko05166	Neuroactive ligand-receptor interaction|Apoptosis - fly|Cholesterol metabolism|Human T-cell leukemia virus 1 infection	Trichoderma harzianum	TspO/MBR family protein	PF03073.13	TspO_MBR	TspO/MBR family
M431DRAFT_513673	--	4.2849	3.31101	5.25878	1.58827	0.667457	0.700785	1	0.754575	1.01919	1.32362	1.42664	--	--	--	--	--	--	--	--	--	--	--
M431DRAFT_11443	A1A106831.1	63.7233	49.2639	78.1828	1.58702	0.66632	0.0624742	0.718609	0.864337	0.909921	1.3913	1.36501	--	--	--	--	--	--	Trichoderma harzianum	hypothetical protein THAR02_02514	--	--	--
M431DRAFT_379789	--	1.22553	0.947597	1.50346	1.58661	0.665946	0.951725	1	0.0908805	0.0920631	0.286949	0	--	--	--	--	--	--	--	--	--	--	--
M431DRAFT_513449	--	1.22553	0.947597	1.50346	1.58661	0.665946	0.951725	1	0.152712	0.154699	0.482176	0	--	--	--	--	--	--	--	--	--	--	--
M431DRAFT_92177	A1A106519.1	1.22553	0.947597	1.50346	1.58661	0.665946	0.951725	1	0.0577048	0.0584557	0.182199	0	GO:0016829	molecular function	lyase activity	K17724	ko00660	C5-Branched dibasic acid metabolism	Trichoderma harzianum	hypothetical protein THAR02_01539	PF03972.12	MmgE_PrpD	MmgE/PrpD family
M431DRAFT_116971	A1A104198.1	17.1418	13.2552	21.0284	1.58643	0.665782	0.580168	1	0.808539	0.945069	0.589132	2.11662	GO:0016021,GO:0055085	cellular component|biological process	integral component of membrane|transmembrane transport	--	--	--	Trichoderma harzianum	hypothetical protein THAR02_08467	PF07690.14	MFS_1	Major Facilitator Superfamily
M431DRAFT_511917	--	4.29047	3.32217	5.25878	1.58294	0.662603	0.700725	1	0.647867	0.492224	0.852332	0.91867	--	--	--	--	--	--	--	--	--	--	--
M431DRAFT_156640	A1A100892.1	296.365	229.485	363.245	1.58287	0.662539	0.00219676	0.0878702	6.08622	7.74262	9.71269	11.6568	GO:0046872	molecular function	metal ion binding	--	--	--	Trichoderma harzianum	hypothetical protein THAR02_08020	PF00642.22,PF01485.19	zf-CCCH|IBR	Zinc finger C-x8-C-x5-C-x3-H type (and similar)|"IBR domain, a half RING-finger domain"
M431DRAFT_498879	A1A107151.1	5037.73	3901.31	6174.14	1.58258	0.66228	1.37e-05	0.00180339	111.628	125.076	173.075	193.182	--	--	--	--	--	--	Trichoderma atroviride IMI 206040	hypothetical protein TRIATDRAFT_151996	PF10281.7	Ish1	Putative stress-responsive nuclear envelope protein
M431DRAFT_128071	A1A107592.1	31.7539	24.5929	38.915	1.58237	0.662084	0.183778	1	1.77827	2.45647	3.14767	3.39266	--	--	--	--	--	--	Trichoderma harzianum	hypothetical protein THAR02_08967	PF03188.14	Cytochrom_B561	Eukaryotic cytochrome b561
M431DRAFT_21039	A1A101153.1	207.128	160.423	253.833	1.58227	0.661998	0.00397961	0.130404	9.80531	7.37288	13.618	13.0725	--	--	--	--	--	--	Trichoderma harzianum	hypothetical protein THAR02_10374	--	--	--
M431DRAFT_89415	A1A101285.1	14.0611	10.8918	17.2304	1.58196	0.661712	0.378556	1	1.38136	1.52654	2.51119	1.99436	GO:0005515,GO:0008270	molecular function|molecular function	protein binding|zinc ion binding	--	--	--	Trichoderma virens Gv29-8	hypothetical protein TRIVIDRAFT_111712	--	--	--
M431DRAFT_103679	A1A109730.1	4.29605	3.33333	5.25878	1.57764	0.657765	0.700666	1	0.68088	0.275896	0.71661	0.772385	--	--	--	--	--	--	Trichoderma harzianum	hypothetical protein THAR02_11415	--	--	--
M431DRAFT_177490	A1A109715.1	188.914	146.632	231.195	1.5767	0.656911	0.00576242	0.165705	12.0105	16.1919	22.3352	21.1028	--	--	--	--	--	--	Trichoderma harzianum	hypothetical protein THAR02_10141	--	--	--
M431DRAFT_505877	A1A110940.1	131.985	102.452	161.519	1.57654	0.656759	0.0602498	0.709708	2.36342	4.44183	4.97489	5.46793	--	--	--	--	--	--	Trichoderma harzianum	clock-controlled gene-9 protein	PF00534.18	Glycos_transf_1	Glycosyl transferases group 1
M431DRAFT_405326	--	270.116	209.72	330.512	1.57597	0.65624	0.00220868	0.0880425	19.7498	23.0175	33.3992	32.5185	--	--	--	--	--	--	--	--	--	--	--
M431DRAFT_460979	--	62.6817	48.6841	76.6793	1.57504	0.655387	0.0707753	0.76607	3.63343	5.56595	6.9953	7.13764	--	--	--	--	--	--	--	--	--	--	--
M431DRAFT_512006	A1A108167.1	2009.6	1561.72	2457.47	1.57357	0.654042	3.02e-05	0.00355028	99.6011	100.044	160.63	147.122	GO:0000166,GO:0019722	molecular function|biological process	nucleotide binding|calcium-mediated signaling	--	--	--	Trichoderma harzianum	calcipressin	PF04847.10	Calcipressin	Calcipressin
M431DRAFT_3099	A1A110669.1	33.3812	25.9417	40.8207	1.57355	0.654025	0.175871	1	1.15382	2.61269	3.07164	2.69477	--	--	--	--	--	--	Trichoderma harzianum	hypothetical protein THAR02_11017	--	--	--
M431DRAFT_207256	--	12.7805	9.93303	15.628	1.57334	0.653827	0.409055	1	1.20073	1.6218	2.52748	1.81613	--	--	--	--	--	--	--	--	--	--	--
M431DRAFT_310800	--	4.26017	3.31101	5.20933	1.57334	0.653827	0.701048	1	0.333189	0.450033	0.701347	0.503956	--	--	--	--	--	--	--	--	--	--	--
M431DRAFT_536055	A1A106835.1	187.485	145.83	229.141	1.57129	0.651954	0.00617831	0.174399	5.09876	5.8063	8.58612	8.17738	--	--	--	--	--	--	Trichoderma virens Gv29-8	hypothetical protein TRIVIDRAFT_229355	PF05729.10,PF17100.3	NACHT|NACHT_N	NACHT domain|N-terminal domain of NWD NACHT-NTPase
M431DRAFT_84305	A1A110356.1	32.7919	25.5182	40.0656	1.57008	0.65084	0.188061	1	1.94993	3.10405	3.51816	4.21332	--	--	--	--	--	--	Trichoderma harzianum	hypothetical protein THAR02_04229	--	--	--
M431DRAFT_509368	A1A100452.1	63.8721	49.7098	78.0344	1.5698	0.650581	0.0677253	0.750258	3.50955	4.06311	6.10595	5.52495	GO:0003824,GO:0009116	molecular function|biological process	catalytic activity|nucleoside metabolic process	--	--	--	Trichoderma harzianum	hypothetical protein THAR02_10737	PF01048.18	PNP_UDP_1	Phosphorylase superfamily
M431DRAFT_535526	A1A107591.1	112.186	87.3463	137.025	1.56875	0.64962	0.0232337	0.417052	5.74058	4.18483	7.00174	8.27702	GO:0000981,GO:0005634,GO:0006355,GO:0008270	molecular function|cellular component|biological process|molecular function	RNA polymerase II transcription factor activity, sequence-specific DNA binding|nucleus|regulation of transcription, DNA-templated|zinc ion binding	--	--	--	Trichoderma harzianum	hypothetical protein THAR02_08966	PF00172.16	Zn_clus	Fungal Zn(2)-Cys(6) binuclear cluster domain
M431DRAFT_530415	A1A111938.1	47.3624	36.8782	57.8466	1.56859	0.649465	0.115113	0.953235	1.10838	1.61403	2.005	2.16105	GO:0003333,GO:0015171,GO:0016020	biological process|molecular function|cellular component	amino acid transmembrane transport|amino acid transmembrane transporter activity|membrane	--	--	--	Trichoderma harzianum	methionine permease	PF13520.4	AA_permease_2	Amino acid permease
M431DRAFT_451487	A1A100676.1	41.2483	32.1179	50.3787	1.56856	0.649438	0.215299	1	2.45743	4.28178	4.03476	6.24442	--	--	--	--	--	--	Trichoderma harzianum	hypothetical protein THAR02_01662	--	--	--
M431DRAFT_408943	--	1.23111	0.958756	1.50346	1.56814	0.649055	0.951773	1	0.214871	0	0.339219	0	--	--	--	--	--	--	--	--	--	--	--
M431DRAFT_500931	A1A106197.1	1.23111	0.958756	1.50346	1.56814	0.649055	0.951773	1	0.106366	0	0.167922	0	GO:0003677,GO:0005634,GO:0006351,GO:0008270	molecular function|cellular component|biological process|molecular function	DNA binding|nucleus|transcription, DNA-templated|zinc ion binding	--	--	--	Trichoderma virens Gv29-8	hypothetical protein TRIVIDRAFT_157297, partial	PF04082.16	Fungal_trans	Fungal specific transcription factor domain
M431DRAFT_498676	A1A102504.1	15.1788	11.8282	18.5293	1.56654	0.647578	0.386971	1	0.597272	0.770056	0.857202	1.23189	GO:0016021,GO:0055085	cellular component|biological process	integral component of membrane|transmembrane transport	--	--	--	Trichoderma harzianum	hypothetical protein THAR02_01005	PF07690.14	MFS_1	Major Facilitator Superfamily
M431DRAFT_80451	A1A105069.1	71.3583	55.6186	87.098	1.56599	0.647073	0.0557478	0.684441	3.99619	2.26699	4.87884	4.77503	--	--	--	--	--	--	Trichoderma harzianum	hypothetical protein THAR02_00184	PF12330.6	DUF3635	Domain of unknown function (DUF3635)
M431DRAFT_12123	A1A112222.1	21.2233	16.5551	25.8916	1.56397	0.645215	0.298132	1	0.730511	0.98669	1.12764	1.49164	GO:0008152,GO:0016491,GO:0016620,GO:0055114	biological process|molecular function|molecular function|biological process	metabolic process|oxidoreductase activity|oxidoreductase activity, acting on the aldehyde or oxo group of donors, NAD or NADP as acceptor|oxidation-reduction process	--	--	--	Nectria haematococca mpVI 77-13-4	hypothetical protein NECHADRAFT_78348	PF00171.20	Aldedh	Aldehyde dehydrogenase family
M431DRAFT_103589	A1A109768.1	19.4613	15.1839	23.7387	1.56341	0.6447	0.315515	1	1.22169	0.962571	1.5001	1.84784	GO:0005634,GO:0006974,GO:0007049,GO:0048478	cellular component|biological process|biological process|biological process	nucleus|cellular response to DNA damage stimulus|cell cycle|replication fork protection	--	--	--	Trichoderma harzianum	replication fork protection complex subunit Csm3/Swi3	PF07962.10	Swi3	Replication Fork Protection Component Swi3
M431DRAFT_499863	A1A105917.1	30.9164	24.1247	37.7082	1.56306	0.644369	0.213387	1	1.80731	2.41336	2.42092	4.0072	--	--	--	--	--	--	Trichoderma harzianum	mesaconyl-C4 CoA hydratase	PF13452.4	MaoC_dehydrat_N	N-terminal half of MaoC dehydratase
M431DRAFT_85847	A1A103834.1	2.99876	2.34109	3.65642	1.56184	0.64325	0.799343	1	0	0.292279	0.242932	0.19638	--	--	--	--	--	--	Trichoderma harzianum	hypothetical protein THAR02_03749	--	--	--
M431DRAFT_501208	A1A107541.1	22.9607	17.9262	27.9951	1.56169	0.643105	0.282202	1	0.167766	0.368222	0.353139	0.459921	GO:0003824,GO:0008152,GO:0031177	molecular function|biological process|molecular function	catalytic activity|metabolic process|phosphopantetheine binding	--	--	--	Trichoderma virens Gv29-8	hypothetical protein TRIVIDRAFT_192365	PF00501.26,PF00550.23,PF00668.18	AMP-binding|PP-binding|Condensation	AMP-binding enzyme|Phosphopantetheine attachment site|Condensation domain
M431DRAFT_92163	A1A106160.1	2032.22	1586.71	2477.73	1.56155	0.642978	4.36e-05	0.00462848	144.4	171.085	246.411	235.372	--	--	--	--	--	--	Trichoderma harzianum	hypothetical protein THAR02_09659	--	--	--
M431DRAFT_89182	A1A101364.1	13.392	10.457	16.3269	1.56133	0.642779	0.413252	1	0.840182	0.486351	0.947434	1.08925	--	--	--	--	--	--	Trichoderma harzianum	hypothetical protein THAR02_06382	--	--	--
M431DRAFT_101951	A1A107547.1	38.7958	30.3119	47.2796	1.55977	0.641331	0.153913	1	2.86913	3.09398	4.48083	4.6196	--	--	--	--	--	--	Torrubiella hemipterigena	hypothetical protein VHEMI08231	PF11807.6	DUF3328	Domain of unknown function (DUF3328)
M431DRAFT_495127	A1A102939.1	116.395	90.9582	141.832	1.55931	0.640908	0.023968	0.424303	12.2538	12.6746	17.241	20.7777	--	--	--	--	--	--	Trichoderma harzianum	FAS1 domain-containing protein precursor	--	--	--
M431DRAFT_394960	A1A105475.1	109.113	85.2949	132.93	1.55848	0.640138	0.0249321	0.435371	4.73657	4.69275	7.66943	6.73118	--	--	--	--	--	--	Trichoderma harzianum	hypothetical protein THAR02_07170	PF03747.12	ADP_ribosyl_GH	ADP-ribosylglycohydrolase
M431DRAFT_78376	A1A110854.1	39.9215	31.2149	48.628	1.55785	0.639552	0.157156	1	1.16522	1.60194	1.79574	2.40759	GO:0046872	molecular function	metal ion binding	--	--	--	Trichoderma virens Gv29-8	hypothetical protein TRIVIDRAFT_48046	--	--	--
M431DRAFT_105085	A1A110113.1	4.27691	3.34449	5.20933	1.55759	0.639314	0.70087	1	0.346931	0.0585743	0.365137	0.262371	GO:0016788	molecular function	hydrolase activity, acting on ester bonds	--	--	--	Trichoderma harzianum	acetyl esterase	PF00657.20	Lipase_GDSL	GDSL-like Lipase/Acylhydrolase
M431DRAFT_489892	A1A110029.1	156.503	122.385	190.622	1.55756	0.63929	0.0120039	0.274782	3.77066	6.07336	7.42115	7.52824	--	--	--	--	--	--	Trichoderma harzianum	hypothetical protein THAR02_00658	--	--	--
M431DRAFT_505701	A1A110732.1	113.787	88.996	138.578	1.55712	0.638884	0.0256496	0.443998	6.67873	7.85437	10.1802	11.9305	GO:0016491	molecular function	oxidoreductase activity	--	--	--	Trichoderma virens Gv29-8	hypothetical protein TRIVIDRAFT_68580	PF00106.23	adh_short	short chain dehydrogenase
M431DRAFT_84204	A1A111479.1	168.99	132.218	205.762	1.55624	0.638061	0.00872429	0.222633	14.9921	14.6525	25.1129	20.1209	GO:0016021	cellular component	integral component of membrane	--	--	--	Trichoderma harzianum	hypothetical protein THAR02_08079	PF01184.17	Grp1_Fun34_YaaH	GPR1/FUN34/yaaH family
M431DRAFT_504952	A1A104020.1	12.0532	9.43133	14.6751	1.556	0.63784	0.44798	1	0.249932	0.590764	0.65762	0.614297	GO:0016021,GO:0055085	cellular component|biological process	integral component of membrane|transmembrane transport	--	--	--	Trichoderma harzianum	hypothetical protein THAR02_11238	PF07690.14	MFS_1	Major Facilitator Superfamily
M431DRAFT_7387	A1A106922.1	8.47648	6.63318	10.3198	1.55578	0.637639	0.520436	1	0.432849	0.438481	0.911126	0.420875	GO:0003676,GO:0008270	molecular function|molecular function	nucleic acid binding|zinc ion binding	--	--	--	Trichoderma harzianum	hypothetical protein THAR02_04574	PF00098.21,PF14392.4	zf-CCHC|zf-CCHC_4	Zinc knuckle|Zinc knuckle
M431DRAFT_493595	--	1.80911	1.41582	2.2024	1.55557	0.637445	0.942462	1	0.445409	0.90241	0	2.02107	--	--	--	--	--	--	--	--	--	--	--
M431DRAFT_64506	A1A111060.1	1.80911	1.41582	2.2024	1.55557	0.637445	0.942462	1	0.0602667	0.122102	0	0.273465	GO:0005488	molecular function	binding	--	--	--	Trichoderma harzianum	peptidase C14	PF05729.10	NACHT	NACHT domain
M431DRAFT_546057	--	3.00434	2.35225	3.65642	1.55443	0.636389	0.799298	1	0.085862	0.347917	0.361471	0.292204	--	--	--	--	--	--	--	--	--	--	--
M431DRAFT_476737	A1A109832.1	7.24537	5.67442	8.81631	1.55369	0.635701	0.571446	1	0.278381	0.394804	0.644576	0.378952	--	--	--	--	--	--	Trichoderma harzianum	hypothetical protein THAR02_10272	PF07985.10	SRR1	SRR1
M431DRAFT_7779	A1A101694.1	237.718	186.253	289.183	1.55264	0.634725	0.00459781	0.143727	12.2831	18.3906	22.4406	24.0119	--	--	--	--	--	--	Trichoderma harzianum	hypothetical protein THAR02_05294	--	--	--
M431DRAFT_93830	A1A102577.1	106.381	83.3662	129.395	1.55213	0.634251	0.274279	1	5.08616	5.39199	5.5398	10.3318	GO:0008519,GO:0015696,GO:0016020,GO:0072488	molecular function|biological process|cellular component|biological process	ammonium transmembrane transporter activity|ammonium transport|membrane|ammonium transmembrane transport	--	--	--	Trichoderma harzianum	ammonium transporter MEP2	PF00909.19	Ammonium_transp	Ammonium Transporter Family
M431DRAFT_500692	A1A101576.1	547.216	428.983	665.449	1.55122	0.633408	0.000492728	0.0284797	30.8707	28.9437	48.0448	42.9176	--	--	--	--	--	--	Trichoderma harzianum	hypothetical protein THAR02_05062	PF07958.9	DUF1688	Protein of unknown function (DUF1688)
M431DRAFT_83894	A1A111800.1	59.7494	46.8782	72.6206	1.54914	0.631463	0.0886736	0.85537	4.94387	5.541	7.5282	8.35278	--	--	--	--	--	--	Trichoderma harzianum	hypothetical protein THAR02_09700	PF12311.6	DUF3632	Protein of unknown function (DUF3632)
M431DRAFT_358606	A1A110693.1	385.383	302.417	468.348	1.54868	0.631043	0.0013192	0.0612447	20.3582	24.9761	34.9942	33.6424	--	--	--	--	--	--	Trichoderma harzianum	hypothetical protein THAR02_10182	PF06172.9	Cupin_5	Cupin superfamily (DUF985)
M431DRAFT_490769	A1A108927.1	34.4176	27.0121	41.823	1.54831	0.630691	0.179878	1	1.52806	1.49456	2.49555	2.09206	GO:0016491,GO:0055114	molecular function|biological process	oxidoreductase activity|oxidation-reduction process	--	--	--	Trichoderma harzianum	NAD(P)H dehydrogenase	PF07992.12	Pyr_redox_2	Pyridine nucleotide-disulphide oxidoreductase
M431DRAFT_90705	A1A106971.1	7.21506	5.66326	8.76686	1.54802	0.630427	0.571713	1	0.244164	0.494683	0.770931	0.346223	--	--	--	--	--	--	Trichoderma harzianum	hypothetical protein THAR02_03714	PF07632.9	DUF1593	Protein of unknown function (DUF1593)
M431DRAFT_511725	A1A107210.1	4.24661	3.33333	5.15989	1.54797	0.630376	0.701194	1	0.259935	0.105327	0.383005	0.176921	GO:0016787	molecular function	hydrolase activity	K01424	ko00250,ko00460	Alanine, aspartate and glutamate metabolism|Cyanoamino acid metabolism	Trichoderma harzianum	L-asparaginase	PF01112.16	Asparaginase_2	Asparaginase
M431DRAFT_105676	A1A104881.1	19.8238	15.5628	24.0848	1.54759	0.63002	0.523947	1	1.0061	2.34414	1.48246	3.53807	--	--	--	--	--	--	Trichoderma atroviride IMI 206040	hypothetical protein TRIATDRAFT_88434	--	--	--
M431DRAFT_305864	--	6.01984	4.72683	7.31285	1.54709	0.629561	0.63196	1	0.318208	0.483524	0.669814	0.54146	--	--	--	--	--	--	--	--	--	--	--
M431DRAFT_491504	A1A103910.1	36.8573	28.9408	44.7738	1.54708	0.629552	0.173534	1	3.00065	2.41388	3.80831	4.40507	--	--	--	--	--	--	Trichoderma virens Gv29-8	hypothetical protein TRIVIDRAFT_50212	PF03881.12	Fructosamin_kin	Fructosamine kinase
M431DRAFT_145709	--	7.79306	6.12032	9.4658	1.54662	0.629117	0.576744	1	0.401495	1.35573	1.26769	1.36636	--	--	--	--	--	--	--	--	--	--	--
M431DRAFT_494141	A1A111434.1	865.842	680.162	1051.52	1.54599	0.628529	0.000241573	0.0169247	18.47	22.2132	30.3867	31.0935	GO:0005634,GO:0005737,GO:0006355,GO:0007623	cellular component|cellular component|biological process|biological process	nucleus|cytoplasm|regulation of transcription, DNA-templated|circadian rhythm	--	--	--	Trichoderma harzianum	frequency clock protein	PF09421.8	FRQ	Frequency clock protein
M431DRAFT_487723	A1A103471.1	15.0137	11.7947	18.2327	1.54583	0.628381	0.38779	1	0.413133	0.889332	1.14138	0.820146	--	--	--	--	--	--	Trichoderma harzianum	hypothetical protein THAR02_00686	--	--	--
M431DRAFT_10924	A1A103464.1	9.61333	7.55846	11.6682	1.54373	0.626419	0.530366	1	0.433005	0.731066	0.683592	1.06426	--	--	--	--	--	--	Trichoderma harzianum	hypothetical protein THAR02_08486	--	--	--
M431DRAFT_430	A1A109700.1	20.5877	16.1873	24.9882	1.5437	0.626389	0.40622	1	2.20693	0.93152	1.74206	3.02509	GO:0003824	molecular function	catalytic activity	--	--	--	Trichoderma harzianum	hypothetical protein THAR02_09068	PF00561.18	Abhydrolase_1	alpha/beta hydrolase fold
M431DRAFT_512276	--	4.25219	3.34449	5.15989	1.5428	0.625555	0.701134	1	1.60347	0.270723	1.96889	0.909484	--	--	--	--	--	--	--	--	--	--	--
M431DRAFT_181438	A1A109609.1	21.7112	17.0791	26.3433	1.54243	0.62521	0.301426	1	2.71057	2.19667	3.42338	3.99731	--	--	--	--	--	--	Trichoderma harzianum	hypothetical protein THAR02_10694	--	--	--
M431DRAFT_323346	A1A106404.1	9.04091	7.11256	10.9693	1.54224	0.625027	0.525658	1	0.487285	0.431923	0.769284	0.621869	GO:0005515	molecular function	protein binding	--	--	--	Trichoderma harzianum	glutathione S-transferase	PF13409.4,PF13410.4	GST_N_2|GST_C_2	Glutathione S-transferase, N-terminal domain|"Glutathione S-transferase, C-terminal domain"
M431DRAFT_222606	--	4.83019	3.80155	5.85883	1.54117	0.624025	0.705697	1	0.693019	0.421222	0.583509	1.10062	--	--	--	--	--	--	--	--	--	--	--
M431DRAFT_312519	A1A108680.1	5.98953	4.71567	7.2634	1.54027	0.623183	0.632231	1	0.234084	0.553302	0.739102	0.442571	GO:0006397	biological process	mRNA processing	K12861	ko03040	Spliceosome	Trichoderma harzianum	breast carcinoma amplified sequence 2	PF05700.9	BCAS2	Breast carcinoma amplified sequence 2 (BCAS2)
M431DRAFT_495233	A1A103040.1	16.8922	13.2998	20.4845	1.54021	0.623126	0.363591	1	1.15657	0.75811	1.43208	1.46636	--	--	--	--	--	--	Trichoderma harzianum	hypothetical protein THAR02_04754	PF13298.4	LigD_N	DNA polymerase Ligase (LigD)
M431DRAFT_81401	A1A105658.1	317.619	250.288	384.949	1.53802	0.621078	0.00251196	0.0967774	15.5232	14.4672	22.3976	22.7961	GO:0035556	biological process	intracellular signal transduction	K19838	ko04011	MAPK signaling pathway - yeast	Trichoderma harzianum	hypothetical protein THAR02_08610	PF00610.19,PF00615.17	DEP|RGS	Domain found in Dishevelled, Egl-10, and Pleckstrin (DEP)|Regulator of G protein signaling domain
M431DRAFT_144513	A1A100373.1	42.6514	33.6118	51.6911	1.53788	0.620948	0.143154	1	1.83612	2.14183	3.3379	2.65093	--	--	--	--	--	--	Trichoderma harzianum	hypothetical protein THAR02_00572	--	--	--
M431DRAFT_61248	A1A101371.1	893.483	704.141	1082.83	1.5378	0.620866	0.116897	0.957161	46.8661	74.069	75.8527	105.233	GO:0003676,GO:0046872	molecular function|molecular function	nucleic acid binding|metal ion binding	--	--	--	Trichoderma harzianum	hypothetical protein THAR02_11174	--	--	--
M431DRAFT_85559	A1A102930.1	134.496	106.019	162.973	1.5372	0.620304	0.0206408	0.389245	7.10912	8.61371	11.4433	12.1759	--	--	--	--	--	--	Trichoderma harzianum	hypothetical protein THAR02_09514	PF08316.9	Pal1	Pal1 cell morphology protein
M431DRAFT_1154	A1A109383.1	273.384	215.528	331.24	1.53688	0.620002	0.00414558	0.13349	9.36211	9.8667	12.9906	15.9067	GO:0006777,GO:0032324	biological process|biological process	Mo-molybdopterin cofactor biosynthetic process|molybdopterin cofactor biosynthetic process	K15376	ko00790,ko04727	Folate biosynthesis|GABAergic synapse	Trichoderma harzianum	gephyrin	PF00994.22,PF03453.15,PF03454.13	MoCF_biosynth|MoeA_N|MoeA_C	Probable molybdopterin binding domain|MoeA N-terminal region (domain I and II)|MoeA C-terminal region (domain IV)
M431DRAFT_496324	A1A100430.1	6.61457	5.21736	8.01179	1.5356	0.618803	0.636539	1	0.338018	0.285347	0.296463	0.639075	--	--	--	--	--	--	Oidiodendron maius Zn	hypothetical protein OIDMADRAFT_61355	--	--	--
M431DRAFT_77647	A1A111193.1	972.722	767.698	1177.75	1.53413	0.617418	0.000246815	0.0171878	20.5723	24.9009	34.2504	33.9477	GO:0004519,GO:0006289,GO:0009411	molecular function|biological process|biological process	endonuclease activity|nucleotide-excision repair|response to UV	--	--	--	Trichoderma harzianum	UV-damage endonuclease	PF03851.12	UvdE	UV-endonuclease UvdE
M431DRAFT_113343	A1A110323.1	21.5127	16.9786	26.0467	1.53409	0.617379	0.302084	1	0.916865	2.1109	2.63176	1.89106	--	--	--	--	--	--	Trichoderma harzianum	hypothetical protein THAR02_03035	PF06966.10	DUF1295	Protein of unknown function (DUF1295)
M431DRAFT_84296	A1A111328.1	47.9081	37.8146	58.0016	1.53384	0.617149	0.126617	0.979559	1.23437	1.87564	2.55769	2.10039	--	--	--	--	--	--	Trichoderma harzianum	hypothetical protein THAR02_07575	PF00092.26,PF14623.4,PF14624.4	VWA|Vint|Vwaint	von Willebrand factor type A domain|Hint-domain|VWA / Hh protein intein-like
M431DRAFT_77627	A1A111264.1	336.944	265.985	407.904	1.53356	0.616883	0.00214947	0.0865779	18.3254	16.5012	27.5993	24.7779	GO:0004496,GO:0005524,GO:0005737,GO:0008152,GO:0008299,GO:0016301,GO:0016773	molecular function|molecular function|cellular component|biological process|biological process|molecular function|molecular function	mevalonate kinase activity|ATP binding|cytoplasm|metabolic process|isoprenoid biosynthetic process|kinase activity|phosphotransferase activity, alcohol group as acceptor	K00869	ko00900,ko04146	Terpenoid backbone biosynthesis|Peroxisome	Trichoderma harzianum	hypothetical protein THAR02_06504	PF00288.24,PF08544.11	GHMP_kinases_N|GHMP_kinases_C	GHMP kinases N terminal domain|GHMP kinases C terminal
M431DRAFT_81993	A1A105584.1	9.55831	7.5473	11.5693	1.53291	0.616271	0.530726	1	0.368297	0.820797	0.852772	0.919145	--	--	--	--	--	--	Trichoderma harzianum	epoxide hydrolase 2	PF00561.18,PF03736.15	Abhydrolase_1|EPTP	alpha/beta hydrolase fold|EPTP domain
M431DRAFT_496252	--	1.77881	1.40466	2.15296	1.53273	0.616102	0.942221	1	0	0.693051	0.240017	0.776093	--	--	--	--	--	--	--	--	--	--	--
M431DRAFT_81370	A1A105836.1	98.239	77.5802	118.898	1.53258	0.615962	0.0415531	0.580137	2.99399	3.97274	4.97076	5.45331	GO:0003824	molecular function	catalytic activity	--	--	--	Trichoderma harzianum	hypothetical protein THAR02_01287	PF00723.19	Glyco_hydro_15	Glycosyl hydrolases family 15
M431DRAFT_513295	A1A101608.1	19.1637	15.1392	23.1881	1.53165	0.615091	0.345619	1	0.495965	0.645967	0.782987	0.924303	--	--	--	--	--	--	Trichoderma harzianum	hypothetical protein THAR02_07976	PF06985.9	HET	Heterokaryon incompatibility protein (HET)
M431DRAFT_213772	--	22.8187	18.0378	27.5996	1.5301	0.613621	0.282646	1	2.01435	1.48405	3.08373	2.1812	--	--	--	--	--	--	--	--	--	--	--
M431DRAFT_2414	A1A103901.1	128.224	101.359	155.089	1.53009	0.613618	0.194078	1	4.54003	4.86445	5.28367	8.76521	--	--	--	--	--	--	Trichoderma harzianum	hypothetical protein THAR02_07385	--	--	--
M431DRAFT_224192	--	42.4494	33.5672	51.3316	1.52922	0.612796	0.165261	1	2.81502	4.12999	4.29088	6.05634	--	--	--	--	--	--	--	--	--	--	--
M431DRAFT_15370	A1A105134.1	4.764	3.76807	5.75994	1.52862	0.612227	0.706241	1	0.0826266	0.251105	0.260888	0.234328	--	--	--	--	--	--	Trichoderma harzianum	hypothetical protein THAR02_00240	--	--	--
M431DRAFT_142220	A1A102904.1	5.38346	4.25861	6.50832	1.52827	0.611904	0.738311	1	0.14802	0.187433	0.0778938	0.419782	GO:0016021,GO:0055085	cellular component|biological process	integral component of membrane|transmembrane transport	K02575	ko00910	Nitrogen metabolism	Trichoderma harzianum	nitrate transporter	PF07690.14	MFS_1	Major Facilitator Superfamily
M431DRAFT_515779	A1A104699.1	5.38346	4.25861	6.50832	1.52827	0.611904	0.738311	1	0.115918	0.146783	0.0610005	0.328741	GO:0003824,GO:0004553,GO:0004565,GO:0005975,GO:0009341,GO:0030246	molecular function|molecular function|molecular function|biological process|cellular component|molecular function	catalytic activity|hydrolase activity, hydrolyzing O-glycosyl compounds|beta-galactosidase activity|carbohydrate metabolic process|beta-galactosidase complex|carbohydrate binding	K01190	ko00052,ko00511,ko00600	Galactose metabolism|Other glycan degradation|Sphingolipid metabolism	Nectria haematococca mpVI 77-13-4	TPA_inf: intracellular beta-galactosidase BgaD	PF00703.19,PF02836.15,PF02837.16,PF02929.15,PF16353.3	Glyco_hydro_2|Glyco_hydro_2_C|Glyco_hydro_2_N|Bgal_small_N|DUF4981	Glycosyl hydrolases family 2|"Glycosyl hydrolases family 2, TIM barrel domain"|"Glycosyl hydrolases family 2, sugar binding domain"|Beta galactosidase small chain|Domain of unknown function(DUF4981)
M431DRAFT_2479	A1A103982.1	350.537	277.434	423.64	1.52699	0.610694	0.00454231	0.142688	8.07724	9.31713	11.6037	14.3461	GO:0003676,GO:0003677,GO:0005634,GO:0006351,GO:0008270,GO:0046872	molecular function|molecular function|cellular component|biological process|molecular function|molecular function	nucleic acid binding|DNA binding|nucleus|transcription, DNA-templated|zinc ion binding|metal ion binding	--	--	--	Trichoderma harzianum	hypothetical protein THAR02_04707	PF04082.16	Fungal_trans	Fungal specific transcription factor domain
M431DRAFT_508897	A1A100316.1	250.764	198.516	303.011	1.52638	0.610116	0.00531247	0.158125	12.3265	12.5466	18.4358	18.7333	GO:0008152,GO:0016616,GO:0051287,GO:0055114	biological process|molecular function|molecular function|biological process	metabolic process|oxidoreductase activity, acting on the CH-OH group of donors, NAD or NADP as acceptor|NAD binding|oxidation-reduction process	K03778	ko00620	Pyruvate metabolism	Trichoderma harzianum	D-lactate dehydrogenase	PF00389.28,PF02826.17	2-Hacid_dh|2-Hacid_dh_C	D-isomer specific 2-hydroxyacid dehydrogenase, catalytic domain|"D-isomer specific 2-hydroxyacid dehydrogenase, NAD binding domain"
M431DRAFT_226759	--	6.01185	4.7603	7.2634	1.52583	0.609591	0.632031	1	0.660739	0.286859	0.894102	0.535384	--	--	--	--	--	--	--	--	--	--	--
M431DRAFT_512588	A1A105892.1	235.911	186.81	285.012	1.52568	0.609457	0.20697	1	4.75103	10.4343	9.96069	12.5468	--	--	--	--	--	--	Trichoderma harzianum	hypothetical protein THAR02_04359	--	--	--
M431DRAFT_494382	A1A111942.1	3076.32	2436.3	3716.34	1.5254	0.609189	0.00424715	0.135637	215.746	232.948	297.923	371.141	--	--	--	--	--	--	Trichoderma harzianum	hypothetical protein THAR02_10517	--	--	--
M431DRAFT_90982	A1A101946.1	18.9921	15.05	22.9342	1.52387	0.607738	0.575459	1	0.331467	1.45505	0.872153	1.75473	--	--	--	--	--	--	Trichoderma harzianum	hypothetical protein THAR02_04109	PF14388.4	DUF4419	Domain of unknown function (DUF4419)
M431DRAFT_73726	A1A109738.1	5.97597	4.73799	7.21395	1.52258	0.606516	0.632352	1	0.331467	0.33578	0.697723	0.300811	GO:0016021,GO:0055085	cellular component|biological process	integral component of membrane|transmembrane transport	--	--	--	Trichoderma harzianum	riboflavin transporter MCH5	PF07690.14	MFS_1	Major Facilitator Superfamily
M431DRAFT_217221	A1A102265.1	5440.66	4314.31	6567.01	1.52215	0.606108	7.54e-05	0.00714119	224.76	241.754	320.778	373.619	GO:0016021	cellular component	integral component of membrane	K04709	ko00600	Sphingolipid metabolism	Trichoderma harzianum	hypothetical protein THAR02_04186	PF03798.14,PF08390.9	TRAM_LAG1_CLN8|TRAM1	TLC domain|TRAM1-like protein
M431DRAFT_100650	A1A100514.1	1.78439	1.41582	2.15296	1.52065	0.604686	0.942266	1	0.0826266	0.167404	0.0869625	0.281193	--	--	--	--	--	--	Trichoderma harzianum	hypothetical protein THAR02_06068	--	--	--
M431DRAFT_16460	A1A103544.1	1.78439	1.41582	2.15296	1.52065	0.604686	0.942266	1	0.0501575	0.10162	0.0527896	0.170695	--	--	--	--	--	--	Trichoderma harzianum	hypothetical protein THAR02_05882	--	--	--
M431DRAFT_6986	A1A101007.1	1.78439	1.41582	2.15296	1.52065	0.604686	0.942266	1	0.0579394	0.117387	0.0609798	0.197178	GO:0005215,GO:0016020,GO:0016021,GO:0022857,GO:0022891,GO:0055085	molecular function|cellular component|cellular component|molecular function|molecular function|biological process	transporter activity|membrane|integral component of membrane|transmembrane transporter activity|substrate-specific transmembrane transporter activity|transmembrane transport	--	--	--	Trichoderma harzianum	hypothetical protein THAR02_02301	PF00083.22	Sugar_tr	Sugar (and other) transporter
M431DRAFT_129487	A1A108317.1	4.7337	3.75691	5.71049	1.52	0.604067	0.706492	1	0.134887	0.956498	0.99376	0.612061	GO:0006401,GO:0032299	biological process|cellular component	RNA catabolic process|ribonuclease H2 complex	K10745	ko03030	DNA replication	Trichoderma harzianum	ribonuclease H2 subunit C	PF08615.9	RNase_H2_suC	Ribonuclease H2 non-catalytic subunit (Ylr154p-like)
M431DRAFT_88544	A1A101238.1	356.411	282.908	429.914	1.51963	0.603716	0.0026754	0.101402	13.2678	13.0413	18.5727	20.5647	GO:0000981,GO:0003677,GO:0005634,GO:0006351,GO:0006355,GO:0008270	molecular function|molecular function|cellular component|biological process|biological process|molecular function	RNA polymerase II transcription factor activity, sequence-specific DNA binding|DNA binding|nucleus|transcription, DNA-templated|regulation of transcription, DNA-templated|zinc ion binding	--	--	--	Trichoderma harzianum	fungal specific transcription factor domain-containing protein	PF00172.16,PF04082.16	Zn_clus|Fungal_trans	Fungal Zn(2)-Cys(6) binuclear cluster domain|Fungal specific transcription factor domain
M431DRAFT_86597	A1A104316.1	21.4798	17.0679	25.8916	1.51698	0.6012	0.328754	1	0.96202	0.871956	1.17237	1.55081	GO:0016021,GO:0055085	cellular component|biological process	integral component of membrane|transmembrane transport	--	--	--	Trichoderma harzianum	major facilitator superfamily transporter	PF07690.14	MFS_1	Major Facilitator Superfamily
M431DRAFT_78545	A1A110716.1	7.73005	6.14264	9.31747	1.51685	0.601078	0.577224	1	0.383147	0.621013	0.967809	0.521568	GO:0003824,GO:0005515,GO:0009116	molecular function|molecular function|biological process	catalytic activity|protein binding|nucleoside metabolic process	--	--	--	Trichoderma harzianum	kinesin	PF00023.28,PF01048.18,PF05729.10,PF12796.5,PF13637.4	Ank|PNP_UDP_1|NACHT|Ank_2|Ank_4	Ankyrin repeat|Phosphorylase superfamily|NACHT domain|Ankyrin repeats (3 copies)|Ankyrin repeats (many copies)
M431DRAFT_483781	A1A107881.1	128.543	102.162	154.925	1.51646	0.600711	0.0264015	0.450814	8.83019	12.0564	17.577	13.3922	--	--	--	--	--	--	Trichoderma harzianum	hypothetical protein THAR02_10324	--	--	--
M431DRAFT_71935	A1A109828.1	2251	1789.22	2712.78	1.51618	0.600442	0.000195489	0.0143029	61.2512	73.2126	92.7574	106.428	GO:0000166,GO:0004812,GO:0004815,GO:0005524,GO:0005737,GO:0006418,GO:0006422	molecular function|molecular function|molecular function|molecular function|cellular component|biological process|biological process	nucleotide binding|aminoacyl-tRNA ligase activity|aspartate-tRNA ligase activity|ATP binding|cytoplasm|tRNA aminoacylation for protein translation|aspartyl-tRNA aminoacylation	--	--	--	Trichoderma harzianum	aspartyl-tRNA synthetase	PF00152.18,PF09924.7	tRNA-synt_2|DUF2156	tRNA synthetases class II (D, K and N) |Uncharacterised conserved protein (DUF2156)
M431DRAFT_98168	A1A106868.1	43.5217	34.604	52.4395	1.51541	0.599713	0.156956	1	1.7032	1.58915	2.50017	2.3897	GO:0005515	molecular function	protein binding	--	--	--	Trichoderma harzianum	hypothetical protein THAR02_02905	PF05729.10,PF12796.5,PF17100.3	NACHT|Ank_2|NACHT_N	NACHT domain|Ankyrin repeats (3 copies)|N-terminal domain of NWD NACHT-NTPase
M431DRAFT_496645	A1A100899.1	14.8899	11.8505	17.9293	1.51295	0.597366	0.426134	1	0.569248	0.532297	0.737378	0.894116	GO:0000981,GO:0003677,GO:0005634,GO:0006351,GO:0006355,GO:0008270	molecular function|molecular function|cellular component|biological process|biological process|molecular function	RNA polymerase II transcription factor activity, sequence-specific DNA binding|DNA binding|nucleus|transcription, DNA-templated|regulation of transcription, DNA-templated|zinc ion binding	--	--	--	Trichoderma harzianum	hypothetical protein THAR02_01718	PF00172.16,PF04082.16	Zn_clus|Fungal_trans	Fungal Zn(2)-Cys(6) binuclear cluster domain|Fungal specific transcription factor domain
M431DRAFT_495458	A1A103270.1	18586.4	14802.6	22370.1	1.51123	0.595726	0.00618544	0.174399	551.311	513.745	702.498	873.027	--	--	--	--	--	--	Trichoderma harzianum	hypothetical protein THAR02_09768	PF11899.6,PF13489.4	DUF3419|Methyltransf_23	Protein of unknown function (DUF3419)|Methyltransferase domain
M431DRAFT_492020	A1A111213.1	194.467	154.915	234.018	1.51062	0.595138	0.0165921	0.342388	10.0174	10.3356	17.3765	12.7665	GO:0003824,GO:0003867,GO:0008483,GO:0009448,GO:0030170	molecular function|molecular function|molecular function|biological process|molecular function	catalytic activity|4-aminobutyrate transaminase activity|transaminase activity|gamma-aminobutyric acid metabolic process|pyridoxal phosphate binding	--	--	--	Trichoderma harzianum	4-aminobutyrate aminotransferase	PF00202.19	Aminotran_3	Aminotransferase class-III
M431DRAFT_492537	--	6.49336	5.17273	7.814	1.51062	0.595136	0.637439	1	0.191317	0.872128	0.906103	0.651085	--	--	--	--	--	--	--	--	--	--	--
M431DRAFT_502545	--	6.53483	5.2062	7.86345	1.5104	0.59493	0.63713	1	0.709109	0.862004	1.19411	1.12617	--	--	--	--	--	--	--	--	--	--	--
M431DRAFT_511784	A1A107290.1	82.252	65.54	98.964	1.50998	0.594528	0.232238	1	4.32871	10.4813	10.2229	11.4977	--	--	--	--	--	--	Trichoderma harzianum	hypothetical protein THAR02_07952	--	--	--
M431DRAFT_91816	A1A102317.1	106.191	84.6258	127.757	1.50967	0.594232	0.0569575	0.690177	3.56327	5.24139	5.70245	7.25372	GO:0000981,GO:0003677,GO:0005515,GO:0005634,GO:0006355,GO:0008270,GO:0046872	molecular function|molecular function|molecular function|cellular component|biological process|molecular function|molecular function	RNA polymerase II transcription factor activity, sequence-specific DNA binding|DNA binding|protein binding|nucleus|regulation of transcription, DNA-templated|zinc ion binding|metal ion binding	--	--	--	Trichoderma harzianum	hypothetical protein THAR02_05288	PF01388.19	ARID	ARID/BRIGHT DNA binding domain
M431DRAFT_88555	A1A100862.1	1136.3	905.859	1366.74	1.50878	0.593383	0.000298832	0.0196476	18.8344	16.096	26.7876	24.9128	--	--	--	--	--	--	Trichoderma harzianum	WSC domain-containing protein	PF01822.17	WSC	WSC domain
M431DRAFT_458567	--	1.78997	1.42698	2.15296	1.50876	0.59336	0.94231	1	0.467314	0.236698	0.245919	0.795177	--	--	--	--	--	--	--	--	--	--	--
M431DRAFT_507859	A1A102933.1	1.78997	1.42698	2.15296	1.50876	0.59336	0.94231	1	0.0535662	0.0271316	0.0281886	0.0911478	GO:0016491,GO:0020037,GO:0030151,GO:0042128,GO:0055114	molecular function|molecular function|molecular function|biological process|biological process	oxidoreductase activity|heme binding|molybdenum ion binding|nitrate assimilation|oxidation-reduction process	K10534	ko00910	Nitrogen metabolism	Trichoderma harzianum	nitrate nonutilizer-3	PF00173.26,PF00174.17,PF00175.19,PF00970.22,PF03404.14	Cyt-b5|Oxidored_molyb|NAD_binding_1|FAD_binding_6|Mo-co_dimer	Cytochrome b5-like Heme/Steroid binding domain|Oxidoreductase molybdopterin binding domain|Oxidoreductase NAD-binding domain |Oxidoreductase FAD-binding domain|Mo-co oxidoreductase dimerisation domain
M431DRAFT_515795	A1A104712.1	1.78997	1.42698	2.15296	1.50876	0.59336	0.94231	1	0.139281	0.0705467	0.073295	0.236999	GO:0006006,GO:0016620,GO:0050661,GO:0051287,GO:0055114	biological process|molecular function|molecular function|molecular function|biological process	glucose metabolic process|oxidoreductase activity, acting on the aldehyde or oxo group of donors, NAD or NADP as acceptor|NADP binding|NAD binding|oxidation-reduction process	--	--	--	Trichoderma virens Gv29-8	hypothetical protein TRIVIDRAFT_217322	PF00044.22,PF02800.18	Gp_dh_N|Gp_dh_C	Glyceraldehyde 3-phosphate dehydrogenase, NAD binding domain|"Glyceraldehyde 3-phosphate dehydrogenase, C-terminal domain"
M431DRAFT_521615	A1A101012.1	1.78997	1.42698	2.15296	1.50876	0.59336	0.94231	1	0.152168	0.0770742	0.0800767	0.258928	GO:0008152,GO:0016616,GO:0051287,GO:0055114	biological process|molecular function|molecular function|biological process	metabolic process|oxidoreductase activity, acting on the CH-OH group of donors, NAD or NADP as acceptor|NAD binding|oxidation-reduction process	--	--	--	Trichoderma harzianum	D-isomer specific 2-hydroxyacid dehydrogenase	PF00389.28,PF02826.17	2-Hacid_dh|2-Hacid_dh_C	D-isomer specific 2-hydroxyacid dehydrogenase, catalytic domain|"D-isomer specific 2-hydroxyacid dehydrogenase, NAD binding domain"
M431DRAFT_524427	A1A106025.1	1.78997	1.42698	2.15296	1.50876	0.59336	0.94231	1	0.0780278	0.0395216	0.0410612	0.132771	GO:0003677,GO:0005634,GO:0006351,GO:0008270	molecular function|cellular component|biological process|molecular function	DNA binding|nucleus|transcription, DNA-templated|zinc ion binding	--	--	--	Trichoderma virens Gv29-8	hypothetical protein TRIVIDRAFT_12010, partial	PF04082.16	Fungal_trans	Fungal specific transcription factor domain
M431DRAFT_497776	--	255.99	204.168	307.812	1.50764	0.592291	0.00679133	0.186155	91.5653	95.8195	131.373	145.027	--	--	--	--	--	--	--	--	--	--	--
M431DRAFT_525822	A1A101361.1	57.655	45.9864	69.3237	1.50748	0.592143	0.106405	0.924145	2.87694	2.62866	4.6903	3.45556	--	--	--	--	--	--	Trichoderma harzianum	hypothetical protein THAR02_07712	PF02636.15	Methyltransf_28	Putative S-adenosyl-L-methionine-dependent methyltransferase
M431DRAFT_11442	A1A106830.1	53.4467	42.6307	64.2627	1.50743	0.592089	0.121632	0.967696	3.09697	3.27987	5.18554	4.23178	--	--	--	--	--	--	Trichoderma harzianum	hypothetical protein THAR02_02513	--	--	--
M431DRAFT_492920	A1A105744.1	28696.9	22892.7	34501.1	1.50708	0.591753	6.54e-05	0.00646593	1265.38	1397.57	1905.91	2019.43	GO:0003983,GO:0006011,GO:0008152,GO:0070569	molecular function|biological process|biological process|molecular function	UTP:glucose-1-phosphate uridylyltransferase activity|UDP-glucose metabolic process|metabolic process|uridylyltransferase activity	K00963	ko00040,ko00052,ko00500,ko00520,ko00541	Pentose and glucuronate interconversions|Galactose metabolism|Starch and sucrose metabolism|Amino sugar and nucleotide sugar metabolism|O-Antigen nucleotide sugar biosynthesis	Trichoderma virens Gv29-8	hypothetical protein TRIVIDRAFT_84734	PF01704.16	UDPGP	UTP--glucose-1-phosphate uridylyltransferase
M431DRAFT_73681	A1A109510.1	1764.16	1407.5	2120.81	1.50679	0.591482	0.0236581	0.422701	67.9763	105.22	119.826	134.586	--	--	--	--	--	--	Trichoderma harzianum	hypothetical protein THAR02_10444	--	--	--
M431DRAFT_153281	A1A101470.1	9.45942	7.5473	11.3715	1.5067	0.591394	0.531376	1	0.2016	0.44929	0.636536	0.32017	--	--	--	--	--	--	Trichoderma harzianum	hypothetical protein THAR02_05551	PF00615.17	RGS	Regulator of G protein signaling domain
M431DRAFT_502673	A1A109523.1	650.72	519.194	782.246	1.50665	0.591349	0.000960422	0.0478555	20.2989	21.1723	28.7624	32.3656	GO:0004499,GO:0016491,GO:0050660,GO:0050661,GO:0055114	molecular function|molecular function|molecular function|molecular function|biological process	N,N-dimethylaniline monooxygenase activity|oxidoreductase activity|flavin adenine dinucleotide binding|NADP binding|oxidation-reduction process	--	--	--	Trichoderma harzianum	hypothetical protein THAR02_06974	PF00743.17	FMO-like	Flavin-binding monooxygenase-like
M431DRAFT_517906	A1A110935.1	422.926	337.501	508.351	1.50622	0.590934	0.00219543	0.0878702	20.2702	18.9801	28.0801	29.8306	GO:0016491,GO:0055114	molecular function|biological process	oxidoreductase activity|oxidation-reduction process	--	--	--	Trichoderma harzianum	TfdA family Taurine catabolism dioxygenase TauD	PF02668.14	TauD	Taurine catabolism dioxygenase TauD, TfdA family
M431DRAFT_75037	A1A104797.1	44.5876	35.5851	53.5901	1.50597	0.590693	0.159861	1	1.19368	0.950095	1.55544	1.61202	--	--	--	--	--	--	Trichoderma harzianum	hypothetical protein THAR02_07446	--	--	--
M431DRAFT_96230	A1A102072.1	28.5082	22.7535	34.2629	1.50583	0.590561	0.243988	1	2.79472	2.6046	4.94152	3.0435	--	--	--	--	--	--	Trichoderma harzianum	hypothetical protein THAR02_04253	PF12511.6	DUF3716	Protein of unknown function (DUF3716)
M431DRAFT_100252	A1A107533.1	13.0035	10.3789	15.628	1.50574	0.590475	0.457229	1	0.612096	1.3287	1.65656	1.19033	--	--	--	--	--	--	Scedosporium apiospermum	Uncharacterized protein SAPIO_CDS6301	PF00903.23	Glyoxalase	Glyoxalase/Bleomycin resistance protein/Dioxygenase superfamily
M431DRAFT_19652	A1A107248.1	2.96047	2.36341	3.55753	1.50525	0.590004	0.799651	1	0.202891	0.308297	0.640614	0.115079	GO:0003676,GO:0008270	molecular function|molecular function	nucleic acid binding|zinc ion binding	--	--	--	Trichoderma virens Gv29-8	hypothetical protein TRIVIDRAFT_55196	PF06220.10	zf-U1	U1 zinc finger
M431DRAFT_76414	A1A108769.1	3.00193	2.39689	3.60698	1.50486	0.589626	0.799318	1	0.298807	0	0.314487	0.135586	--	--	--	--	--	--	Trichoderma harzianum	hypothetical protein THAR02_04493	--	--	--
M431DRAFT_343161	--	26.0506	20.8025	31.2988	1.50457	0.589348	0.298666	1	2.37919	3.48132	3.33872	5.24792	--	--	--	--	--	--	--	--	--	--	--
M431DRAFT_2034	A1A108423.1	3.54405	2.83163	4.25647	1.50319	0.588024	0.801128	1	0.256812	0.520308	0.405434	0.728315	--	--	--	--	--	--	Madurella mycetomatis	Pre-mRNA-splicing factor SLU7	--	--	--
M431DRAFT_116932	A1A104223.1	7352.24	5874.7	8829.78	1.50302	0.587862	0.0549332	0.679479	275.691	290.394	348.285	483.206	GO:0006629,GO:0016717,GO:0055114	biological process|molecular function|biological process	lipid metabolic process|oxidoreductase activity, acting on paired donors, with oxidation of a pair of donors resulting in the reduction of molecular oxygen to two molecules of water|oxidation-reduction process	--	--	--	Trichoderma harzianum	hypothetical protein THAR02_10595	PF00487.22,PF11960.6	FA_desaturase|DUF3474	Fatty acid desaturase|Domain of unknown function (DUF3474)
M431DRAFT_508253	--	5.96799	4.77146	7.16451	1.50153	0.586436	0.671938	1	0.915861	0.231945	1.32539	0.389605	--	--	--	--	--	--	--	--	--	--	--
M431DRAFT_71600	A1A109378.1	525.647	420.274	631.02	1.50145	0.586355	0.245279	1	25.3897	57.0114	52.576	67.5858	--	--	--	--	--	--	Trichoderma harzianum	hypothetical protein THAR02_03330	--	--	--
M431DRAFT_508280	A1A102909.1	3347.47	2677.46	4017.48	1.50048	0.585427	0.0141987	0.306225	158.773	217.28	250.727	299.786	GO:0008270,GO:0016491,GO:0055114	molecular function|molecular function|biological process	zinc ion binding|oxidoreductase activity|oxidation-reduction process	--	--	--	Trichoderma harzianum	D-xylulose reductase A	PF00107.24,PF08240.10	ADH_zinc_N|ADH_N	Zinc-binding dehydrogenase|Alcohol dehydrogenase GroES-like domain
M431DRAFT_5525	A1A102949.1	29.5452	23.6341	35.4563	1.50022	0.585172	0.268266	1	1.07978	1.64075	1.64784	2.3273	GO:0005515	molecular function	protein binding	--	--	--	Trichoderma harzianum	hypothetical protein THAR02_09316	PF12937.5	F-box-like	F-box-like
M431DRAFT_177824	A1A109706.1	797.982	638.536	957.428	1.49941	0.584397	0.000675522	0.0364908	46.317	42.982	66.4992	64.7242	GO:0008270,GO:0016491,GO:0055114	molecular function|molecular function|biological process	zinc ion binding|oxidoreductase activity|oxidation-reduction process	K00008	ko00040,ko00051	Pentose and glucuronate interconversions|Fructose and mannose metabolism	Trichoderma virens Gv29-8	hypothetical protein TRIVIDRAFT_83861	PF00107.24,PF08240.10	ADH_zinc_N|ADH_N	Zinc-binding dehydrogenase|Alcohol dehydrogenase GroES-like domain
M431DRAFT_477855	A1A104776.1	1532.53	1226.75	1838.31	1.49852	0.583539	0.000299133	0.0196476	34.2686	32.1316	46.3986	51.0511	--	--	--	--	--	--	Trichoderma harzianum	WSC domain-containing protein	PF01822.17,PF07250.9,PF09118.9	WSC|Glyoxal_oxid_N|DUF1929	WSC domain|Glyoxal oxidase N-terminus|Domain of unknown function (DUF1929)
M431DRAFT_260153	--	2.96605	2.37457	3.55753	1.49818	0.583209	0.799606	1	0.368614	0.248941	0.775916	0.139384	--	--	--	--	--	--	--	--	--	--	--
M431DRAFT_508713	A1A104254.1	89.1036	71.3371	106.87	1.4981	0.583134	0.172565	1	3.06576	5.1216	4.98148	6.95555	GO:0004497,GO:0016705,GO:0055114	molecular function|molecular function|biological process	monooxygenase activity|oxidoreductase activity, acting on paired donors, with incorporation or reduction of molecular oxygen|oxidation-reduction process	--	--	--	Trichoderma harzianum	alkanesulfonate monooxygenase	PF00296.18	Bac_luciferase	Luciferase-like monooxygenase
M431DRAFT_496332	A1A101209.1	4.72014	3.77923	5.66104	1.49794	0.582976	0.706605	1	0.0384699	0.0649508	0.10797	0.0436399	GO:0003824,GO:0004190,GO:0006508,GO:0008152	molecular function|molecular function|biological process|biological process	catalytic activity|aspartic-type endopeptidase activity|proteolysis|metabolic process	--	--	--	Trichoderma reesei RUT C-30	acetyl-CoA synthetase-like protein	PF00501.26,PF00550.23,PF00668.18	AMP-binding|PP-binding|Condensation	AMP-binding enzyme|Phosphopantetheine attachment site|Condensation domain
M431DRAFT_543285	A1A111685.1	1137.92	911.199	1364.64	1.49763	0.582685	0.000424453	0.0259612	30.4971	27.8382	41.9077	43.698	--	--	--	--	--	--	Trichoderma harzianum	hypothetical protein THAR02_00159	PF04516.13	CP2	CP2 transcription factor
M431DRAFT_88275	A1A100532.1	5.30372	4.24745	6.35998	1.49737	0.582426	0.710073	1	0.483155	0.978885	0.847516	1.27887	GO:0045735	molecular function	nutrient reservoir activity	--	--	--	Trichoderma virens Gv29-8	hypothetical protein TRIVIDRAFT_57440	PF00190.20	Cupin_1	Cupin
M431DRAFT_495634	A1A104194.1	3.54963	2.84279	4.25647	1.49729	0.582349	0.8011	1	0.176327	0.178621	0.18558	0.333373	GO:0005506,GO:0016705,GO:0020037,GO:0055114	molecular function|molecular function|molecular function|biological process	iron ion binding|oxidoreductase activity, acting on paired donors, with incorporation or reduction of molecular oxygen|heme binding|oxidation-reduction process	--	--	--	Trichoderma harzianum	cytochrome P450	PF00067.20	p450	Cytochrome P450
M431DRAFT_438756	--	1.79555	1.43813	2.15296	1.49705	0.582122	0.942355	1	0.483155	0	0.169503	0.548088	--	--	--	--	--	--	--	--	--	--	--
M431DRAFT_511451	A1A102583.1	1.79555	1.43813	2.15296	1.49705	0.582122	0.942355	1	0.320694	0	0.112508	0.363793	--	--	--	--	--	--	Trichoderma harzianum	hypothetical protein THAR02_04633	--	--	--
M431DRAFT_82215	A1A105199.1	1.79555	1.43813	2.15296	1.49705	0.582122	0.942355	1	0.106102	0	0.0372234	0.120362	--	--	--	--	--	--	Trichoderma harzianum	hypothetical protein THAR02_00491	--	--	--
M431DRAFT_119288	A1A101009.1	8.85893	7.1014	10.6165	1.49498	0.580127	0.585826	1	0.491486	0.569007	0.591174	0.955779	GO:0003824,GO:0050662	molecular function|molecular function	catalytic activity|coenzyme binding	--	--	--	Trichoderma harzianum	hypothetical protein THAR02_02303	PF01370.19	Epimerase	NAD dependent epimerase/dehydratase family
M431DRAFT_102043	A1A103234.1	41.3734	33.1659	49.5809	1.49494	0.580083	0.189084	1	1.6968	1.71888	2.24505	2.74976	--	--	--	--	--	--	Trichoderma virens Gv29-8	hypothetical protein TRIVIDRAFT_228251	--	--	--
M431DRAFT_511781	A1A107284.1	170.796	136.945	204.647	1.49438	0.579549	0.0180965	0.360683	6.5336	6.48262	9.6082	9.44226	GO:0016021,GO:0055085	cellular component|biological process	integral component of membrane|transmembrane transport	--	--	--	Trichoderma virens Gv29-8	hypothetical protein TRIVIDRAFT_196765	PF07690.14	MFS_1	Major Facilitator Superfamily
M431DRAFT_488800	A1A106080.1	25.9629	20.8248	31.101	1.49346	0.578656	0.298875	1	0.986373	1.19905	1.45339	1.73435	GO:0003677,GO:0005634,GO:0006351,GO:0008270	molecular function|cellular component|biological process|molecular function	DNA binding|nucleus|transcription, DNA-templated|zinc ion binding	--	--	--	Trichoderma virens Gv29-8	hypothetical protein TRIVIDRAFT_228033	PF04082.16	Fungal_trans	Fungal specific transcription factor domain
M431DRAFT_71550	A1A109261.1	1280.03	1026.88	1533.19	1.49305	0.578267	0.0533607	0.666865	46.1925	67.661	73.4175	92.2908	GO:0005515,GO:0008270	molecular function|molecular function	protein binding|zinc ion binding	--	--	--	Trichoderma harzianum	hypothetical protein THAR02_01322	PF13639.4	zf-RING_2	Ring finger domain
M431DRAFT_528426	--	13.0122	10.4459	15.5786	1.49136	0.576627	0.457184	1	0.943753	0.661869	1.45171	0.905881	--	--	--	--	--	--	--	--	--	--	--
M431DRAFT_6684	A1A101322.1	54.3921	43.6676	65.1167	1.49119	0.576465	0.123938	0.9741	3.1087	2.3173	4.62995	3.32687	--	--	--	--	--	--	Trichoderma harzianum	hypothetical protein THAR02_07661	PF06985.9	HET	Heterokaryon incompatibility protein (HET)
M431DRAFT_86918	A1A104259.1	34.9449	28.0601	41.8297	1.49072	0.576006	0.415469	1	2.28283	1.18592	3.44993	1.66002	GO:0016491,GO:0055114	molecular function|biological process	oxidoreductase activity|oxidation-reduction process	--	--	--	Trichoderma virens Gv29-8	hypothetical protein TRIVIDRAFT_44989	PF01593.22	Amino_oxidase	Flavin containing amine oxidoreductase
M431DRAFT_171314	A1A112193.1	211.344	169.731	252.956	1.49034	0.575637	0.106656	0.924936	8.00205	11.6905	16.9585	11.7328	--	--	--	--	--	--	Trichoderma harzianum	hypothetical protein THAR02_00889	--	--	--
M431DRAFT_396012	A1A105594.1	423.531	340.142	506.92	1.49032	0.575619	0.0376469	0.557946	14.2607	18.7386	21.0031	26.9793	GO:0000981,GO:0003677,GO:0005634,GO:0006351,GO:0006355,GO:0008270	molecular function|molecular function|cellular component|biological process|biological process|molecular function	RNA polymerase II transcription factor activity, sequence-specific DNA binding|DNA binding|nucleus|transcription, DNA-templated|regulation of transcription, DNA-templated|zinc ion binding	--	--	--	Trichoderma atroviride IMI 206040	hypothetical protein TRIATDRAFT_86733	PF00172.16,PF04082.16	Zn_clus|Fungal_trans	Fungal Zn(2)-Cys(6) binuclear cluster domain|Fungal specific transcription factor domain
M431DRAFT_510711	A1A106302.1	144.836	116.387	173.286	1.48888	0.574223	0.0288978	0.477226	12.6521	16.3769	19.6041	22.5917	GO:0045735	molecular function	nutrient reservoir activity	--	--	--	Trichoderma harzianum	cupin domain-containing protein	PF00190.20	Cupin_1	Cupin
M431DRAFT_246502	--	5491.44	4414.32	6568.56	1.48801	0.573386	0.017603	0.355133	274.805	279.039	351.758	454.172	--	--	--	--	--	--	--	--	--	--	--
M431DRAFT_522676	A1A106159.1	355.35	285.784	424.916	1.48684	0.572252	0.00424745	0.135637	17.747	17.1052	25.0857	25.67	GO:0004664,GO:0008152,GO:0009094,GO:0016597	molecular function|biological process|biological process|molecular function	prephenate dehydratase activity|metabolic process|L-phenylalanine biosynthetic process|amino acid binding	K04518	ko00400	Phenylalanine, tyrosine and tryptophan biosynthesis	Trichoderma harzianum	hypothetical protein THAR02_10125	PF00800.16,PF01842.23	PDT|ACT	Prephenate dehydratase|ACT domain
M431DRAFT_499653	A1A102121.1	212.175	170.657	253.694	1.48657	0.57199	0.194908	1	9.36916	8.68333	10.0706	16.1686	GO:0005975,GO:0016773	biological process|molecular function	carbohydrate metabolic process|phosphotransferase activity, alcohol group as acceptor	K00854	ko00040	Pentose and glucuronate interconversions	Trichoderma harzianum	xylulokinase	PF00370.19,PF02782.14	FGGY_N|FGGY_C	FGGY family of carbohydrate kinases, N-terminal domain|"FGGY family of carbohydrate kinases, C-terminal domain"
M431DRAFT_122757	A1A102695.1	1.75966	1.41582	2.10351	1.48572	0.571166	0.942065	1	0.0793307	0.160726	0.166987	0.179984	GO:0008080	molecular function	N-acetyltransferase activity	--	--	--	Trichoderma harzianum	acetyltransferase	PF13673.5	Acetyltransf_10	Acetyltransferase (GNAT) domain
M431DRAFT_129292	A1A112275.1	3.51933	2.83163	4.20702	1.48572	0.571166	0.801254	1	0.0834327	0.169037	0.175622	0.189291	GO:0016491,GO:0055114,GO:0071949	molecular function|biological process|molecular function	oxidoreductase activity|oxidation-reduction process|FAD binding	--	--	--	Trichoderma harzianum	hypothetical protein THAR02_02962	PF01494.17	FAD_binding_3	FAD binding domain
M431DRAFT_193804	--	1.75966	1.41582	2.10351	1.48572	0.571166	0.942065	1	0.12783	0.258988	0.269077	0.29002	--	--	--	--	--	--	--	--	--	--	--
M431DRAFT_551513	A1A105566.1	1.75966	1.41582	2.10351	1.48572	0.571166	0.942065	1	0.0162861	0.0329961	0.0342816	0.0369498	GO:0003824,GO:0008152	molecular function|biological process	catalytic activity|metabolic process	--	--	--	Trichoderma harzianum	lovastatin nonaketide synthase	PF00501.26,PF00550.23,PF00668.18,PF07993.10,PF14765.4	AMP-binding|PP-binding|Condensation|NAD_binding_4|PS-DH	AMP-binding enzyme|Phosphopantetheine attachment site|Condensation domain|Male sterility protein|Polyketide synthase dehydratase
M431DRAFT_72372	A1A109885.1	653.457	525.848	781.066	1.48534	0.570797	0.00187379	0.077638	16.3445	23.0376	28.1894	28.9081	GO:0005524	molecular function	ATP binding	--	--	--	Trichoderma harzianum	hypothetical protein THAR02_03441	PF00176.21,PF00271.29	SNF2_N|Helicase_C	SNF2 family N-terminal domain|Helicase conserved C-terminal domain
M431DRAFT_94416	A1A107091.1	2695.95	2169.6	3222.31	1.48521	0.570667	0.00021991	0.0156924	56.6847	51.0684	78.6261	78.2412	GO:0000981,GO:0003677,GO:0005634,GO:0006351,GO:0006355,GO:0008270	molecular function|molecular function|cellular component|biological process|biological process|molecular function	RNA polymerase II transcription factor activity, sequence-specific DNA binding|DNA binding|nucleus|transcription, DNA-templated|regulation of transcription, DNA-templated|zinc ion binding	--	--	--	Trichoderma harzianum	hypothetical protein THAR02_01415	PF04082.16	Fungal_trans	Fungal specific transcription factor domain
M431DRAFT_501594	A1A101311.1	223.556	179.91	267.202	1.4852	0.57066	0.0116746	0.270931	32.9487	37.8778	51.4321	51.4455	--	--	--	--	--	--	Trichoderma harzianum	hypothetical protein THAR02_11315	--	--	--
M431DRAFT_503668	A1A104814.1	602.355	484.88	719.83	1.48455	0.57003	0.00150452	0.0668933	32.2937	36.2142	51.1224	48.3927	GO:0005829,GO:0006508,GO:0016920	cellular component|biological process|molecular function	cytosol|proteolysis|pyroglutamyl-peptidase activity	--	--	--	Trichoderma harzianum	hypothetical protein THAR02_10462	PF01470.15	Peptidase_C15	Pyroglutamyl peptidase
M431DRAFT_86990	A1A100157.1	53.9054	43.3998	64.411	1.48413	0.569621	0.196104	1	1.41313	3.10984	3.43614	3.09553	GO:0016021,GO:0055085	cellular component|biological process	integral component of membrane|transmembrane transport	--	--	--	Trichoderma harzianum	major facilitator superfamily transporter	PF07690.14	MFS_1	Major Facilitator Superfamily
M431DRAFT_486218	A1A102171.1	2519.45	2028.66	3010.24	1.48385	0.569349	0.000252511	0.0174718	135.789	118.744	179.39	190.803	GO:0004553,GO:0005975	molecular function|biological process	hydrolase activity, hydrolyzing O-glycosyl compounds|carbohydrate metabolic process	--	--	--	Trichoderma harzianum	beta-1,3-glucan-binding protein	PF00722.19	Glyco_hydro_16	Glycosyl hydrolases family 16
M431DRAFT_497412	A1A101949.1	8481.94	6830.74	10133.1	1.48346	0.568966	0.00401932	0.130515	354.239	394.41	488.28	597.156	GO:0004347,GO:0006094,GO:0006096	molecular function|biological process|biological process	glucose-6-phosphate isomerase activity|gluconeogenesis|glycolytic process	K01810	ko00010,ko00030,ko00500,ko00520	Glycolysis / Gluconeogenesis|Pentose phosphate pathway|Starch and sucrose metabolism|Amino sugar and nucleotide sugar metabolism	Trichoderma harzianum	glucose-6-phosphate isomerase	PF00342.17	PGI	Phosphoglucose isomerase
M431DRAFT_512206	--	26.5361	21.3711	31.701	1.48336	0.568865	0.30119	1	8.55185	5.77542	9.00062	11.857	--	--	--	--	--	--	--	--	--	--	--
M431DRAFT_510452	A1A101783.1	55.1475	44.4366	65.8584	1.48207	0.567617	0.143479	1	1.80539	2.6952	3.00021	3.5032	GO:0003824,GO:0016491,GO:0016614,GO:0050660,GO:0055114	molecular function|molecular function|molecular function|molecular function|biological process	catalytic activity|oxidoreductase activity|oxidoreductase activity, acting on CH-OH group of donors|flavin adenine dinucleotide binding|oxidation-reduction process	--	--	--	Trichoderma harzianum	hypothetical protein THAR02_01062	PF01565.21,PF08031.10	FAD_binding_4|BBE	FAD binding domain |Berberine and berberine like
M431DRAFT_494321	A1A112002.1	1049.3	845.758	1252.85	1.48133	0.566892	0.00070003	0.0374646	23.5795	23.7529	33.2186	35.4155	GO:0005524	molecular function	ATP binding	--	--	--	Trichoderma harzianum	hypothetical protein THAR02_05358	PF00176.21,PF00271.29	SNF2_N|Helicase_C	SNF2 family N-terminal domain|Helicase conserved C-terminal domain
M431DRAFT_9593	A1A105956.1	517.344	417.02	617.668	1.48115	0.566714	0.00205574	0.0836775	14.5038	17.2682	24.4238	21.6123	GO:0055085	biological process	transmembrane transport	--	--	--	Trichoderma harzianum	hypothetical protein THAR02_03311	PF03169.13	OPT	OPT oligopeptide transporter protein
M431DRAFT_140431	A1A110243.1	251.746	203.042	300.449	1.47974	0.565344	0.0102922	0.249953	7.77804	9.4551	11.8385	13.0767	GO:0004470,GO:0004471,GO:0006108,GO:0051287,GO:0055114	molecular function|molecular function|biological process|molecular function|biological process	malic enzyme activity|malate dehydrogenase (decarboxylating) (NAD+) activity|malate metabolic process|NAD binding|oxidation-reduction process	K00027	ko00620,ko02020	Pyruvate metabolism|Two-component system	Trichoderma harzianum	malate dehydrogenase (oxaloacetate-decarboxylating)	PF00390.17,PF03949.13	malic|Malic_M	Malic enzyme, N-terminal domain|"Malic enzyme, NAD binding domain"
M431DRAFT_126480	A1A111670.1	34.5882	27.9039	41.2724	1.47909	0.564711	0.230756	1	0.992094	1.36681	1.87948	1.53058	--	--	--	--	--	--	Trichoderma harzianum	DNA photolyase	PF00875.16,PF03441.12	DNA_photolyase|FAD_binding_7	DNA photolyase|FAD binding domain of DNA photolyase
M431DRAFT_93878	A1A102517.1	6.42477	5.18389	7.66566	1.47875	0.564376	0.67163	1	0.657835	1.77705	2.76942	0.746243	GO:0008152,GO:0016846	biological process|molecular function	metabolic process|carbon-sulfur lyase activity	--	--	--	Metarhizium robertsii	glutathione-dependent formaldehyde-activating enzyme	PF04828.12	GFA	Glutathione-dependent formaldehyde-activating enzyme
M431DRAFT_362923	--	56.9663	45.964	67.9686	1.47873	0.564362	0.129375	0.985228	4.63541	4.59989	7.2682	6.11688	--	--	--	--	--	--	--	--	--	--	--
M431DRAFT_517718	A1A110710.1	5.24869	4.23629	6.26109	1.47797	0.563613	0.710427	1	0.122344	0.433776	0.450675	0.346966	GO:0016491	molecular function	oxidoreductase activity	--	--	--	Exophiala spinifera	hypothetical protein PV08_03515	PF01408.20	GFO_IDH_MocA	Oxidoreductase family, NAD-binding Rossmann fold
M431DRAFT_84721	A1A102967.1	338.839	273.487	404.191	1.47792	0.563564	0.00530684	0.158125	12.5173	15.9493	21.1507	19.9681	GO:0005515	molecular function	protein binding	--	--	--	Trichoderma harzianum	IQ calmodulin-binding motif protein	PF00612.25	IQ	IQ calmodulin-binding motif
M431DRAFT_489676	A1A109176.1	1728.32	1395.5	2061.14	1.47699	0.562665	0.00299163	0.109788	51.9332	65.0134	77.7816	90.8925	--	--	--	--	--	--	Trichoderma harzianum	hypothetical protein THAR02_08744	PF04547.10	Anoctamin	Calcium-activated chloride channel
M431DRAFT_485962	A1A101604.1	665.196	537.22	793.172	1.47644	0.562121	0.00163324	0.0712463	36.4402	43.8136	55.4965	60.2937	--	--	--	--	--	--	Trichoderma harzianum	hypothetical protein THAR02_09663	--	--	--
M431DRAFT_84494	A1A103744.1	136.465	110.211	162.719	1.47643	0.562114	0.0362583	0.545763	3.99806	5.38662	6.3118	7.21124	--	--	--	--	--	--	Trichoderma harzianum	hypothetical protein THAR02_05963	--	--	--
M431DRAFT_104467	A1A109332.1	123.11	99.4754	146.745	1.47519	0.560897	0.0426315	0.589498	3.89752	4.10157	5.53578	6.00957	GO:0005515	molecular function	protein binding	--	--	--	Trichoderma harzianum	hypothetical protein THAR02_03649	PF10313.7	DUF2415	Uncharacterised protein domain (DUF2415)
M431DRAFT_493798	A1A110239.1	23.4936	18.9854	28.0018	1.47491	0.56063	0.313915	1	7.36676	5.51585	11.7986	6.90345	--	--	--	--	--	--	Trichoderma harzianum	hypothetical protein THAR02_02403	--	--	--
M431DRAFT_127081	A1A101651.1	1.76524	1.42698	2.10351	1.47411	0.55984	0.942111	1	0.10254	0.0519373	0.107921	0.116321	GO:0016021,GO:0055085	cellular component|biological process	integral component of membrane|transmembrane transport	--	--	--	Trichoderma atroviride IMI 206040	hypothetical protein TRIATDRAFT_266095	PF07690.14	MFS_1	Major Facilitator Superfamily
M431DRAFT_511624	--	3.53049	2.85395	4.20702	1.47411	0.55984	0.801197	1	0.481794	0.244032	0.507077	0.546544	--	--	--	--	--	--	--	--	--	--	--
M431DRAFT_521249	A1A101208.1	1.76524	1.42698	2.10351	1.47411	0.55984	0.942111	1	0.116273	0.0588928	0.122374	0.131899	GO:0005506,GO:0016705,GO:0020037,GO:0055114	molecular function|molecular function|molecular function|biological process	iron ion binding|oxidoreductase activity, acting on paired donors, with incorporation or reduction of molecular oxygen|heme binding|oxidation-reduction process	K21294	ko00404	Staurosporine biosynthesis	Trichoderma reesei RUT C-30	putative cytochrome P450 oxidoreductase	PF00067.20	p450	Cytochrome P450
M431DRAFT_508483	A1A103096.1	63.0501	50.9805	75.1197	1.4735	0.559245	0.256912	1	0.912658	1.77411	1.60957	2.23851	GO:0003824,GO:0009116	molecular function|biological process	catalytic activity|nucleoside metabolic process	--	--	--	Trichoderma atroviride IMI 206040	hypothetical protein TRIATDRAFT_263887	PF01048.18,PF05729.10	PNP_UDP_1|NACHT	Phosphorylase superfamily|NACHT domain
M431DRAFT_499565	A1A102267.1	36.4148	29.4536	43.3759	1.47269	0.558449	0.219691	1	2.23347	1.42897	2.90742	2.40029	GO:0016021,GO:0055085	cellular component|biological process	integral component of membrane|transmembrane transport	--	--	--	Trichoderma harzianum	hypothetical protein THAR02_10837	PF07690.14	MFS_1	Major Facilitator Superfamily
M431DRAFT_508443	A1A103057.1	2295.92	1857.41	2734.43	1.47217	0.557948	0.00034184	0.0215938	102.793	122.497	167.532	156.835	GO:0005886	cellular component	plasma membrane	--	--	--	Trichoderma harzianum	hypothetical protein THAR02_02895	PF06687.10	SUR7	SUR7/PalI family
M431DRAFT_501149	A1A103422.1	158.645	128.349	188.941	1.47208	0.557859	0.0591312	0.703972	49.7908	53.904	88.4061	61.2251	--	--	--	--	--	--	Trichoderma virens Gv29-8	hypothetical protein TRIVIDRAFT_111930	--	--	--
M431DRAFT_497371	A1A101987.1	165.556	133.968	197.143	1.47157	0.557355	0.0672847	0.750059	9.23514	5.89439	11.8548	10.0524	GO:0004553,GO:0005975	molecular function|biological process	hydrolase activity, hydrolyzing O-glycosyl compounds|carbohydrate metabolic process	K01207	ko00520,ko00531,ko01501	Amino sugar and nucleotide sugar metabolism|Glycosaminoglycan degradation|beta-Lactam resistance	Trichoderma harzianum	glycosyl hydrolase family 3 N terminal domain-containing protein	PF00933.19,PF01915.20	Glyco_hydro_3|Glyco_hydro_3_C	Glycosyl hydrolase family 3 N terminal domain|Glycosyl hydrolase family 3 C-terminal domain
M431DRAFT_462476	--	7.06655	5.71906	8.41405	1.47123	0.557022	0.641425	1	1.19699	0.40419	1.11983	1.20699	--	--	--	--	--	--	--	--	--	--	--
M431DRAFT_125515	A1A105909.1	7.02509	5.68558	8.3646	1.4712	0.556989	0.641684	1	0.554116	0.561326	0.874791	0.733349	--	--	--	--	--	--	Trichoderma harzianum	hypothetical protein THAR02_05026	--	--	--
M431DRAFT_471996	--	92.9827	75.2838	110.682	1.47019	0.556005	0.073033	0.776829	5.72669	6.49735	8.03627	9.52792	--	--	--	--	--	--	--	--	--	--	--
M431DRAFT_495504	A1A104323.1	21.6286	17.5138	25.7433	1.46989	0.555704	0.361153	1	0.926587	1.10429	1.43413	1.48392	GO:0008239,GO:0016787	molecular function|molecular function	dipeptidyl-peptidase activity|hydrolase activity	--	--	--	Capronia semiimmersa	hypothetical protein PV04_02112	PF02129.16,PF08530.8	Peptidase_S15|PepX_C	X-Pro dipeptidyl-peptidase (S15 family)|X-Pro dipeptidyl-peptidase C-terminal non-catalytic domain
M431DRAFT_508336	A1A102956.1	333.152	269.775	396.528	1.46985	0.555666	0.112857	0.945632	20.6232	25.086	26.9013	38.6601	--	--	--	--	--	--	Trichoderma harzianum	hypothetical protein THAR02_10408	--	--	--
M431DRAFT_84300	A1A111813.1	795.496	644.287	946.705	1.46938	0.55521	0.0900341	0.862298	50.2441	58.8835	64.9486	91.592	GO:0004342,GO:0005975,GO:0006044	molecular function|biological process|biological process	glucosamine-6-phosphate deaminase activity|carbohydrate metabolic process|N-acetylglucosamine metabolic process	K02564	ko00520	Amino sugar and nucleotide sugar metabolism	Trichoderma harzianum	glucosamine-6-phosphate isomerase	PF01182.18	Glucosamine_iso	Glucosamine-6-phosphate isomerases/6-phosphogluconolactonase
M431DRAFT_71234	A1A109611.1	5846.87	4736.48	6957.27	1.46887	0.554705	0.000257404	0.017607	379.952	406.258	530.174	599.346	--	--	--	--	--	--	Trichoderma reesei QM6a	predicted protein	--	--	--
M431DRAFT_497109	A1A108015.1	794.994	644.054	945.934	1.46872	0.554558	0.0142308	0.306347	28.2034	31.0243	37.514	47.4999	GO:0003677	molecular function	DNA binding	--	--	--	Trichoderma harzianum	homeobox domain-containing protein	PF00046.27	Homeobox	Homeobox domain
M431DRAFT_514278	A1A103346.1	38.4732	31.1703	45.7761	1.46858	0.554424	0.226635	1	1.40482	2.49043	2.64905	2.92164	GO:0016491,GO:0055114	molecular function|biological process	oxidoreductase activity|oxidation-reduction process	--	--	--	Trichoderma harzianum	hypothetical protein THAR02_08798	PF07992.12	Pyr_redox_2	Pyridine nucleotide-disulphide oxidoreductase
M431DRAFT_511548	A1A102361.1	3.49461	2.83163	4.15758	1.46826	0.554109	0.801379	1	0.143729	0.291198	0.378177	0.244567	--	--	--	--	--	--	Trichoderma harzianum	hypothetical protein THAR02_04078	PF00903.23	Glyoxalase	Glyoxalase/Bleomycin resistance protein/Dioxygenase superfamily
M431DRAFT_473897	A1A106917.1	57.7304	46.8	68.6608	1.46711	0.552977	0.148966	1	1.02602	1.53307	1.59279	2.06593	--	--	--	--	--	--	Trichoderma harzianum	ORP1	--	--	--
M431DRAFT_528646	A1A111215.1	10.4894	8.50606	12.4727	1.46634	0.552216	0.540021	1	0.517398	0.823634	1.16689	0.754628	GO:0016491,GO:0055114	molecular function|biological process	oxidoreductase activity|oxidation-reduction process	--	--	--	Trichoderma harzianum	alpha-ketoglutarate-dependent sulfonate dioxygenase	PF02668.14	TauD	Taurine catabolism dioxygenase TauD, TfdA family
M431DRAFT_505915	A1A110989.1	16.344	13.2552	19.4328	1.46605	0.551933	0.436992	1	0.696579	0.814204	1.0715	1.09412	GO:0003824,GO:0004553,GO:0005975,GO:0016616,GO:0055114	molecular function|molecular function|biological process|molecular function|biological process	catalytic activity|hydrolase activity, hydrolyzing O-glycosyl compounds|carbohydrate metabolic process|oxidoreductase activity, acting on the CH-OH group of donors, NAD or NADP as acceptor|oxidation-reduction process	--	--	--	Trichoderma harzianum	hypothetical protein THAR02_09791	PF02056.14,PF11975.6	Glyco_hydro_4|Glyco_hydro_4C	Family 4 glycosyl hydrolase|Family 4 glycosyl hydrolase C-terminal domain
M431DRAFT_288414	--	37.2869	30.245	44.3288	1.46566	0.551548	0.223445	1	1.86234	2.94305	3.92013	2.95767	--	--	--	--	--	--	--	--	--	--	--
M431DRAFT_268257	--	5.85459	4.74914	6.96003	1.46553	0.551426	0.713077	1	0.591824	0.399683	0.415254	1.00704	--	--	--	--	--	--	--	--	--	--	--
M431DRAFT_443706	--	6.99479	5.67442	8.31516	1.46537	0.55127	0.641873	1	0.625135	0.886578	1.31588	0.850979	--	--	--	--	--	--	--	--	--	--	--
M431DRAFT_511607	A1A107090.1	39.1429	31.7612	46.5245	1.46482	0.550723	0.228099	1	1.24611	1.15412	1.46138	1.979	GO:0000981,GO:0003676,GO:0003677,GO:0005634,GO:0006351,GO:0006355,GO:0008270,GO:0046872	molecular function|molecular function|molecular function|cellular component|biological process|biological process|molecular function|molecular function	RNA polymerase II transcription factor activity, sequence-specific DNA binding|nucleic acid binding|DNA binding|nucleus|transcription, DNA-templated|regulation of transcription, DNA-templated|zinc ion binding|metal ion binding	--	--	--	Trichoderma harzianum	hypothetical protein THAR02_01416	PF00172.16,PF04082.16	Zn_clus|Fungal_trans	Fungal Zn(2)-Cys(6) binuclear cluster domain|Fungal specific transcription factor domain
M431DRAFT_503705	A1A104856.1	20.4389	16.5885	24.2893	1.46422	0.550134	0.386604	1	1.26175	1.20716	1.54929	1.98794	GO:0003676	molecular function	nucleic acid binding	--	--	--	Trichoderma virens Gv29-8	hypothetical protein TRIVIDRAFT_38813	PF01585.21,PF13821.4	G-patch|DUF4187	G-patch domain|Domain of unknown function (DUF4187)
M431DRAFT_485200	A1A102584.1	6177.53	5015.34	7339.71	1.46345	0.549375	0.000230221	0.0162278	135.013	121.44	191.932	176.091	--	--	--	--	--	--	Trichoderma virens Gv29-8	hypothetical protein TRIVIDRAFT_231328	--	--	--
M431DRAFT_87148	A1A100243.1	322.388	261.76	383.017	1.46324	0.549166	0.0411794	0.579822	3.96092	4.72334	5.36689	7.04059	GO:0005488,GO:0032947,GO:0043248	molecular function|molecular function|biological process	binding|protein complex scaffold|proteasome assembly	--	--	--	Trichoderma harzianum	hypothetical protein THAR02_07118	PF13001.5	Ecm29	Proteasome stabiliser
M431DRAFT_514002	A1A112369.1	1.77082	1.43813	2.10351	1.46267	0.548602	0.942156	1	0.712654	0	0.500035	0.538953	GO:0007165	biological process	signal transduction	K08773	ko04014,ko05200,ko05212	Ras signaling pathway|Pathways in cancer|Pancreatic cancer	Trichoderma harzianum	hypothetical protein THAR02_04771, partial	PF00169.27,PF00620.25	PH|RhoGAP	PH domain|RhoGAP domain
M431DRAFT_74888	A1A104632.1	3.54165	2.87627	4.20702	1.46267	0.548602	0.80114	1	0.589783	0	0.413822	0.44603	GO:0016491	molecular function	oxidoreductase activity	--	--	--	Trichoderma harzianum	glucose and ribitol dehydrogenase	PF13561.4	adh_short_C2	Enoyl-(Acyl carrier protein) reductase
M431DRAFT_143245	A1A102929.1	19.8194	16.098	23.5409	1.46235	0.548289	0.384098	1	0.994401	1.13326	1.63529	1.41005	GO:0004518,GO:0034477	molecular function|biological process	nuclease activity|U6 snRNA 3'-end processing	--	--	--	Trichoderma virens Gv29-8	hypothetical protein TRIVIDRAFT_31794	PF09749.7	HVSL	Uncharacterised conserved protein
M431DRAFT_61590	A1A109884.1	245.038	199.073	291.004	1.46179	0.54774	0.0124778	0.28058	5.66884	8.07247	10.4325	9.1867	--	--	--	--	--	--	Trichoderma harzianum	NACHT domain-containing protein	PF05729.10,PF08624.8	NACHT|CRC_subunit	NACHT domain|Chromatin remodelling complex Rsc7/Swp82 subunit
M431DRAFT_490194	A1A104680.1	2.31852	1.88404	2.75301	1.46123	0.547182	0.940293	1	0.0916597	0.278557	0	0.519891	GO:0016787	molecular function	hydrolase activity	--	--	--	Trichoderma harzianum	hypothetical protein THAR02_06015	PF01738.16	DLH	Dienelactone hydrolase family
M431DRAFT_21172	--	43.7898	35.5851	51.9944	1.46113	0.547084	0.184131	1	2.42034	1.92644	3.76037	2.48412	--	--	--	--	--	--	--	--	--	--	--
M431DRAFT_99675	A1A107699.1	146.763	119.274	174.252	1.46093	0.54689	0.0331402	0.516308	11.8347	14.2822	19.9292	17.3944	--	--	--	--	--	--	Trichoderma harzianum	hypothetical protein THAR02_02168	--	--	--
M431DRAFT_500169	A1A107750.1	998.06	811.333	1184.79	1.4603	0.546262	0.00760713	0.201694	43.184	38.0566	52.6527	63.5501	GO:0003824,GO:0004160,GO:0008152,GO:0009082	molecular function|molecular function|biological process|biological process	catalytic activity|dihydroxy-acid dehydratase activity|metabolic process|branched-chain amino acid biosynthetic process	--	--	--	Trichoderma harzianum	dihydroxy-acid dehydratase	PF00920.19	ILVD_EDD	Dehydratase family
M431DRAFT_155286	A1A107684.1	22.6609	18.4279	26.8939	1.45941	0.545388	0.366393	1	1.08434	1.75753	1.82599	2.21413	GO:0003824,GO:0008152	molecular function|biological process	catalytic activity|metabolic process	--	--	--	Trichoderma harzianum	hypothetical protein THAR02_02180	PF00857.18	Isochorismatase	Isochorismatase family
M431DRAFT_6012	A1A104144.1	7164.28	5826.34	8502.23	1.45927	0.54525	0.000301381	0.0196834	201.307	195.416	266.171	300.565	--	--	--	--	--	--	Trichoderma harzianum	hypothetical protein THAR02_10001	--	--	--
M431DRAFT_478351	A1A109023.1	122.78	99.8543	145.706	1.45919	0.545167	0.045133	0.609705	7.82684	9.68135	13.8738	11.1218	--	--	--	--	--	--	Trichoderma harzianum	hypothetical protein THAR02_02109	--	--	--
M431DRAFT_353791	A1A110546.1	4061	3302.88	4819.13	1.45907	0.545051	0.000340724	0.0215938	262.481	299.965	404.944	397.766	GO:0008152,GO:0016787	biological process|molecular function	metabolic process|hydrolase activity	--	--	--	Trichoderma harzianum	hypothetical protein THAR02_04312	PF13419.4	HAD_2	Haloacid dehalogenase-like hydrolase
M431DRAFT_97177	--	18.6131	15.1392	22.0869	1.45892	0.544897	0.412076	1	2.75232	3.58475	4.34513	4.68332	--	--	--	--	--	--	--	--	--	--	--
M431DRAFT_495252	A1A103054.1	449.611	365.862	533.359	1.45781	0.543807	0.00395646	0.130404	32.8801	25.5922	42.7014	40.9776	GO:0055114	biological process	oxidation-reduction process	--	--	--	Trichoderma harzianum	hypothetical protein THAR02_09614	PF00107.24,PF08240.10	ADH_zinc_N|ADH_N	Zinc-binding dehydrogenase|Alcohol dehydrogenase GroES-like domain
M431DRAFT_81160	A1A105333.1	11.065	9.00775	13.1222	1.45677	0.542774	0.54348	1	0.550312	0.501726	0.752948	0.749124	--	--	--	--	--	--	Trichoderma virens Gv29-8	hypothetical protein TRIVIDRAFT_125179, partial	--	--	--
M431DRAFT_490558	--	8.74647	7.12372	10.3692	1.45559	0.541606	0.586473	1	1.52712	1.03133	2.32159	1.34738	--	--	--	--	--	--	--	--	--	--	--
M431DRAFT_81888	A1A105044.1	203.214	165.539	240.888	1.45518	0.541193	0.312095	1	2.45981	5.68227	4.98422	6.5196	GO:0005524,GO:0006810,GO:0016021,GO:0016887,GO:0042626,GO:0055085	molecular function|biological process|cellular component|molecular function|molecular function|biological process	ATP binding|transport|integral component of membrane|ATPase activity|ATPase activity, coupled to transmembrane movement of substances|transmembrane transport	K05658	ko02010,ko04976,ko05206,ko05226	ABC transporters|Bile secretion|MicroRNAs in cancer|Gastric cancer	Trichoderma harzianum	multidrug resistance protein 1	PF00005.25,PF00664.21	ABC_tran|ABC_membrane	ABC transporter|ABC transporter transmembrane region
M431DRAFT_11354	A1A100830.1	5.82986	4.74914	6.91058	1.45512	0.54114	0.713201	1	0.329551	0.22256	0.289037	0.498454	--	--	--	--	--	--	Trichoderma harzianum	hypothetical protein THAR02_08014	PF11951.6	Fungal_trans_2	Fungal specific transcription factor domain
M431DRAFT_509910	A1A107868.1	830.509	676.595	984.424	1.45497	0.540987	0.00180352	0.0763687	24.2027	27.5413	34.1781	39.4084	GO:0003951,GO:0006741,GO:0008152,GO:0019674	molecular function|biological process|biological process|biological process	NAD+ kinase activity|NADP biosynthetic process|metabolic process|NAD metabolic process	K00858	ko00760	Nicotinate and nicotinamide metabolism	Trichoderma harzianum	ATP-NAD kinase	PF01513.19	NAD_kinase	ATP-NAD kinase
M431DRAFT_72732	A1A110150.1	14.5315	11.8394	17.2237	1.45478	0.540798	0.631191	1	0.937189	1.0285	0.65758	2.12628	GO:0016021,GO:0055085	cellular component|biological process	integral component of membrane|transmembrane transport	--	--	--	Trichoderma harzianum	hypothetical protein THAR02_00614	PF03595.15	SLAC1	Voltage-dependent anion channel
M431DRAFT_9844	A1A101517.1	430.503	350.855	510.151	1.45402	0.540048	0.00958322	0.235841	17.3859	24.8172	28.7545	31.1206	--	--	--	--	--	--	Trichoderma harzianum	hypothetical protein THAR02_05100	--	--	--
M431DRAFT_7160	A1A107865.1	2009.92	1639.16	2380.67	1.45237	0.538407	0.000524319	0.0299473	154.975	152.253	240.202	197.227	--	--	--	--	--	--	Trichoderma harzianum	hypothetical protein THAR02_07872	--	--	--
M431DRAFT_72955	A1A112097.1	37.1776	30.3231	44.0321	1.4521	0.538138	0.256473	1	2.38795	2.41903	4.39821	2.45492	--	--	--	--	--	--	Trichoderma atroviride IMI 206040	hypothetical protein TRIATDRAFT_80143	PF11951.6	Fungal_trans_2	Fungal specific transcription factor domain
M431DRAFT_111413	A1A105752.1	9.34679	7.62541	11.0682	1.45148	0.537528	0.589862	1	0.975496	0.329397	0.855573	1.01438	--	--	--	--	--	--	Trichoderma virens Gv29-8	hypothetical protein TRIVIDRAFT_146040	PF00106.23	adh_short	short chain dehydrogenase
M431DRAFT_451465	--	95.711	78.0931	113.329	1.4512	0.537251	0.140673	1	3.6609	4.45024	4.67498	6.81075	--	--	--	--	--	--	--	--	--	--	--
M431DRAFT_527303	A1A104678.1	21.9528	17.9151	25.9905	1.45076	0.536812	0.446602	1	0.562285	1.39812	1.07599	1.68161	--	--	--	--	--	--	Trichoderma harzianum	hypothetical protein THAR02_06012	--	--	--
M431DRAFT_83571	A1A111499.1	1771.84	1445.98	2097.7	1.45071	0.536763	0.000805896	0.0421545	72.6344	92.6134	112.098	122.041	GO:0003824,GO:0003825,GO:0005992	molecular function|molecular function|biological process	catalytic activity|alpha,alpha-trehalose-phosphate synthase (UDP-forming) activity|trehalose biosynthetic process	K00697	ko00500	Starch and sucrose metabolism	Trichoderma harzianum	alpha,alpha-trehalose-phosphate synthase	PF00982.19	Glyco_transf_20	Glycosyltransferase family 20
M431DRAFT_97285	A1A101446.1	58.0932	47.4133	68.7731	1.4505	0.536552	0.141218	1	3.88387	3.48901	6.09297	4.40584	GO:0016491,GO:0055114	molecular function|biological process	oxidoreductase activity|oxidation-reduction process	--	--	--	Trichoderma harzianum	hypothetical protein THAR02_11232	PF00107.24,PF08240.10	ADH_zinc_N|ADH_N	Zinc-binding dehydrogenase|Alcohol dehydrogenase GroES-like domain
M431DRAFT_484274	A1A101841.1	14.5269	11.8729	17.1809	1.44707	0.533139	0.468391	1	1.34463	0.908085	1.88692	1.32196	--	--	--	--	--	--	Trichoderma harzianum	hypothetical protein THAR02_04917	PF00106.23	adh_short	short chain dehydrogenase
M431DRAFT_512821	A1A101398.1	231.433	189.163	273.704	1.44692	0.532987	0.0178277	0.35744	14.5416	13.2578	18.5843	20.8163	GO:0005515	molecular function	protein binding	--	--	--	Trichoderma harzianum	hypothetical protein THAR02_09161	PF10302.7,PF13373.4	DUF2407|DUF2407_C	DUF2407 ubiquitin-like domain|DUF2407 C-terminal domain
M431DRAFT_347134	--	11.0155	9.00775	13.0233	1.44579	0.53186	0.543712	1	0.463515	0.422592	0.731758	0.525808	--	--	--	--	--	--	--	--	--	--	--
M431DRAFT_508859	A1A100363.1	23.7212	19.3978	28.0446	1.44576	0.531827	0.37118	1	1.54862	2.00455	2.08264	2.92792	GO:0003824	molecular function	catalytic activity	--	--	--	Trichoderma harzianum	haloacetate dehalogenase	PF00561.18	Abhydrolase_1	alpha/beta hydrolase fold
M431DRAFT_113353	A1A110328.1	467.5	382.417	552.583	1.44498	0.531046	0.0670442	0.749144	7.86886	7.75687	9.33473	12.7457	GO:0005975,GO:0008152,GO:0016758,GO:0030259	biological process|biological process|molecular function|biological process	carbohydrate metabolic process|metabolic process|transferase activity, transferring hexosyl groups|lipid glycosylation	--	--	--	Trichoderma harzianum	hypothetical protein THAR02_03039	PF00201.16,PF02809.18,PF03033.18	UDPGT|UIM|Glyco_transf_28	UDP-glucoronosyl and UDP-glucosyl transferase|Ubiquitin interaction motif|Glycosyltransferase family 28 N-terminal domain
M431DRAFT_85694	A1A102820.1	2010.34	1644.48	2376.2	1.44495	0.531022	0.000773466	0.0406421	93.2259	104.945	137.723	142.335	GO:0005515	molecular function	protein binding	--	--	--	Trichoderma harzianum	hypothetical protein THAR02_03779	PF07646.13	Kelch_2	Kelch motif
M431DRAFT_504210	A1A109067.1	57.8474	47.3241	68.3708	1.44474	0.530807	0.150267	1	4.02545	4.98402	7.15531	5.58121	GO:0005506,GO:0006633,GO:0016491,GO:0055114	molecular function|biological process|molecular function|biological process	iron ion binding|fatty acid biosynthetic process|oxidoreductase activity|oxidation-reduction process	--	--	--	Trichoderma harzianum	oxidoreductase	PF04116.11	FA_hydroxylase	Fatty acid hydroxylase superfamily
M431DRAFT_506606	A1A105215.1	6508.21	5324.41	7692	1.44467	0.530737	0.0111386	0.263857	222.145	236.491	288.233	359.541	GO:0005975	biological process	carbohydrate metabolic process	--	--	--	Trichoderma harzianum	hypothetical protein THAR02_00506	PF11790.6	Glyco_hydro_cc	Glycosyl hydrolase catalytic core
M431DRAFT_76610	A1A104682.1	462.587	378.481	546.693	1.44444	0.53051	0.00482653	0.148148	34.2858	44.6553	58.6639	52.7841	GO:0005525	molecular function	GTP binding	--	--	--	Trichoderma harzianum	cytochrome P450	PF01926.21	MMR_HSR1	50S ribosome-binding GTPase
M431DRAFT_127335	A1A101086.1	237.845	194.625	281.066	1.44414	0.530214	0.0927177	0.880745	11.6136	19.7098	20.7951	23.2691	--	--	--	--	--	--	Trichoderma harzianum	cyanamide hydratase	PF01966.20	HD	HD domain
M431DRAFT_72821	A1A109300.1	1449.81	1186.64	1712.98	1.44355	0.529624	0.0358537	0.541357	46.3757	73.2703	83.0406	85.3745	--	--	--	--	--	--	Trichoderma harzianum	hypothetical protein THAR02_02823	--	--	--
M431DRAFT_71199	A1A109585.1	12.1221	9.92187	14.3223	1.44351	0.529581	0.549966	1	0.358568	0.590256	0.518904	0.813514	GO:0016021,GO:0055085	cellular component|biological process	integral component of membrane|transmembrane transport	--	--	--	Trichoderma harzianum	hypothetical protein THAR02_10534	PF07690.14	MFS_1	Major Facilitator Superfamily
M431DRAFT_73974	A1A104535.1	14.4607	11.8394	17.082	1.44281	0.528885	0.468654	1	0.890818	0.977611	1.71887	0.926326	--	--	--	--	--	--	Trichoderma harzianum	hypothetical protein THAR02_06183	--	--	--
M431DRAFT_480185	A1A105804.1	486.645	398.48	574.809	1.4425	0.528575	0.0278721	0.468041	43.9958	66.5888	74.7997	80.7692	GO:0005737,GO:0019509,GO:0046872	cellular component|biological process|molecular function	cytoplasm|L-methionine salvage from methylthioadenosine|metal ion binding	K08964	ko00270	Cysteine and methionine metabolism	Trichoderma harzianum	methylthioribulose-1-phosphate dehydratase	PF00596.19	Aldolase_II	Class II Aldolase and Adducin N-terminal domain
M431DRAFT_217925	--	9.83946	8.06015	11.6188	1.44151	0.527577	0.593416	1	0.630358	0.567609	0.737152	0.953431	--	--	--	--	--	--	--	--	--	--	--
M431DRAFT_553031	A1A111410.1	1427.93	1169.93	1685.94	1.44107	0.527136	0.00107273	0.0521038	53.0524	42.9237	67.1178	68.5666	--	--	--	--	--	--	Trichoderma harzianum	hypothetical protein THAR02_01116	--	--	--
M431DRAFT_9277	A1A101645.1	52.657	43.1547	62.1592	1.44038	0.526449	0.170146	1	4.40632	3.82599	6.43578	5.20251	GO:0005515	molecular function	protein binding	--	--	--	Stachybotrys chlorohalonata IBT 40285	hypothetical protein S40285_09919	PF00646.31	F-box	F-box domain
M431DRAFT_249953	--	72.8644	59.7321	85.9968	1.43971	0.525776	0.118647	0.964953	12.0603	11.1066	16.7319	15.9613	--	--	--	--	--	--	--	--	--	--	--
M431DRAFT_495549	A1A104275.1	1.74052	1.42698	2.05407	1.43945	0.525522	0.941907	1	0.0769397	0.0389705	0.121466	0.0436399	GO:0004553,GO:0005975	molecular function|biological process	hydrolase activity, hydrolyzing O-glycosyl compounds|carbohydrate metabolic process	--	--	--	Trichoderma virens Gv29-8	glycoside hydrolase family 3 protein, partial	PF00933.19,PF01915.20,PF14310.4	Glyco_hydro_3|Glyco_hydro_3_C|Fn3-like	Glycosyl hydrolase family 3 N terminal domain|Glycosyl hydrolase family 3 C-terminal domain|Fibronectin type III-like domain
M431DRAFT_495261	A1A103064.1	1263.1	1035.71	1490.49	1.4391	0.525164	0.00695539	0.189187	36.886	43.742	51.4541	61.8931	GO:0008152,GO:0009013,GO:0009450,GO:0016491,GO:0016620,GO:0055114	biological process|molecular function|biological process|molecular function|molecular function|biological process	metabolic process|succinate-semialdehyde dehydrogenase [NAD(P)+] activity|gamma-aminobutyric acid catabolic process|oxidoreductase activity|oxidoreductase activity, acting on the aldehyde or oxo group of donors, NAD or NADP as acceptor|oxidation-reduction process	--	--	--	Trichoderma harzianum	succinate semialdehyde dehydrogenase	PF00171.20	Aldedh	Aldehyde dehydrogenase family
M431DRAFT_512625	A1A105933.1	50.1334	41.1145	59.1523	1.43872	0.524787	0.18804	1	3.20577	5.06225	6.15258	5.4549	--	--	--	--	--	--	Trichoderma virens Gv29-8	hypothetical protein TRIVIDRAFT_45683	--	--	--
M431DRAFT_513415	A1A101170.1	102.347	83.946	120.747	1.43839	0.524459	0.0785102	0.803208	4.39967	3.76052	5.20936	6.29068	GO:0005506,GO:0016705,GO:0020037,GO:0055114	molecular function|molecular function|molecular function|biological process	iron ion binding|oxidoreductase activity, acting on paired donors, with incorporation or reduction of molecular oxygen|heme binding|oxidation-reduction process	--	--	--	Trichoderma reesei RUT C-30	putative cytochrome P450	PF00067.20	p450	Cytochrome P450
M431DRAFT_74492	A1A104763.1	400.328	328.425	472.232	1.43787	0.523932	0.220334	1	11.7957	24.5272	23.8492	26.9379	GO:0005515	molecular function	protein binding	K11426	ko00310	Lysine degradation	Trichoderma harzianum	hypothetical protein THAR02_03220	PF00856.26	SET	SET domain
M431DRAFT_5397	A1A102798.1	641.388	526.296	756.48	1.43737	0.523427	0.00339137	0.117731	47.3352	36.3244	58.9778	59.0579	--	--	--	--	--	--	Trichoderma harzianum	cytochrome P450	PF13489.4	Methyltransf_23	Methyltransferase domain
M431DRAFT_88629	A1A100725.1	13.8849	11.3935	16.3764	1.43735	0.523408	0.509702	1	1.50599	1.0897	1.58502	2.07446	GO:0004190,GO:0006508	molecular function|biological process	aspartic-type endopeptidase activity|proteolysis	--	--	--	Trichoderma harzianum	aspergillopepsin-2 precursor	PF01828.15	Peptidase_A4	Peptidase A4 family
M431DRAFT_511813	A1A107352.1	12.1444	9.96651	14.3223	1.43705	0.523105	0.549882	1	0.685977	0.521178	0.661811	1.03756	--	--	--	--	--	--	Trichoderma harzianum	hypothetical protein THAR02_04993	--	--	--
M431DRAFT_495171	--	86.0087	70.5904	101.427	1.43684	0.522898	0.0940724	0.882177	5.82723	5.98283	9.03378	7.59299	--	--	--	--	--	--	--	--	--	--	--
M431DRAFT_478499	A1A108416.1	30.0367	24.6598	35.4136	1.43608	0.522139	0.294472	1	3.48547	3.02642	5.37155	3.81268	--	--	--	--	--	--	Trichoderma harzianum	hypothetical protein THAR02_08828	PF10615.7	DUF2470	Protein of unknown function (DUF2470)
M431DRAFT_456697	--	11.5553	9.48713	13.6234	1.43599	0.522041	0.547027	1	1.33244	1.10437	1.78483	1.64892	--	--	--	--	--	--	--	--	--	--	--
M431DRAFT_404709	--	6.28665	5.16157	7.41174	1.43595	0.522003	0.716182	1	0.201695	2.04319	1.27367	1.83041	--	--	--	--	--	--	--	--	--	--	--
M431DRAFT_479453	A1A110501.1	1377.28	1130.95	1623.62	1.43562	0.521673	0.00115036	0.0547249	141.111	143.068	213.749	185.972	--	--	--	--	--	--	Trichoderma harzianum	hypothetical protein THAR02_01268	PF03641.12	Lysine_decarbox	Possible lysine decarboxylase
M431DRAFT_137662	A1A110769.1	192.407	158.115	226.698	1.43376	0.519801	0.0259522	0.447773	5.46839	6.39728	9.20856	7.44396	GO:0003847,GO:0016042	molecular function|biological process	1-alkyl-2-acetylglycerophosphocholine esterase activity|lipid catabolic process	K01062	ko00565	Ether lipid metabolism	Trichoderma harzianum	hypothetical protein THAR02_09427	PF03403.11	PAF-AH_p_II	Platelet-activating factor acetylhydrolase, isoform II
M431DRAFT_95228	--	1185	973.817	1396.19	1.43373	0.519773	0.00179332	0.0762163	38.4699	41.1528	51.0562	60.5722	--	--	--	--	--	--	--	--	--	--	--
M431DRAFT_509276	A1A100551.1	3799.72	3123.01	4476.42	1.43337	0.519409	0.0006183	0.0341988	336.859	355.294	503.486	467.903	--	--	--	--	--	--	Trichoderma harzianum	hypothetical protein THAR02_05259	PF00226.29	DnaJ	DnaJ domain
M431DRAFT_482054	A1A102910.1	1449.68	1191.66	1707.7	1.43304	0.51908	0.149876	1	87.294	163.77	168.178	182.051	GO:0016020	cellular component	membrane	--	--	--	Trichoderma harzianum	hypothetical protein THAR02_03812	PF01284.21	MARVEL	Membrane-associating domain
M431DRAFT_95008	A1A108263.1	532.117	437.421	626.813	1.43297	0.519012	0.0850394	0.840219	12.7389	17.9398	18.7426	24.1222	GO:0016746	molecular function	transferase activity, transferring acyl groups	--	--	--	Trichoderma harzianum	carnitine O-acetyltransferase	PF00755.18	Carn_acyltransf	Choline/Carnitine o-acyltransferase
M431DRAFT_489356	A1A109474.1	7.48506	6.1538	8.81631	1.43266	0.518697	0.645707	1	0.38872	0.459409	0.750052	0.440962	GO:0004411,GO:0006559,GO:0006570,GO:0055114	molecular function|biological process|biological process|biological process	homogentisate 1,2-dioxygenase activity|L-phenylalanine catabolic process|tyrosine metabolic process|oxidation-reduction process	K00451	ko00350,ko00643	Tyrosine metabolism|Styrene degradation	Cladophialophora carrionii CBS 160.54	homogentisate 1,2-dioxygenase	PF04209.11	HgmA	homogentisate 1,2-dioxygenase
M431DRAFT_506688	A1A105305.1	17.302	14.2251	20.3789	1.4326	0.518638	0.579525	1	0.422314	0.374333	0.305577	0.80843	GO:0005515	molecular function	protein binding	--	--	--	Trichoderma harzianum	hypothetical protein THAR02_06121	PF13432.4	TPR_16	Tetratricopeptide repeat
M431DRAFT_338	A1A109802.1	783.744	644.521	922.967	1.43202	0.518052	0.0027607	0.103616	50.8443	63.4959	80.7951	79.2356	--	--	--	--	--	--	Trichoderma virens Gv29-8	hypothetical protein TRIVIDRAFT_131558, partial	--	--	--
M431DRAFT_95645	A1A108238.1	396.191	325.918	466.465	1.43124	0.517262	0.00882981	0.223843	39.7679	41.4737	51.9789	61.7468	GO:0003723,GO:0005488	molecular function|molecular function	RNA binding|binding	--	--	--	Trichoderma harzianum	hypothetical protein THAR02_07039	PF00806.17	PUF	Pumilio-family RNA binding repeat
M431DRAFT_508562	A1A103188.1	1091.76	898.121	1285.39	1.4312	0.517227	0.0017917	0.0762163	63.8155	73.4547	98.0992	94.0768	GO:0016021	cellular component	integral component of membrane	--	--	--	Trichoderma harzianum	protein SYM1	PF04117.10	Mpv17_PMP22	Mpv17 / PMP22 family
M431DRAFT_7629	A1A101872.1	10.4206	8.57301	12.2683	1.43103	0.517056	0.597925	1	0.0451377	0.0175866	0.0292347	0.0590814	GO:0003824,GO:0008152,GO:0031177	molecular function|biological process|molecular function	catalytic activity|metabolic process|phosphopantetheine binding	--	--	--	Trichoderma virens Gv29-8	non-ribosomal peptide synthetase	PF00501.26,PF00550.23,PF00668.18,PF07993.10	AMP-binding|PP-binding|Condensation|NAD_binding_4	AMP-binding enzyme|Phosphopantetheine attachment site|Condensation domain|Male sterility protein
M431DRAFT_304155	A1A108444.1	431.776	355.293	508.259	1.43053	0.516554	0.00705368	0.190962	17.1315	17.8235	24.3655	24.5812	GO:0003333,GO:0015171,GO:0016020	biological process|molecular function|cellular component	amino acid transmembrane transport|amino acid transmembrane transporter activity|membrane	--	--	--	Trichoderma harzianum	hypothetical protein THAR02_05709	PF13520.4	AA_permease_2	Amino acid permease
M431DRAFT_2582	A1A104100.1	163.274	134.38	192.168	1.43003	0.516047	0.0408289	0.578053	6.18206	7.85299	9.19169	10.408	GO:0006812,GO:0008324,GO:0016021,GO:0055085	biological process|molecular function|cellular component|biological process	cation transport|cation transmembrane transporter activity|integral component of membrane|transmembrane transport	--	--	--	Trichoderma virens Gv29-8	hypothetical protein TRIVIDRAFT_176839	PF01545.19,PF16916.3	Cation_efflux|ZT_dimer	Cation efflux family|Dimerisation domain of Zinc Transporter
M431DRAFT_104892	A1A109133.1	520.42	428.448	612.392	1.42933	0.515336	0.0250342	0.436494	12.3385	11.8525	14.8891	18.9438	--	--	--	--	--	--	Trichoderma harzianum	hypothetical protein THAR02_05217	PF13889.4,PF13915.4	Chromosome_seg|DUF4210	Chromosome segregation during meiosis|Domain of unknown function (DUF4210)
M431DRAFT_90677	A1A107763.1	721.588	594.11	849.066	1.42914	0.515148	0.0442743	0.604777	28.5062	29.1548	34.762	45.811	GO:0000981,GO:0005634,GO:0006355,GO:0008270	molecular function|cellular component|biological process|molecular function	RNA polymerase II transcription factor activity, sequence-specific DNA binding|nucleus|regulation of transcription, DNA-templated|zinc ion binding	--	--	--	Trichoderma harzianum	hypothetical protein THAR02_07430	--	--	--
M431DRAFT_103121	A1A112107.1	11.4947	9.46481	13.5245	1.42892	0.514928	0.547281	1	0.264854	0.327923	0.495561	0.333832	GO:0004553,GO:0005975	molecular function|biological process	hydrolase activity, hydrolyzing O-glycosyl compounds|carbohydrate metabolic process	--	--	--	Trichoderma harzianum	beta-glucosidase K	PF00933.19,PF01915.20,PF07691.10,PF14310.4	Glyco_hydro_3|Glyco_hydro_3_C|PA14|Fn3-like	Glycosyl hydrolase family 3 N terminal domain|Glycosyl hydrolase family 3 C-terminal domain|PA14 domain|Fibronectin type III-like domain
M431DRAFT_61518	A1A108685.1	246.571	203.065	290.078	1.4285	0.514499	0.15789	1	86.2402	69.0858	131.781	86.369	--	--	--	--	--	--	Trichoderma harzianum	hypothetical protein THAR02_09563	--	--	--
M431DRAFT_88668	A1A100750.1	1.7461	1.43813	2.05407	1.42829	0.514284	0.941953	1	0.274979	0	0.289409	0.103978	GO:0006950,GO:0016021	biological process|cellular component	response to stress|integral component of membrane	--	--	--	Trichoderma virens Gv29-8	hypothetical protein TRIVIDRAFT_193645	PF04479.11	RTA1	RTA1 like protein
M431DRAFT_83533	A1A110286.1	303.303	249.82	356.786	1.42817	0.514171	0.0148302	0.31689	16.1604	20.7269	23.5783	27.8525	GO:0008270	molecular function	zinc ion binding	--	--	--	Trichoderma harzianum	hypothetical protein THAR02_10369	PF08325.8	WLM	WLM domain
M431DRAFT_75994	A1A108519.1	1125.21	926.807	1323.61	1.42814	0.514135	0.00354075	0.120628	53.6729	41.3791	68.1032	65.1685	--	--	--	--	--	--	Trichoderma harzianum	WSC domain-containing protein	PF01822.17	WSC	WSC domain
M431DRAFT_491362	A1A108716.1	1948.82	1605.3	2292.34	1.42799	0.513982	0.00118322	0.0556019	69.5861	77.3837	99.7501	105.511	GO:0016021,GO:0022857,GO:0055085	cellular component|molecular function|biological process	integral component of membrane|transmembrane transporter activity|transmembrane transport	--	--	--	Trichoderma harzianum	hypothetical protein THAR02_10082	PF00083.22	Sugar_tr	Sugar (and other) transporter
M431DRAFT_157395	A1A102574.1	9.20085	7.58078	10.8209	1.42742	0.513407	0.590597	1	0.345529	0.350026	0.681865	0.293975	--	--	--	--	--	--	Talaromyces marneffei ATCC 18224	hypothetical protein PMAA_047720	--	--	--
M431DRAFT_107092	--	4.04548	3.33333	4.75763	1.42729	0.513278	0.80221	1	0.234812	0.095147	0.197707	0.266369	--	--	--	--	--	--	--	--	--	--	--
M431DRAFT_514112	A1A100790.1	8.09095	6.66666	9.51525	1.42729	0.513278	0.64846	1	0.663448	0.268833	0.558611	0.752611	GO:0010181,GO:0016491,GO:0055114	molecular function|molecular function|biological process	FMN binding|oxidoreductase activity|oxidation-reduction process	--	--	--	Trichoderma harzianum	hypothetical protein THAR02_08009	PF04299.10	FMN_bind_2	Putative FMN-binding domain
M431DRAFT_463926	--	105.658	87.0673	124.249	1.42704	0.513029	0.0988315	0.89576	10.4198	13.1299	13.9088	18.8834	--	--	--	--	--	--	--	--	--	--	--
M431DRAFT_78218	A1A111033.1	268.961	221.66	316.262	1.42679	0.512773	0.0266484	0.45369	11.2537	12.1033	14.2966	18.2775	--	--	--	--	--	--	Trichoderma harzianum	hypothetical protein THAR02_02703	PF08550.8	DUF1752	Fungal protein of unknown function (DUF1752)
M431DRAFT_99218	A1A106417.1	118.47	97.669	139.27	1.42594	0.511913	0.358736	1	6.79684	14.3872	11.9581	17.3769	GO:0016787	molecular function	hydrolase activity	--	--	--	Trichoderma harzianum	hypothetical protein THAR02_08850	PF00293.26	NUDIX	NUDIX domain
M431DRAFT_75391	A1A108751.1	480.39	396.24	564.539	1.42474	0.510698	0.00693057	0.188956	25.7283	30.0161	36.9631	40.6653	--	--	--	--	--	--	Trichoderma harzianum	hypothetical protein THAR02_08098	PF01569.19	PAP2	PAP2 superfamily
M431DRAFT_484445	A1A102278.1	95.7222	78.9625	112.482	1.42449	0.510451	0.10479	0.916708	3.58928	5.16416	5.31059	6.8451	GO:0005215,GO:0016020,GO:0016021,GO:0022857,GO:0022891,GO:0055085	molecular function|cellular component|cellular component|molecular function|molecular function|biological process	transporter activity|membrane|integral component of membrane|transmembrane transporter activity|substrate-specific transmembrane transporter activity|transmembrane transport	--	--	--	Trichoderma harzianum	hypothetical protein THAR02_04173	PF00083.22	Sugar_tr	Sugar (and other) transporter
M431DRAFT_268809	--	13.8522	11.427	16.2775	1.42448	0.510437	0.509819	1	1.20051	0.500759	1.18918	1.20163	--	--	--	--	--	--	--	--	--	--	--
M431DRAFT_91823	A1A101693.1	2267.6	1870.64	2664.57	1.42442	0.510374	0.0329346	0.513797	53.6752	47.4318	62.2831	78.7479	--	--	--	--	--	--	Trichoderma harzianum	histone deacetylase HOS3	PF00850.17	Hist_deacetyl	Histone deacetylase domain
M431DRAFT_96209	A1A101942.1	641.813	529.461	754.165	1.4244	0.510357	0.00441841	0.140321	11.6713	14.9043	18.041	18.9369	GO:0005515	molecular function	protein binding	--	--	--	Trichoderma harzianum	hypothetical protein THAR02_03360	PF00168.28	C2	C2 domain
M431DRAFT_505603	A1A110641.1	215.833	178.137	253.529	1.42323	0.509165	0.0256566	0.443998	6.72214	6.88244	9.49624	9.46057	GO:0005515,GO:0005680,GO:0030071	molecular function|cellular component|biological process	protein binding|anaphase-promoting complex|regulation of mitotic metaphase/anaphase transition	K03355	ko04110,ko04111,ko04113,ko04114,ko04120,ko04914,ko05166	Cell cycle|Cell cycle - yeast|Meiosis - yeast|Oocyte meiosis|Ubiquitin mediated proteolysis|Progesterone-mediated oocyte maturation|Human T-cell leukemia virus 1 infection	Trichoderma harzianum	hypothetical protein THAR02_11359	PF04049.11,PF13181.4,PF13414.4	ANAPC8|TPR_8|TPR_11	Anaphase promoting complex subunit 8 / Cdc23 |Tetratricopeptide repeat|TPR repeat
M431DRAFT_134847	A1A108441.1	79.3722	65.5404	93.204	1.42208	0.508007	0.121126	0.967002	3.41252	2.29073	3.72141	4.24426	GO:0000981,GO:0003677,GO:0005634,GO:0006351,GO:0006355,GO:0008270	molecular function|molecular function|cellular component|biological process|biological process|molecular function	RNA polymerase II transcription factor activity, sequence-specific DNA binding|DNA binding|nucleus|transcription, DNA-templated|regulation of transcription, DNA-templated|zinc ion binding	--	--	--	Trichoderma atroviride IMI 206040	hypothetical protein TRIATDRAFT_30590, partial	PF00172.16,PF04082.16	Zn_clus|Fungal_trans	Fungal Zn(2)-Cys(6) binuclear cluster domain|Fungal specific transcription factor domain
M431DRAFT_123095	A1A102524.1	7.46591	6.16496	8.76686	1.42205	0.507969	0.645808	1	0.534014	0.463683	0.963492	0.432701	--	--	--	--	--	--	Trichoderma harzianum	hypothetical protein THAR02_00989	PF05368.11	NmrA	NmrA-like family
M431DRAFT_540824	--	4.00959	3.31101	4.70818	1.42198	0.507898	0.802323	1	0.413799	0.558912	0.725857	0.625881	--	--	--	--	--	--	--	--	--	--	--
M431DRAFT_491775	A1A110624.1	129.153	106.655	151.651	1.42188	0.507802	0.0624682	0.718609	21.7988	20.3838	27.4529	31.2804	--	--	--	--	--	--	Trichoderma harzianum	hypothetical protein THAR02_08792	--	--	--
M431DRAFT_73355	A1A110119.1	101.397	83.734	119.06	1.42188	0.507798	0.0826177	0.829046	8.06976	10.6166	14.4495	11.532	--	--	--	--	--	--	Trichoderma harzianum	hypothetical protein THAR02_00588	--	--	--
M431DRAFT_493588	A1A105465.1	34.3817	28.3944	40.369	1.42172	0.507639	0.288406	1	2.42797	3.00614	3.8804	3.67236	GO:0016021	cellular component	integral component of membrane	--	--	--	Trichoderma harzianum	hypothetical protein THAR02_07179	PF03006.18	HlyIII	Haemolysin-III related
M431DRAFT_514454	A1A112038.1	7220.33	5964.09	8476.57	1.42127	0.507178	0.327801	1	315.006	516.94	737.803	418.01	GO:0008168,GO:0008171	molecular function|molecular function	methyltransferase activity|O-methyltransferase activity	--	--	--	Glarea lozoyensis ATCC 20868	S-adenosyl-L-methionine-dependent methyltransferase	PF00891.16	Methyltransf_2	O-methyltransferase
M431DRAFT_9756	A1A105992.1	411.276	339.73	482.821	1.42119	0.507102	0.11026	0.939446	14.692	18.721	19.5475	26.7817	GO:0006629,GO:0008152	biological process|biological process	lipid metabolic process|metabolic process	--	--	--	Trichoderma harzianum	hypothetical protein THAR02_03953	PF01734.20	Patatin	Patatin-like phospholipase
M431DRAFT_2183	A1A108583.1	5462.86	4514.74	6410.97	1.42001	0.5059	0.00592517	0.169542	263.781	277.792	339.647	412.379	GO:0004345,GO:0006006,GO:0050661,GO:0055114	molecular function|biological process|molecular function|biological process	glucose-6-phosphate dehydrogenase activity|glucose metabolic process|NADP binding|oxidation-reduction process	K00036	ko00030,ko00480,ko05230	Pentose phosphate pathway|Glutathione metabolism|Central carbon metabolism in cancer	Trichoderma harzianum	glucose-6-phosphate 1-dehydrogenase	PF00479.20,PF02781.14	G6PD_N|G6PD_C	Glucose-6-phosphate dehydrogenase, NAD binding domain|"Glucose-6-phosphate dehydrogenase, C-terminal domain"
M431DRAFT_506802	A1A105408.1	8.02477	6.63318	9.41636	1.41958	0.505469	0.648752	1	0.540767	0.547804	0.813064	0.701077	--	--	--	--	--	--	Trichoderma harzianum	hypothetical protein THAR02_02759	PF01966.20	HD	HD domain
M431DRAFT_72541	A1A109991.1	78.4702	64.8937	92.0467	1.41842	0.504288	0.134086	0.996804	1.37108	1.45111	1.63687	2.27498	GO:0005488	molecular function	binding	--	--	--	Trichoderma harzianum	peptidase C14	PF05729.10,PF13646.4	NACHT|HEAT_2	NACHT domain|HEAT repeats
M431DRAFT_509803	A1A108041.1	594.553	491.713	697.393	1.41829	0.504156	0.0584517	0.697318	29.5201	42.9305	45.6944	54.5053	GO:0003824,GO:0009116	molecular function|biological process	catalytic activity|nucleoside metabolic process	--	--	--	Trichoderma harzianum	hypothetical protein THAR02_03899	PF01048.18	PNP_UDP_1	Phosphorylase superfamily
M431DRAFT_8927	A1A107298.1	13.6258	11.2707	15.9808	1.4179	0.50376	0.68192	1	0.186722	1.32406	1.44115	0.635447	GO:0003824,GO:0009116	molecular function|biological process	catalytic activity|nucleoside metabolic process	--	--	--	Trichoderma virens Gv29-8	hypothetical protein TRIVIDRAFT_187852	PF01048.18	PNP_UDP_1	Phosphorylase superfamily
M431DRAFT_488215	A1A112300.1	4.56845	3.77923	5.35767	1.41766	0.503514	0.80252	1	0.164459	0.277665	0.173089	0.435308	--	--	--	--	--	--	Stachybotrys chartarum IBT 40288	hypothetical protein S40288_10298	--	--	--
M431DRAFT_503936	A1A108374.1	719.968	595.626	844.31	1.41752	0.503366	0.00367644	0.122831	45.9481	45.7384	67.581	59.769	--	--	--	--	--	--	Trichoderma harzianum	hypothetical protein THAR02_06726	PF03188.14	Cytochrom_B561	Eukaryotic cytochrome b561
M431DRAFT_392196	A1A105367.1	840.305	695.223	985.386	1.41737	0.503212	0.068643	0.754986	30.3011	37.2136	40.2963	53.1131	GO:0004335,GO:0005524,GO:0005737,GO:0006012,GO:0008152,GO:0016301,GO:0016773,GO:0046835	molecular function|molecular function|cellular component|biological process|biological process|molecular function|molecular function|biological process	galactokinase activity|ATP binding|cytoplasm|galactose metabolic process|metabolic process|kinase activity|phosphotransferase activity, alcohol group as acceptor|carbohydrate phosphorylation	K00849	ko00052,ko00520	Galactose metabolism|Amino sugar and nucleotide sugar metabolism	Trichoderma virens Gv29-8	hypothetical protein TRIVIDRAFT_229813	PF00288.24,PF08544.11,PF10509.7	GHMP_kinases_N|GHMP_kinases_C|GalKase_gal_bdg	GHMP kinases N terminal domain|GHMP kinases C terminal |Galactokinase galactose-binding signature
M431DRAFT_121208	A1A102261.1	18.8775	15.6186	22.1363	1.4173	0.503149	0.451023	1	1.33623	1.62434	1.87513	2.22318	GO:0000166,GO:0003676	molecular function|molecular function	nucleotide binding|nucleic acid binding	--	--	--	Trichoderma harzianum	hypothetical protein THAR02_04190	PF00076.20	RRM_1	RNA recognition motif. (a.k.a. RRM, RBD, or RNP domain)
M431DRAFT_194495	--	7.43561	6.1538	8.71742	1.41659	0.502423	0.645968	1	0.507528	0.599821	1.15735	0.383824	--	--	--	--	--	--	--	--	--	--	--
M431DRAFT_76601	A1A108739.1	662.05	547.934	776.167	1.41653	0.502363	0.00448344	0.141668	40.7816	38.5489	55.4105	54.6947	GO:0005622,GO:0006082,GO:0008152,GO:0016301,GO:0016310,GO:0016774	cellular component|biological process|biological process|molecular function|biological process|molecular function	intracellular|organic acid metabolic process|metabolic process|kinase activity|phosphorylation|phosphotransferase activity, carboxyl group as acceptor	K00925	ko00430,ko00620,ko00640,ko00680,ko00720	Taurine and hypotaurine metabolism|Pyruvate metabolism|Propanoate metabolism|Methane metabolism|Carbon fixation pathways in prokaryotes	Trichoderma harzianum	acetate kinase	PF00871.15	Acetate_kinase	Acetokinase family
M431DRAFT_91138	A1A101813.1	2564.71	2123.04	3006.38	1.41607	0.501894	0.00118314	0.0556019	178.461	155.891	231.266	232.929	--	--	--	--	--	--	Trichoderma harzianum	hypothetical protein THAR02_01035	--	--	--
M431DRAFT_72979	A1A109766.1	21.1521	17.5138	24.7904	1.41548	0.501291	0.424965	1	0.369927	0.440872	0.503852	0.617122	GO:0016491,GO:0016614,GO:0050660,GO:0055114	molecular function|molecular function|molecular function|biological process	oxidoreductase activity|oxidoreductase activity, acting on CH-OH group of donors|flavin adenine dinucleotide binding|oxidation-reduction process	--	--	--	Trichoderma harzianum	cholesterol oxidase	PF00732.17,PF05199.11	GMC_oxred_N|GMC_oxred_C	GMC oxidoreductase|GMC oxidoreductase
M431DRAFT_509544	A1A100747.1	23.466	19.4313	27.5007	1.41528	0.501084	0.371751	1	1.15269	1.11208	1.96419	1.18307	--	--	--	--	--	--	Trichoderma harzianum	hypothetical protein THAR02_08861	--	--	--
M431DRAFT_498995	A1A107275.1	1347.03	1115.79	1578.27	1.41448	0.500276	0.0165102	0.341428	30.9612	33.7406	39.8209	49.6353	GO:0005515	molecular function	protein binding	--	--	--	Trichoderma harzianum	F-box and WD-40 domain-containing protein CDC4	PF00400.30,PF12937.5	WD40|F-box-like	WD domain, G-beta repeat|F-box-like
M431DRAFT_502681	A1A109514.1	515.891	427.356	604.427	1.41434	0.500131	0.00658094	0.181999	33.6332	28.3231	43.4562	42.4959	GO:0004672,GO:0006468	molecular function|biological process	protein kinase activity|protein phosphorylation	--	--	--	Trichoderma harzianum	hypothetical protein THAR02_06967	PF01636.21	APH	Phosphotransferase enzyme family
M431DRAFT_489577	A1A109268.1	76.7842	63.6118	89.9566	1.41415	0.499935	0.124919	0.975717	3.00065	2.18235	3.88691	3.31664	GO:0005524,GO:0016887	molecular function|molecular function	ATP binding|ATPase activity	--	--	--	Trichoderma harzianum	hypothetical protein THAR02_02852	PF00005.25,PF12848.5	ABC_tran|ABC_tran_Xtn	ABC transporter|ABC transporter
M431DRAFT_101588	A1A108332.1	17.1425	14.2028	20.0823	1.41396	0.499746	0.482537	1	0.719075	0.832493	0.918983	1.22357	GO:0016021,GO:0055085	cellular component|biological process	integral component of membrane|transmembrane transport	--	--	--	Trichoderma reesei RUT C-30	MFS general substrate transporter	PF07690.14	MFS_1	Major Facilitator Superfamily
M431DRAFT_81632	A1A105259.1	1301.75	1078.65	1524.85	1.41366	0.49943	0.00214415	0.0865779	35.3463	39.7185	52.7706	51.049	--	--	--	--	--	--	Trichoderma harzianum	hypothetical protein THAR02_08882	PF12505.6	DUF3712	Protein of unknown function (DUF3712)
M431DRAFT_430787	A1A102899.1	757.873	628.022	887.725	1.41353	0.499298	0.0168714	0.345192	47.0141	65.7203	73.7785	81.7191	--	--	--	--	--	--	Trichoderma virens Gv29-8	mannosylphosphorylation protein	PF04991.11	LicD	LicD family
M431DRAFT_364815	--	4.57403	3.79039	5.35767	1.41349	0.499261	0.80251	1	0.564479	0.571824	0.445575	1.1206	--	--	--	--	--	--	--	--	--	--	--
M431DRAFT_126229	A1A107798.1	13.0915	10.8583	15.3246	1.41133	0.497053	0.555676	1	0.417673	0.793327	0.714335	0.94761	GO:0016810	molecular function	hydrolase activity, acting on carbon-nitrogen (but not peptide) bonds	--	--	--	Trichoderma harzianum	amidohydrolase	PF07969.9	Amidohydro_3	Amidohydrolase family
M431DRAFT_504805	--	234.803	194.759	274.848	1.41122	0.496942	0.0278962	0.468041	16.0251	15.8434	19.7041	24.2966	--	--	--	--	--	--	--	--	--	--	--
M431DRAFT_70868	A1A109328.1	21.6089	17.9262	25.2916	1.41087	0.496586	0.427302	1	0.403389	0.885383	0.813736	0.953337	--	--	--	--	--	--	Trichoderma harzianum	hypothetical protein THAR02_03646	--	--	--
M431DRAFT_82116	A1A105165.1	14.254	11.8282	16.6798	1.41017	0.495865	0.513081	1	0.420896	0.542657	0.765154	0.564273	GO:0003723,GO:0005488	molecular function|molecular function	RNA binding|binding	--	--	--	Trichoderma harzianum	meiotic coiled-coil protein 2	PF00806.17	PUF	Pumilio-family RNA binding repeat
M431DRAFT_511536	A1A102459.1	15.9283	13.2217	18.6349	1.40942	0.495099	0.477915	1	0.960882	1.75209	2.42713	1.30802	--	--	--	--	--	--	Trichoderma virens Gv29-8	hypothetical protein TRIVIDRAFT_46295	PF01965.22	DJ-1_PfpI	DJ-1/PfpI family
M431DRAFT_83189	A1A111507.1	534.495	443.676	625.314	1.40939	0.495074	0.00701104	0.190253	34.7713	39.111	51.6794	50.1937	--	--	--	--	--	--	Trichoderma harzianum	hypothetical protein THAR02_02606	--	--	--
M431DRAFT_97565	A1A107785.1	70.1768	58.2605	82.0931	1.40907	0.494744	0.14597	1	1.32177	1.40592	2.04033	1.72432	GO:0005524,GO:0006810,GO:0016021,GO:0016887,GO:0042626,GO:0055085	molecular function|biological process|cellular component|molecular function|molecular function|biological process	ATP binding|transport|integral component of membrane|ATPase activity|ATPase activity, coupled to transmembrane movement of substances|transmembrane transport	--	--	--	Trichoderma harzianum	hypothetical protein THAR02_04149	PF00005.25,PF00664.21	ABC_tran|ABC_membrane	ABC transporter|ABC transporter transmembrane region
M431DRAFT_76132	A1A109074.1	8851.54	7348.83	10354.3	1.40897	0.494638	0.00101967	0.0503734	396.42	404.02	515.323	588.176	GO:0000287,GO:0005975,GO:0016868,GO:0071704	molecular function|biological process|molecular function|biological process	magnesium ion binding|carbohydrate metabolic process|intramolecular transferase activity, phosphotransferases|organic substance metabolic process	K01835	ko00010,ko00030,ko00052,ko00230,ko00500,ko00520,ko00521	Glycolysis / Gluconeogenesis|Pentose phosphate pathway|Galactose metabolism|Purine metabolism|Starch and sucrose metabolism|Amino sugar and nucleotide sugar metabolism|Streptomycin biosynthesis	Trichoderma harzianum	phosphoglucomutase	PF00408.18,PF02878.14,PF02879.14,PF02880.14	PGM_PMM_IV|PGM_PMM_I|PGM_PMM_II|PGM_PMM_III	Phosphoglucomutase/phosphomannomutase, C-terminal domain|"Phosphoglucomutase/phosphomannomutase, alpha/beta/alpha domain I"|"Phosphoglucomutase/phosphomannomutase, alpha/beta/alpha domain II"|"Phosphoglucomutase/phosphomannomutase, alpha/beta/alpha domain III"
M431DRAFT_501206	A1A107545.1	2.26907	1.88404	2.65411	1.40874	0.494404	0.933646	1	0.0550312	0.167242	0.115838	0.187281	GO:0005506,GO:0016705,GO:0020037,GO:0055114	molecular function|molecular function|molecular function|biological process	iron ion binding|oxidoreductase activity, acting on paired donors, with incorporation or reduction of molecular oxygen|heme binding|oxidation-reduction process	--	--	--	Tolypocladium ophioglossoides CBS 100239	Isotrichodermin C-15 hydroxylase, partial	PF00067.20	p450	Cytochrome P450
M431DRAFT_61111	A1A107601.1	2.26907	1.88404	2.65411	1.40874	0.494404	0.933646	1	0.0953384	0.289737	0.200683	0.324454	GO:0006950,GO:0016021	biological process|cellular component	response to stress|integral component of membrane	--	--	--	Trichoderma harzianum	hypothetical protein THAR02_06869	PF04479.11	RTA1	RTA1 like protein
M431DRAFT_148033	A1A101879.1	7.36608	6.12032	8.61183	1.40709	0.492712	0.761622	1	0.0495281	0.167242	0.0695029	0.224737	GO:0005524,GO:0006810,GO:0016021,GO:0016887,GO:0042626,GO:0055085	molecular function|biological process|cellular component|molecular function|molecular function|biological process	ATP binding|transport|integral component of membrane|ATPase activity|ATPase activity, coupled to transmembrane movement of substances|transmembrane transport	--	--	--	Trichoderma harzianum	ABC transporter	PF00005.25,PF00664.21	ABC_tran|ABC_membrane	ABC transporter|ABC transporter transmembrane region
M431DRAFT_87278	A1A104152.1	772.443	641.88	903.007	1.40682	0.492433	0.00469133	0.145784	66.7144	69.7104	90.2168	97.5789	--	--	--	--	--	--	Trichoderma harzianum	hypothetical protein THAR02_09228	PF10558.7	MTP18	Mitochondrial 18 KDa protein (MTP18)
M431DRAFT_508717	A1A104242.1	6.85426	5.69674	8.01179	1.40638	0.491987	0.717711	1	0.254736	0.184322	0.191503	0.412815	GO:0000981,GO:0003677,GO:0005634,GO:0006351,GO:0006355,GO:0008270	molecular function|molecular function|cellular component|biological process|biological process|molecular function	RNA polymerase II transcription factor activity, sequence-specific DNA binding|DNA binding|nucleus|transcription, DNA-templated|regulation of transcription, DNA-templated|zinc ion binding	--	--	--	Trichoderma harzianum	fungal specific transcription factor domain-containing protein	PF00172.16,PF04082.16	Zn_clus|Fungal_trans	Fungal Zn(2)-Cys(6) binuclear cluster domain|Fungal specific transcription factor domain
M431DRAFT_8065	A1A106129.1	34.801	28.9296	40.6724	1.40591	0.491502	0.290234	1	1.46985	1.26337	2.1564	1.61686	GO:0005488	molecular function	binding	--	--	--	Trichoderma virens Gv29-8	hypothetical protein TRIVIDRAFT_42056	PF05536.9	Neurochondrin	Neurochondrin
M431DRAFT_125577	A1A105958.1	283.927	236.03	331.824	1.40586	0.491451	0.0188049	0.368356	13.9533	13.3619	20.0205	17.6216	--	--	--	--	--	--	Trichoderma harzianum	hypothetical protein THAR02_05048	--	--	--
M431DRAFT_126095	A1A101394.1	1070.14	889.916	1250.37	1.40504	0.490611	0.00317114	0.1142	44.0697	47.7407	63.1883	63.041	GO:0004499,GO:0016491,GO:0050660,GO:0050661,GO:0055114	molecular function|molecular function|molecular function|molecular function|biological process	N,N-dimethylaniline monooxygenase activity|oxidoreductase activity|flavin adenine dinucleotide binding|NADP binding|oxidation-reduction process	--	--	--	Trichoderma harzianum	hypothetical protein THAR02_05579	PF00743.17	FMO-like	Flavin-binding monooxygenase-like
M431DRAFT_511796	A1A107316.1	1.7158	1.42698	2.00462	1.4048	0.490368	0.941699	1	0.162583	0.0823492	0.342229	0	--	--	--	--	--	--	Trichoderma harzianum	hypothetical protein THAR02_11129	PF00561.18	Abhydrolase_1	alpha/beta hydrolase fold
M431DRAFT_90298	A1A107969.1	102.968	85.6404	120.296	1.40466	0.490223	0.102678	0.908158	10.3659	13.2572	14.4555	17.9324	--	--	--	--	--	--	Trichoderma harzianum	hypothetical protein THAR02_06577	PF06428.9	Sec2p	GDP/GTP exchange factor Sec2p
M431DRAFT_11897	--	17.0628	14.1916	19.9339	1.40462	0.490184	0.482745	1	1.28228	1.69865	2.07627	2.01408	--	--	--	--	--	--	--	--	--	--	--
M431DRAFT_489420	A1A109417.1	10.7618	8.95196	12.5716	1.40434	0.489896	0.599594	1	0.53583	1.51985	1.46627	1.33725	GO:0033588	cellular component	Elongator holoenzyme complex	--	--	--	Trichoderma virens Gv29-8	hypothetical protein TRIVIDRAFT_130077, partial	PF09807.7	ELP6	Elongation complex protein 6
M431DRAFT_523667	A1A107441.1	75.7998	63.0543	88.5453	1.40427	0.489822	0.146041	1	3.89733	3.55324	4.68782	5.55796	GO:0005215,GO:0016020,GO:0016021,GO:0022857,GO:0022891,GO:0055085	molecular function|cellular component|cellular component|molecular function|molecular function|biological process	transporter activity|membrane|integral component of membrane|transmembrane transporter activity|substrate-specific transmembrane transporter activity|transmembrane transport	--	--	--	Trichoderma reesei QM6a	predicted protein	PF00083.22	Sugar_tr	Sugar (and other) transporter
M431DRAFT_207355	--	28.5134	23.7234	33.3034	1.40382	0.489357	0.362283	1	4.89677	3.89753	5.15373	6.94357	--	--	--	--	--	--	--	--	--	--	--
M431DRAFT_437338	A1A103124.1	2234.5	1859.14	2609.87	1.4038	0.489341	0.00170654	0.0736103	160.965	194.761	251.847	236.459	GO:0005783,GO:0006886,GO:0016021	cellular component|biological process|cellular component	endoplasmic reticulum|intracellular protein transport|integral component of membrane	--	--	--	Trichoderma harzianum	hypothetical protein THAR02_05078	PF05529.10	Bap31	B-cell receptor-associated protein 31-like
M431DRAFT_535230	A1A101551.1	2675.63	2226.87	3124.39	1.40304	0.488559	0.0135384	0.296408	122.423	92.5391	144.432	151.59	GO:0005506,GO:0016705,GO:0020037,GO:0055114	molecular function|molecular function|molecular function|biological process	iron ion binding|oxidoreductase activity, acting on paired donors, with incorporation or reduction of molecular oxygen|heme binding|oxidation-reduction process	--	--	--	Trichoderma harzianum	isotrichodermin C-15 hydroxylase	PF00067.20	p450	Cytochrome P450
M431DRAFT_134208	A1A108900.1	34.6508	28.8403	40.4612	1.40294	0.488451	0.430505	1	1.29495	1.88899	1.52645	2.82045	GO:0008270,GO:0016491,GO:0055114	molecular function|molecular function|biological process	zinc ion binding|oxidoreductase activity|oxidation-reduction process	--	--	--	Trichoderma harzianum	zinc-binding dehydrogenase	PF00107.24,PF08240.10	ADH_zinc_N|ADH_N	Zinc-binding dehydrogenase|Alcohol dehydrogenase GroES-like domain
M431DRAFT_276896	A1A111688.1	100.749	83.8568	117.642	1.40289	0.4884	0.105492	0.920367	4.04604	4.14526	5.03261	6.20666	--	--	--	--	--	--	Trichoderma harzianum	hypothetical protein THAR02_00162	PF08620.8,PF08621.8	RPAP1_C|RPAP1_N	RPAP1-like, C-terminal|"RPAP1-like, N-terminal"
M431DRAFT_98685	A1A101612.1	65.9763	54.9272	77.0254	1.40232	0.487815	0.17546	1	4.09358	4.59923	5.32674	6.58564	GO:0016491,GO:0055114	molecular function|biological process	oxidoreductase activity|oxidation-reduction process	--	--	--	Trichoderma harzianum	TfdA family Taurine catabolism dioxygenase TauD	PF02668.14	TauD	Taurine catabolism dioxygenase TauD, TfdA family
M431DRAFT_222278	A1A106294.1	1963.29	1634.51	2292.08	1.4023	0.487799	0.155977	1	56.0516	32.8746	59.1555	63.4969	GO:0004553,GO:0005975	molecular function|biological process	hydrolase activity, hydrolyzing O-glycosyl compounds|carbohydrate metabolic process	--	--	--	Trichoderma harzianum	glycosyl hydrolase family 35	PF01301.17,PF10435.7,PF13363.4,PF13364.4	Glyco_hydro_35|BetaGal_dom2|BetaGal_dom3|BetaGal_dom4_5	Glycosyl hydrolases family 35|"Beta-galactosidase, domain 2"|"Beta-galactosidase, domain 3"|Beta-galactosidase jelly roll domain
M431DRAFT_222426	A1A106290.1	594.325	494.801	693.849	1.40228	0.487773	0.0119697	0.274542	14.1955	18.8979	21.2868	24.0124	GO:0004435,GO:0005515,GO:0006629,GO:0007165,GO:0008081,GO:0035556	molecular function|molecular function|biological process|biological process|molecular function|biological process	phosphatidylinositol phospholipase C activity|protein binding|lipid metabolic process|signal transduction|phosphoric diester hydrolase activity|intracellular signal transduction	--	--	--	Trichoderma harzianum	hypothetical protein THAR02_01980	PF00387.17,PF00388.17	PI-PLC-Y|PI-PLC-X	Phosphatidylinositol-specific phospholipase C, Y domain|"Phosphatidylinositol-specific phospholipase C, X domain"
M431DRAFT_395659	A1A105540.1	17.0325	14.1805	19.8845	1.40224	0.487736	0.482824	1	0.311543	0.473395	0.57381	0.500667	GO:0005515	molecular function	protein binding	--	--	--	Trichoderma harzianum	hypothetical protein THAR02_00054	PF12796.5	Ank_2	Ankyrin repeats (3 copies)
M431DRAFT_82761	A1A111660.1	124.763	103.913	145.614	1.40131	0.486781	0.170752	1	5.82435	4.60499	8.62186	5.74764	--	--	--	--	--	--	Trichoderma harzianum	hypothetical protein THAR02_00139	PF14022.4	DUF4238	Protein of unknown function (DUF4238)
M431DRAFT_95970	A1A102254.1	381.495	317.745	445.246	1.40127	0.486732	0.178441	1	37.5836	70.4989	71.5692	75.875	--	--	--	--	--	--	Trichoderma harzianum	hypothetical protein THAR02_10838	--	--	--
M431DRAFT_82756	A1A110305.1	31.2482	26.031	36.4653	1.40084	0.486294	0.322781	1	2.1337	2.59375	3.77272	2.7109	--	--	--	--	--	--	Trichoderma harzianum	hypothetical protein THAR02_03020	--	--	--
M431DRAFT_435308	--	6.82396	5.68558	7.96234	1.40044	0.485884	0.717803	1	0.982971	0.995763	1.03455	1.67261	--	--	--	--	--	--	--	--	--	--	--
M431DRAFT_544171	A1A109006.1	2.27465	1.89519	2.65411	1.40044	0.485884	0.933689	1	0.160598	0.162688	0.169026	0.273272	--	--	--	--	--	--	No hit	No hit	--	--	--
M431DRAFT_4767	A1A111305.1	3336.37	2780.96	3891.78	1.39944	0.484845	0.00158455	0.0693842	292.188	327.522	422.235	426.09	GO:0000166,GO:0003676	molecular function|molecular function	nucleotide binding|nucleic acid binding	--	--	--	Trichoderma harzianum	hypothetical protein THAR02_06825	PF00076.20	RRM_1	RNA recognition motif. (a.k.a. RRM, RBD, or RNP domain)
M431DRAFT_497498	A1A101855.1	6.27068	5.22852	7.31285	1.39864	0.48403	0.716011	1	0.370898	0.2147	0.446128	0.360638	GO:0003333,GO:0006865,GO:0015171,GO:0016020,GO:0016021,GO:0055085	biological process|biological process|molecular function|cellular component|cellular component|biological process	amino acid transmembrane transport|amino acid transport|amino acid transmembrane transporter activity|membrane|integral component of membrane|transmembrane transport	--	--	--	Trichoderma harzianum	amino acid permease-2	PF13520.4	AA_permease_2	Amino acid permease
M431DRAFT_78235	A1A110828.1	494.268	412.294	576.243	1.39765	0.483006	0.0122417	0.278135	11.1305	13.2154	15.1033	18.1365	GO:0003676,GO:0005515	molecular function|molecular function	nucleic acid binding|protein binding	--	--	--	Trichoderma harzianum	hypothetical protein THAR02_06882	PF02170.20,PF02171.15,PF08699.8,PF16486.3,PF16488.3	PAZ|Piwi|ArgoL1|ArgoN|ArgoL2	PAZ domain|Piwi domain|Argonaute linker 1 domain|N-terminal domain of argonaute|Argonaute linker 2 domain
M431DRAFT_86593	--	135.036	112.675	157.397	1.39692	0.482245	0.204056	1	6.30316	7.30557	7.41087	11.1441	--	--	--	--	--	--	--	--	--	--	--
M431DRAFT_477582	A1A109612.1	12741.3	10632.3	14850.4	1.39672	0.482046	0.0151008	0.32119	178.554	166.982	212.576	259.861	GO:0000287,GO:0003824,GO:0006633,GO:0008152,GO:0008897,GO:0016740	molecular function|molecular function|biological process|biological process|molecular function|molecular function	magnesium ion binding|catalytic activity|fatty acid biosynthetic process|metabolic process|holo-[acyl-carrier-protein] synthase activity|transferase activity	K00667	ko00061	Fatty acid biosynthesis	Trichoderma harzianum	fatty acid synthase subunit alpha	PF00106.23,PF00109.24,PF01648.18,PF02801.20	adh_short|ketoacyl-synt|ACPS|Ketoacyl-synt_C	short chain dehydrogenase|"Beta-ketoacyl synthase, N-terminal domain"|4'-phosphopantetheinyl transferase superfamily|"Beta-ketoacyl synthase, C-terminal domain"
M431DRAFT_5719	A1A103165.1	94.0621	78.4943	109.63	1.39666	0.48198	0.1211	0.967002	2.49294	3.55017	3.76452	4.46737	--	--	--	--	--	--	Trichoderma virens Gv29-8	hypothetical protein TRIVIDRAFT_61928	--	--	--
M431DRAFT_71209	A1A109156.1	1488.64	1242.29	1735	1.39662	0.481936	0.0446023	0.606976	20.2292	20.5237	24.2324	31.4263	GO:0005488	molecular function	binding	K06672	ko04111	Cell cycle - yeast	Trichoderma harzianum	cohesin loading factor subunit SCC2	PF12765.5,PF12830.5	Cohesin_HEAT|Nipped-B_C	HEAT repeat associated with sister chromatid cohesion|Sister chromatid cohesion C-terminus
M431DRAFT_503731	A1A104884.1	252.345	210.6	294.089	1.39643	0.481747	0.0288533	0.477173	18.0559	22.2038	26.1888	28.7366	GO:0005525,GO:0005622,GO:0007264	molecular function|cellular component|biological process	GTP binding|intracellular|small GTPase mediated signal transduction	--	--	--	Trichoderma harzianum	ADP-ribosylation factor-like 2	PF00025.19	Arf	ADP-ribosylation factor family
M431DRAFT_78659	A1A111092.1	366.44	305.861	427.02	1.39612	0.481427	0.21157	1	29.0341	57.2195	57.9207	59.2849	GO:0005886	cellular component	plasma membrane	--	--	--	Trichoderma harzianum	hypothetical protein THAR02_08318	PF06687.10	SUR7	SUR7/PalI family
M431DRAFT_8305	A1A102431.1	5100.74	4257.7	5943.78	1.39601	0.481306	0.0013396	0.0616964	248.28	240.771	345.451	323.495	GO:0003935,GO:0009231	molecular function|biological process	GTP cyclohydrolase II activity|riboflavin biosynthetic process	--	--	--	Trichoderma harzianum	GTP cyclohydrolase II	PF00925.18,PF12471.6	GTP_cyclohydro2|GTP_CH_N	GTP cyclohydrolase II|GTP cyclohydrolase N terminal
M431DRAFT_506532	A1A105133.1	21.408	17.8704	24.9455	1.39591	0.481203	0.593003	1	0.313419	1.40606	1.41371	0.914245	--	--	--	--	--	--	Trichoderma harzianum	hypothetical protein THAR02_00239	PF00092.26	VWA	von Willebrand factor type A domain
M431DRAFT_8894	A1A107247.1	4495.26	3753.36	5237.16	1.39532	0.480601	0.00544851	0.159455	415.781	491.026	568.725	667.486	GO:0016787	molecular function	hydrolase activity	--	--	--	Trichoderma harzianum	esterase/lipase	PF01738.16	DLH	Dienelactone hydrolase family
M431DRAFT_11117	A1A100520.1	38.5176	32.1625	44.8727	1.39519	0.480458	0.300996	1	0.782099	1.06548	1.10698	1.4073	GO:0007155,GO:0030246	biological process|molecular function	cell adhesion|carbohydrate binding	--	--	--	Trichoderma harzianum	hypothetical protein THAR02_06067	PF09458.8	H_lectin	H-type lectin domain
M431DRAFT_76655	A1A108864.1	847.222	707.699	986.745	1.3943	0.479542	0.00532101	0.158125	31.28	32.8974	41.949	45.6013	GO:0005515	molecular function	protein binding	--	--	--	Trichoderma harzianum	hypothetical protein THAR02_04685	PF00400.30,PF12937.5	WD40|F-box-like	WD domain, G-beta repeat|F-box-like
M431DRAFT_504841	A1A103903.1	22.6197	18.8961	26.3433	1.39411	0.479347	0.431462	1	1.11449	1.88165	1.87676	2.1914	--	--	--	--	--	--	Trichoderma harzianum	hypothetical protein THAR02_07387	PF10528.7	PA14_2	GLEYA domain
M431DRAFT_529643	A1A105242.1	249.03	208.059	290.001	1.39384	0.479068	0.0271426	0.459398	16.0481	15.4621	22.8206	20.2276	--	--	--	--	--	--	Trichoderma harzianum	hypothetical protein THAR02_10350	--	--	--
M431DRAFT_198657	A1A109202.1	5226.72	4367.6	6085.83	1.3934	0.478614	0.00147626	0.0662718	254.427	251.822	348.537	342.357	GO:0006979	biological process	response to oxidative stress	--	--	--	Trichoderma harzianum	survival factor 1	PF08622.8,PF17187.2	Svf1|Svf1_C	Svf1-like N-terminal lipocalin domain|Svf1-like C-terminal lipocalin-like domain
M431DRAFT_319490	A1A101676.1	4.00161	3.34449	4.65873	1.39296	0.478153	0.802348	1	0.160447	0.0270892	0.168867	0.0910052	GO:0005515	molecular function	protein binding	--	--	--	Trichoderma harzianum	hypothetical protein THAR02_07513	PF12770.5	CHAT	CHAT domain
M431DRAFT_481046	A1A111611.1	605.575	506.262	704.888	1.39234	0.47751	0.00807371	0.210207	26.2584	28.7219	36.9918	37.9006	GO:0005215,GO:0016020,GO:0016021,GO:0022857,GO:0022891,GO:0055085	molecular function|cellular component|cellular component|molecular function|molecular function|biological process	transporter activity|membrane|integral component of membrane|transmembrane transporter activity|substrate-specific transmembrane transporter activity|transmembrane transport	--	--	--	Trichoderma harzianum	hypothetical protein THAR02_02253	PF00083.22	Sugar_tr	Sugar (and other) transporter
M431DRAFT_504615	A1A108622.1	3069.34	2566.01	3572.68	1.39231	0.477477	0.0527873	0.662564	172.631	205.697	225.234	289.148	GO:0003824,GO:0006595	molecular function|biological process	catalytic activity|polyamine metabolic process	K00797	ko00270,ko00330,ko00480	Cysteine and methionine metabolism|Arginine and proline metabolism|Glutathione metabolism	Trichoderma harzianum	spermidine synthase	PF01564.15	Spermine_synth	Spermine/spermidine synthase
M431DRAFT_510275	A1A102007.1	2.28023	1.90635	2.65411	1.39225	0.477414	0.933732	1	0.576529	0.194677	0.404522	0.654011	--	--	--	--	--	--	Trichoderma harzianum	hypothetical protein THAR02_03257	--	--	--
M431DRAFT_483732	A1A107479.1	34.5192	28.8738	40.1645	1.39104	0.47616	0.332472	1	1.21858	1.45488	1.55736	2.07353	GO:0003824,GO:0008152,GO:0016791	molecular function|biological process|molecular function	catalytic activity|metabolic process|phosphatase activity	--	--	--	Trichoderma harzianum	hypothetical protein THAR02_05808	PF00245.18	Alk_phosphatase	Alkaline phosphatase
M431DRAFT_100433	A1A103564.1	707.359	591.758	822.961	1.39071	0.475818	0.00718928	0.193274	39.7301	40.4409	51.0774	58.0189	--	--	--	--	--	--	Trichoderma harzianum	hypothetical protein THAR02_03999	--	--	--
M431DRAFT_73357	A1A109986.1	124.197	103.901	144.493	1.39068	0.47579	0.149713	1	4.82134	8.54714	8.88011	9.22943	--	--	--	--	--	--	Trichoderma harzianum	hypothetical protein THAR02_01889	--	--	--
M431DRAFT_216571	A1A102315.1	537.726	449.941	625.512	1.39021	0.4753	0.00957231	0.235841	30.0065	32.3794	42.7718	42.105	GO:0005515	molecular function	protein binding	--	--	--	Trichoderma harzianum	hypothetical protein THAR02_05286	PF00397.24	WW	WW domain
M431DRAFT_512213	A1A101379.1	6927.01	5796.45	8057.58	1.39009	0.475178	0.0423494	0.587721	242.578	294.476	322.95	406.026	GO:0003824,GO:0004351,GO:0006536,GO:0016831,GO:0019752,GO:0030170	molecular function|molecular function|biological process|molecular function|biological process|molecular function	catalytic activity|glutamate decarboxylase activity|glutamate metabolic process|carboxy-lyase activity|carboxylic acid metabolic process|pyridoxal phosphate binding	--	--	--	Trichoderma harzianum	glutamate decarboxylase	PF00282.17	Pyridoxal_deC	Pyridoxal-dependent decarboxylase conserved domain
M431DRAFT_5825	A1A103294.1	19.8086	16.5774	23.0397	1.38983	0.474909	0.455828	1	0.979	1.05008	1.45465	1.30655	GO:0004499,GO:0016491,GO:0050660,GO:0050661,GO:0055114	molecular function|molecular function|molecular function|molecular function|biological process	N,N-dimethylaniline monooxygenase activity|oxidoreductase activity|flavin adenine dinucleotide binding|NADP binding|oxidation-reduction process	--	--	--	Trichoderma harzianum	hypothetical protein THAR02_11251	PF00743.17	FMO-like	Flavin-binding monooxygenase-like
M431DRAFT_109034	A1A110551.1	76.9181	64.3808	89.4554	1.38947	0.474538	0.14845	1	3.46029	4.06171	5.49171	4.73531	--	--	--	--	--	--	Trichoderma harzianum	hypothetical protein THAR02_04558	--	--	--
M431DRAFT_153667	A1A107837.1	46.936	39.2862	54.5857	1.38944	0.4745	0.267099	1	2.0197	2.42288	2.40539	3.61759	--	--	--	--	--	--	Trichoderma harzianum	hypothetical protein THAR02_09602	--	--	--
M431DRAFT_79988	A1A105827.1	124.008	103.834	144.183	1.38859	0.473621	0.315994	1	5.1325	10.2581	9.05172	11.7232	--	--	--	--	--	--	Trichoderma harzianum	hypothetical protein THAR02_01596	PF10348.7,PF16010.3	DUF2427|CDH-cyt	Domain of unknown function (DUF2427)|Cytochrome domain of cellobiose dehydrogenase
M431DRAFT_358326	A1A110680.1	34.2838	28.7064	39.8611	1.38858	0.473609	0.613683	1	1.50032	5.61175	3.52251	6.02231	--	--	--	--	--	--	Trichoderma harzianum	hypothetical protein THAR02_10264	--	--	--
M431DRAFT_486793	A1A106851.1	10.2117	8.55069	11.8727	1.38851	0.473533	0.597036	1	1.15282	0.743161	1.76483	0.832207	--	--	--	--	--	--	Trichoderma harzianum	hypothetical protein THAR02_05013	--	--	--
M431DRAFT_134926	A1A108482.1	152.943	128.104	177.783	1.3878	0.472804	0.226238	1	2.13993	3.22183	3.01674	4.23145	--	--	--	--	--	--	Trichoderma harzianum	hypothetical protein THAR02_01813	PF13886.4	DUF4203	Domain of unknown function (DUF4203)
M431DRAFT_90108	A1A108036.1	448.291	375.539	521.044	1.38746	0.472445	0.0502041	0.648554	22.7833	20.2359	25.7404	32.7047	--	--	--	--	--	--	Trichoderma harzianum	hypothetical protein THAR02_07012	--	--	--
M431DRAFT_73502	A1A109350.1	3.96573	3.32217	4.60929	1.38743	0.472418	0.80246	1	0.553518	0.420541	1.01949	0.313953	--	--	--	--	--	--	Trichoderma virens Gv29-8	hypothetical protein TRIVIDRAFT_216383	--	--	--
M431DRAFT_80960	A1A105018.1	13.5738	11.3712	15.7763	1.3874	0.472383	0.558167	1	0.705307	0.714485	0.927899	1.00012	GO:0016021,GO:0055085	cellular component|biological process	integral component of membrane|transmembrane transport	--	--	--	Trichoderma harzianum	hypothetical protein THAR02_03843	PF07690.14	MFS_1	Major Facilitator Superfamily
M431DRAFT_101161	A1A101228.1	179.794	150.634	208.953	1.38716	0.472133	0.166681	1	7.40251	13.4848	14.0784	14.1429	--	--	--	--	--	--	Trichoderma harzianum	hypothetical protein THAR02_10057	PF13472.4	Lipase_GDSL_2	GDSL-like Lipase/Acylhydrolase family
M431DRAFT_72179	A1A109364.1	13.5323	11.3377	15.7269	1.38713	0.472107	0.558278	1	1.37195	2.31635	2.56702	2.42097	GO:0008080	molecular function	N-acetyltransferase activity	--	--	--	Trichoderma harzianum	hypothetical protein THAR02_03318	PF00583.23	Acetyltransf_1	Acetyltransferase (GNAT) family
M431DRAFT_515706	A1A104494.1	34.5257	28.9296	40.1218	1.38688	0.471838	0.310945	1	1.53542	1.31974	2.2526	1.63621	--	--	--	--	--	--	Trichoderma virens Gv29-8	hypothetical protein TRIVIDRAFT_91314	PF01619.16	Pro_dh	Proline dehydrogenase
M431DRAFT_239112	A1A102640.1	24.184	20.2673	28.1007	1.3865	0.471452	0.462465	1	1.21735	3.18573	3.52338	2.41666	--	--	--	--	--	--	Trichoderma harzianum	aspartyl-tRNA synthetase	PF07366.10	SnoaL	SnoaL-like polyketide cyclase
M431DRAFT_88514	--	6.8104	5.7079	7.91289	1.38631	0.471245	0.717844	1	1.3494	0.683482	1.24269	1.53075	--	--	--	--	--	--	--	--	--	--	--
M431DRAFT_504240	A1A109084.1	898.604	753.16	1044.05	1.38622	0.47116	0.0313681	0.502307	37.6812	54.9484	60.733	64.5435	GO:0003924,GO:0005200,GO:0005525,GO:0005874,GO:0007017	molecular function|molecular function|molecular function|cellular component|biological process	GTPase activity|structural constituent of cytoskeleton|GTP binding|microtubule|microtubule-based process	--	--	--	Trichoderma harzianum	tubulin/FtsZ family protein	PF00091.23,PF03953.15	Tubulin|Tubulin_C	Tubulin/FtsZ family, GTPase domain|Tubulin C-terminal domain
M431DRAFT_96837	A1A112419.1	92.6126	77.636	107.589	1.38582	0.470735	0.11993	0.965028	7.17374	8.41452	11.7227	9.42276	--	--	--	--	--	--	Trichoderma harzianum	hypothetical protein THAR02_09171	PF07264.9	EI24	Etoposide-induced protein 2.4 (EI24)
M431DRAFT_89465	A1A101370.1	495.601	415.46	575.742	1.38579	0.470714	0.0127716	0.283923	8.92493	9.27074	11.1938	13.468	GO:0003676,GO:0004525,GO:0005524,GO:0006396,GO:0016891	molecular function|molecular function|molecular function|biological process|molecular function	nucleic acid binding|ribonuclease III activity|ATP binding|RNA processing|endoribonuclease activity, producing 5'-phosphomonoesters	--	--	--	Trichoderma harzianum	RNase3 domain-containing protein	PF00270.27,PF00271.29,PF00636.24,PF03368.12	DEAD|Helicase_C|Ribonuclease_3|Dicer_dimer	DEAD/DEAH box helicase|Helicase conserved C-terminal domain|Ribonuclease III domain|Dicer dimerisation domain
M431DRAFT_78289	A1A110931.1	1105.06	926.581	1283.53	1.38524	0.470132	0.082242	0.826711	46.7837	63.5297	66.0634	82.9988	GO:0004014,GO:0006597,GO:0008295	molecular function|biological process|biological process	adenosylmethionine decarboxylase activity|spermine biosynthetic process|spermidine biosynthetic process	K01611	ko00270,ko00330	Cysteine and methionine metabolism|Arginine and proline metabolism	Trichoderma harzianum	hypothetical protein THAR02_10738	PF01536.14	SAM_decarbox	Adenosylmethionine decarboxylase
M431DRAFT_110725	A1A110926.1	18.6269	15.6186	21.6352	1.38522	0.470112	0.489359	1	0.811885	0.986939	1.08235	1.35079	GO:0003824	molecular function	catalytic activity	--	--	--	Trichoderma harzianum	CoA-transferase family III	PF02515.15	CoA_transf_3	CoA-transferase family III
M431DRAFT_487447	A1A106303.1	10.7817	9.04123	12.5222	1.38501	0.469895	0.599527	1	1.58368	0.740439	1.795	1.38193	GO:0005515	molecular function	protein binding	--	--	--	Penicillium brasilianum	Putative Glutathione S-transferase	PF00043.23,PF02798.18	GST_C|GST_N	Glutathione S-transferase, C-terminal domain|"Glutathione S-transferase, N-terminal domain"
M431DRAFT_519947	A1A103733.1	9.01329	7.55846	10.4681	1.38495	0.469838	0.653951	1	0.463934	0.783285	0.89518	0.789425	GO:0008152,GO:0016846	biological process|molecular function	metabolic process|carbon-sulfur lyase activity	--	--	--	Trichoderma virens Gv29-8	hypothetical protein TRIVIDRAFT_32491	PF04828.12	GFA	Glutathione-dependent formaldehyde-activating enzyme
M431DRAFT_507005	A1A110217.1	447.711	375.449	519.972	1.38494	0.469819	0.169622	1	21.612	24.777	25.62	37.1043	--	--	--	--	--	--	Trichoderma harzianum	hypothetical protein THAR02_02385	--	--	--
M431DRAFT_82475	A1A111287.1	2156.3	1808.57	2504.03	1.38453	0.4694	0.00301962	0.110465	164.017	164.851	206.861	238.693	GO:0055085	biological process	transmembrane transport	--	--	--	Trichoderma harzianum	mitochondrial 2-oxoglutarate/malate carrier protein	PF00153.25	Mito_carr	Mitochondrial carrier protein
M431DRAFT_447544	--	60.451	50.7243	70.1777	1.38351	0.468334	0.187644	1	3.96116	3.65442	6.25354	4.0923	--	--	--	--	--	--	--	--	--	--	--
M431DRAFT_93692	--	21.4827	18.0267	24.9388	1.38344	0.468258	0.461626	1	4.78904	3.92729	4.56032	7.24353	--	--	--	--	--	--	--	--	--	--	--
M431DRAFT_213159	A1A101825.1	477.204	400.465	553.943	1.38325	0.468059	0.0126477	0.282425	23.3559	27.6638	35.0444	33.9676	GO:0008440	molecular function	inositol-1,4,5-trisphosphate 3-kinase activity	K00915	ko00562,ko04070,ko04138	Inositol phosphate metabolism|Phosphatidylinositol signaling system|Autophagy - yeast	Trichoderma harzianum	hypothetical protein THAR02_01024	PF03770.14	IPK	Inositol polyphosphate kinase
M431DRAFT_90611	A1A107932.1	705.245	591.947	818.543	1.3828	0.46759	0.00861112	0.2204	20.7886	22.9608	27.0385	32.1006	GO:0008017	molecular function	microtubule binding	--	--	--	Trichoderma harzianum	hypothetical protein THAR02_07915	PF02187.15	GAS2	Growth-Arrest-Specific Protein 2 Domain
M431DRAFT_89969	A1A106944.1	2.24435	1.88404	2.60467	1.38249	0.467273	0.933452	1	0.0966311	0.293666	0.305106	0.219235	--	--	--	--	--	--	Trichoderma harzianum	hypothetical protein THAR02_03690	PF00106.23	adh_short	short chain dehydrogenase
M431DRAFT_87546	A1A100281.1	537.907	451.691	624.123	1.38175	0.466494	0.0506043	0.649202	27.171	37.0601	39.4875	47.1048	GO:0004367,GO:0005975,GO:0006072,GO:0009331,GO:0016491,GO:0016616,GO:0042803,GO:0046168,GO:0051287,GO:0055114	molecular function|biological process|biological process|cellular component|molecular function|molecular function|molecular function|biological process|molecular function|biological process	glycerol-3-phosphate dehydrogenase [NAD+] activity|carbohydrate metabolic process|glycerol-3-phosphate metabolic process|glycerol-3-phosphate dehydrogenase complex|oxidoreductase activity|oxidoreductase activity, acting on the CH-OH group of donors, NAD or NADP as acceptor|protein homodimerization activity|glycerol-3-phosphate catabolic process|NAD binding|oxidation-reduction process	K00006	ko00564,ko04011	Glycerophospholipid metabolism|MAPK signaling pathway - yeast	Trichoderma harzianum	glycerol-3-phosphate dehydrogenase (NAD+)	PF01210.21,PF07479.12	NAD_Gly3P_dh_N|NAD_Gly3P_dh_C	NAD-dependent glycerol-3-phosphate dehydrogenase N-terminus|NAD-dependent glycerol-3-phosphate dehydrogenase C-terminus
M431DRAFT_88919	A1A100939.1	51.2438	43.032	59.4556	1.38166	0.466404	0.231724	1	2.32454	3.28431	4.3136	3.26148	--	--	--	--	--	--	Trichoderma harzianum	hypothetical protein THAR02_10823	PF08645.9,PF13671.4	PNK3P|AAA_33	Polynucleotide kinase 3 phosphatase|AAA domain
M431DRAFT_480293	A1A104994.1	24.8649	20.8806	28.8491	1.38162	0.466363	0.40762	1	2.55432	1.96654	3.1185	3.0135	--	--	--	--	--	--	Trichoderma harzianum	hypothetical protein THAR02_03512	PF04176.11	TIP41	TIP41-like family
M431DRAFT_244533	A1A107099.1	584.761	491.065	678.457	1.3816	0.466343	0.392427	1	12.7862	23.5533	19.0005	29.7953	--	--	--	--	--	--	Trichoderma harzianum	hypothetical protein THAR02_01407	--	--	--
M431DRAFT_479465	A1A110512.1	14.6812	12.3299	17.0326	1.3814	0.466133	0.515997	1	2.33384	2.02646	4.03537	1.89106	GO:0008080	molecular function	N-acetyltransferase activity	--	--	--	Trichoderma harzianum	hypothetical protein THAR02_09820	PF00583.23	Acetyltransf_1	Acetyltransferase (GNAT) family
M431DRAFT_95176	A1A101623.1	1605.85	1348.87	1862.84	1.38105	0.465761	0.00384658	0.127411	31.9233	32.4981	41.2884	45.777	GO:0003968	molecular function	RNA-directed 5'-3' RNA polymerase activity	--	--	--	Trichoderma harzianum	hypothetical protein THAR02_09660	PF05183.10	RdRP	RNA dependent RNA polymerase
M431DRAFT_491245	A1A108613.1	2994.33	2516.01	3472.64	1.38021	0.464893	0.00252609	0.0967774	439.168	484.961	627.68	620.286	--	--	--	--	--	--	Trichoderma harzianum	hypothetical protein THAR02_11106	PF04667.15	Endosulfine	cAMP-regulated phosphoprotein/endosulfine conserved region
M431DRAFT_482024	A1A102878.1	62.5371	52.5526	72.5217	1.37998	0.464652	0.202386	1	4.58923	5.27477	6.502	6.80783	--	--	--	--	--	--	Trichoderma harzianum	hypothetical protein THAR02_01108	PF17171.2,PF17172.2	GST_C_6|GST_N_4	Glutathione S-transferase, C-terminal domain|Glutathione S-transferase N-terminal domain
M431DRAFT_480024	A1A105613.1	3243.8	2726.05	3761.56	1.37986	0.464522	0.00274212	0.103254	112.405	122.236	147.709	168.898	GO:0004222,GO:0006508,GO:0008237	molecular function|biological process|molecular function	metalloendopeptidase activity|proteolysis|metallopeptidase activity	--	--	--	Trichoderma harzianum	thimet oligopeptidase	PF01432.18	Peptidase_M3	Peptidase family M3
M431DRAFT_86846	A1A104266.1	4.49428	3.77923	5.20933	1.37841	0.463007	0.802653	1	0.19981	0.33735	0.42059	0.302217	GO:0003677,GO:0005634,GO:0006351,GO:0008270	molecular function|cellular component|biological process|molecular function	DNA binding|nucleus|transcription, DNA-templated|zinc ion binding	--	--	--	Trichoderma harzianum	hypothetical protein THAR02_03468	PF04082.16	Fungal_trans	Fungal specific transcription factor domain
M431DRAFT_503886	A1A104555.1	21794.8	18336.7	25252.9	1.37717	0.461712	0.00501548	0.15221	911.382	996.781	1175.39	1393.76	GO:0005524	molecular function	ATP binding	--	--	--	Trichoderma harzianum	ATP-citrate synthase subunit 2	PF08442.8,PF16114.3	ATP-grasp_2|Citrate_bind	ATP-grasp domain|ATP citrate lyase citrate-binding
M431DRAFT_77495	A1A110922.1	40.4619	34.0465	46.8773	1.37686	0.461382	0.306593	1	4.75103	6.73799	7.16716	8.26395	--	--	--	--	--	--	Trichoderma harzianum	DOPA 4,5-dioxygenase	PF08883.9	DOPA_dioxygen	Dopa 4,5-dioxygenase family
M431DRAFT_80308	A1A105694.1	27.062	22.7758	31.3482	1.37638	0.460881	0.41441	1	2.74881	2.16578	2.46446	4.15764	--	--	--	--	--	--	Trichoderma harzianum	DUF1275 domain-containing protein	PF06912.9	DUF1275	Protein of unknown function (DUF1275)
M431DRAFT_512626	A1A105962.1	43.2438	36.3988	50.0887	1.37611	0.460595	0.276652	1	1.92107	2.88771	3.65243	2.81193	GO:0045151,GO:0047605	biological process|molecular function	acetoin biosynthetic process|acetolactate decarboxylase activity	--	--	--	Trichoderma harzianum	hypothetical protein THAR02_05045	PF03306.11	AAL_decarboxy	Alpha-acetolactate decarboxylase
M431DRAFT_486762	A1A107821.1	47.2229	39.7544	54.6913	1.37573	0.460196	0.268429	1	5.95184	7.29861	8.57202	9.2392	--	--	--	--	--	--	Trichoderma harzianum	alkaline phosphatase	PF04430.12	DUF498	Protein of unknown function (DUF498/DUF598)
M431DRAFT_485684	A1A107427.1	15.268	12.8539	17.6821	1.37562	0.460077	0.518253	1	0.861077	0.367277	1.00166	0.668336	--	--	--	--	--	--	Trichoderma harzianum	hypothetical protein THAR02_05367	PF10022.7	DUF2264	Uncharacterized protein conserved in bacteria (DUF2264)
M431DRAFT_479190	A1A111041.1	1036.69	873.082	1200.3	1.37478	0.459204	0.00579179	0.166137	59.4792	67.7502	87.5541	83.5637	GO:0003824,GO:0010181,GO:0016491,GO:0055114	molecular function|molecular function|molecular function|biological process	catalytic activity|FMN binding|oxidoreductase activity|oxidation-reduction process	--	--	--	Trichoderma harzianum	oxidoreductase	PF00724.18	Oxidored_FMN	NADH:flavin oxidoreductase / NADH oxidase family
M431DRAFT_483027	A1A100607.1	7.26719	6.12032	8.41405	1.37477	0.459192	0.719472	1	0.431912	1.45844	1.21221	1.30655	--	--	--	--	--	--	Trichoderma virens Gv29-8	hypothetical protein TRIVIDRAFT_66466	--	--	--
M431DRAFT_95939	A1A102126.1	731.071	615.704	846.439	1.37475	0.45917	0.00947268	0.234484	18.5231	20.0171	23.7103	28.0946	GO:0000981,GO:0003677,GO:0005634,GO:0006351,GO:0006355,GO:0008270	molecular function|molecular function|cellular component|biological process|biological process|molecular function	RNA polymerase II transcription factor activity, sequence-specific DNA binding|DNA binding|nucleus|transcription, DNA-templated|regulation of transcription, DNA-templated|zinc ion binding	--	--	--	Trichoderma harzianum	hypothetical protein THAR02_04604	PF00172.16,PF04082.16	Zn_clus|Fungal_trans	Fungal Zn(2)-Cys(6) binuclear cluster domain|Fungal specific transcription factor domain
M431DRAFT_423157	--	92.2293	77.6806	106.778	1.37458	0.458987	0.138768	1	9.12197	9.70271	12.1208	13.1936	--	--	--	--	--	--	--	--	--	--	--
M431DRAFT_82787	A1A110269.1	1167.02	983.405	1350.64	1.37343	0.457782	0.00542372	0.159455	50.9217	53.405	70.1975	70.0545	GO:0004794,GO:0006520,GO:0009097,GO:0030170	molecular function|biological process|biological process|molecular function	L-threonine ammonia-lyase activity|cellular amino acid metabolic process|isoleucine biosynthetic process|pyridoxal phosphate binding	K01754	ko00260,ko00290	Glycine, serine and threonine metabolism|Valine, leucine and isoleucine biosynthesis	Trichoderma harzianum	threonine dehydratase	PF00291.23,PF00585.16	PALP|Thr_dehydrat_C	Pyridoxal-phosphate dependent enzyme|C-terminal regulatory domain of Threonine dehydratase
M431DRAFT_83063	A1A111429.1	14.0607	11.8505	16.2708	1.373	0.457332	0.767814	1	1.08994	1.01919	0.441207	2.37774	--	--	--	--	--	--	Trichoderma harzianum	hypothetical protein THAR02_06558	--	--	--
M431DRAFT_83091	A1A111801.1	1290.94	1088.14	1493.75	1.37275	0.45707	0.00539969	0.159453	99.0165	119.524	141.665	151.514	GO:0016491	molecular function	oxidoreductase activity	--	--	--	Trichoderma harzianum	hypothetical protein THAR02_09699	PF00106.23	adh_short	short chain dehydrogenase
M431DRAFT_126596	A1A111720.1	829.818	699.571	960.065	1.37236	0.456661	0.0328306	0.513561	24.8327	29.8446	32.8631	40.4215	--	--	--	--	--	--	Trichoderma harzianum	hypothetical protein THAR02_11416	--	--	--
[truncated: 9,870 more rows]

## Sheet: KOcysK-vs-WT-diff-pval-0.05-FC
NCBI_id	geneid	BaseMean	BaseMean_control_Wt	BaseMean_case_KOcysK	FoldChange	log2FoldChange	pValue	qValue	Regulation	Expression_WT_1	Expression_WT_2	Expression_KOcysK_1	Expression_KOcysK_2	Go_id	Go	Go_term	ko	pathway	pathway description	hit_species	annotation	pfam_accession	pfam_name	pfam_description
[truncated: 330 more rows]
