# Supplementary material for: Cysteine facilitates the lignocellulolytic response of Trichoderma guizhouense NJAU4742 by indirectly up-regulating membrane sugar transporters
Source: Biotechnol Biofuels Bioprod. 2023 Oct 27;16:159. doi: 10.1186/s13068-023-02418-9 (PMC10612256; doi:10.1186/s13068-023-02418-9)
Supplement: Supplementary file 4 — Additional file 4. The differentially expressed gene of OE-Tghmt and ∆Tghmt relative to WT relative to WT. [file 13068_2023_2418_MOESM4_ESM.xlsx]

## Sheet: OEhmt-vs-WT-all.gene_new
NCBI_id	geneid	BaseMean	BaseMean_control_Wt	BaseMean_case_OEhmt	FoldChange	log2FoldChange	pValue	qValue	Expression_WT_1	Expression_WT_2	Expression_OEhmt_1	Expression_OEhmt_2	Go_id	Go	Go_term	ko	pathway	pathway description	hit_species	annotation	pfam_accession	pfam_name	pfam_description
M431DRAFT_216670	A1A102309.1	207.782	2.4823	413.082	166.411	7.37861	1.69954e-82	9.83099e-79	0.120874	0.183671	26.1483	25.5467	--	--	--	--	--	--	Trichoderma harzianum	homocysteine S-methyltransferase	PF02574.14	S-methyl_trans	Homocysteine S-methyltransferase
M431DRAFT_490950	A1A109113.1	3.73842	0.983808	6.49304	6.5999	2.72244	0.12036	0.848021	0	0.27502	0.97883	0.845877	--	--	--	--	--	--	Trichoderma harzianum	hypothetical protein THAR02_04057	--	--	--
M431DRAFT_511532	A1A102464.1	12.485	3.48888	21.4811	6.15702	2.62223	0.00215526	0.0903017	0.339359	0.257831	1.66052	2.11469	--	--	--	--	--	--	Trichoderma harzianum	hypothetical protein THAR02_04094	--	--	--
M431DRAFT_186129	--	1.74595	0.491904	3	6.09875	2.60851	0.542146	1	0	0.0783994	0	0.482264	--	--	--	--	--	--	--	--	--	--	--
M431DRAFT_511604	A1A107089.1	1.74595	0.491904	3	6.09875	2.60851	0.542146	1	0	0.0832194	0	0.511914	--	--	--	--	--	--	Trichoderma harzianum	hypothetical protein THAR02_01417	PF05368.11	NmrA	NmrA-like family
M431DRAFT_20799	A1A106673.1	1.74496	0.491904	2.99801	6.09471	2.60756	0.396843	1	0	0.0399591	0.0812682	0.163869	--	--	--	--	--	--	Trichoderma harzianum	HET domain-containing protein	PF06985.9	HET	Heterokaryon incompatibility protein (HET)
M431DRAFT_274100	--	1.74446	0.491904	2.99702	6.09268	2.60708	0.396895	1	0	0.149364	0.455662	0.459398	--	--	--	--	--	--	--	--	--	--	--
M431DRAFT_488896	A1A109932.1	1.74446	0.491904	2.99702	6.09268	2.60708	0.396895	1	0	0.024766	0.0755529	0.0761724	GO:0005515	molecular function	protein binding	--	--	--	Trichoderma virens Gv29-8	hypothetical protein TRIVIDRAFT_222162	PF05729.10,PF12796.5,PF13606.4,PF13637.4,PF17100.3	NACHT|Ank_2|Ank_3|Ank_4|NACHT_N	NACHT domain|Ankyrin repeats (3 copies)|Ankyrin repeat|Ankyrin repeats (many copies)|N-terminal domain of NWD NACHT-NTPase
M431DRAFT_238537	A1A102672.1	1.74396	0.491904	2.99602	6.09066	2.6066	0.396947	1	0	0.0728607	0.296366	0.149398	--	--	--	--	--	--	Trichoderma harzianum	hypothetical protein THAR02_05824	PF13561.4	adh_short_C2	Enoyl-(Acyl carrier protein) reductase
M431DRAFT_502179	A1A106082.1	1.74396	0.491904	2.99602	6.09066	2.6066	0.396947	1	0	0.0832194	0.3385	0.170638	GO:0016787	molecular function	hydrolase activity	--	--	--	Trichoderma virens Gv29-8	hypothetical protein TRIVIDRAFT_222432	PF01738.16	DLH	Dienelactone hydrolase family
M431DRAFT_549893	A1A103692.1	1.74297	0.491904	2.99403	6.08662	2.60564	0.541942	1	0	0.124829	0.761626	0	--	--	--	--	--	--	Trichoderma harzianum	ThiJ/PfpI family protein	PF01965.22	DJ-1_PfpI	DJ-1/PfpI family
M431DRAFT_496864	A1A106953.1	3.49561	0.995195	5.99602	6.02497	2.59095	0.151773	0.91132	0.0585342	0.0592959	0.24119	0.486336	GO:0000981,GO:0005634,GO:0006355,GO:0008270	molecular function|cellular component|biological process|molecular function	RNA polymerase II transcription factor activity, sequence-specific DNA binding|nucleus|regulation of transcription, DNA-templated|zinc ion binding	--	--	--	Trichoderma harzianum	hypothetical protein THAR02_03910	PF00172.16,PF11951.6	Zn_clus|Fungal_trans_2	Fungal Zn(2)-Cys(6) binuclear cluster domain|Fungal specific transcription factor domain
M431DRAFT_91822	A1A102019.1	3.49312	0.995195	5.99105	6.01997	2.58976	0.151874	0.91132	0.166703	0.168872	1.54552	0.519398	--	--	--	--	--	--	Glarea lozoyensis ATCC 20868	hypothetical protein GLAREA_03591	--	--	--
M431DRAFT_98490	A1A101656.1	1.75065	0.503291	2.99801	5.95681	2.57454	0.39625	1	0.104037	0	0.214342	0.4322	GO:0016491	molecular function	oxidoreductase activity	--	--	--	Trichoderma harzianum	short chain dehydrogenase	PF13561.4	adh_short_C2	Enoyl-(Acyl carrier protein) reductase
M431DRAFT_478847	--	1.75015	0.503291	2.99702	5.95483	2.57406	0.396302	1	0.16968	0	0.524373	0.528673	--	--	--	--	--	--	--	--	--	--	--
M431DRAFT_503540	A1A104673.1	1.75015	0.503291	2.99702	5.95483	2.57406	0.396302	1	0.0485074	0	0.149906	0.151135	GO:0004616,GO:0006098,GO:0016491,GO:0055114	molecular function|biological process|molecular function|biological process	phosphogluconate dehydrogenase (decarboxylating) activity|pentose-phosphate shunt|oxidoreductase activity|oxidation-reduction process	K00033	ko00030,ko00480	Pentose phosphate pathway|Glutathione metabolism	Trichoderma harzianum	6-phosphogluconate dehydrogenase	PF00393.17,PF03446.13	6PGD|NAD_binding_2	6-phosphogluconate dehydrogenase, C-terminal domain|NAD binding domain of 6-phosphogluconate dehydrogenase
M431DRAFT_86422	A1A100528.1	1.75015	0.503291	2.99702	5.95483	2.57406	0.396302	1	0.375081	0	1.15914	1.16865	--	--	--	--	--	--	Trichoderma virens Gv29-8	hypothetical protein TRIVIDRAFT_160316	--	--	--
M431DRAFT_479326	--	1.74916	0.503291	2.99503	5.95088	2.5731	0.396405	1	0.0627889	0	0.323402	0.0652107	--	--	--	--	--	--	--	--	--	--	--
M431DRAFT_185393	A1A109525.1	54.6591	15.9345	93.3836	5.86046	2.55101	0.00017596	0.0133051	1.24046	1.10876	8.79444	5.30477	--	--	--	--	--	--	Trichoderma virens Gv29-8	hypothetical protein TRIVIDRAFT_60590	--	--	--
M431DRAFT_308422	A1A108575.1	8.48419	2.4823	14.4861	5.83576	2.54492	0.0154699	0.337681	0.1041	0.158183	0.750655	0.810868	GO:0008270,GO:0016491,GO:0055114	molecular function|molecular function|biological process	zinc ion binding|oxidoreductase activity|oxidation-reduction process	--	--	--	Trichoderma harzianum	hypothetical protein THAR02_08902	PF00107.24,PF08240.10	ADH_zinc_N|ADH_N	Zinc-binding dehydrogenase|Alcohol dehydrogenase GroES-like domain
M431DRAFT_471724	--	3.23942	0.983808	5.49503	5.58547	2.48168	0.191344	0.974921	0	0.15252	0.387741	0.469104	--	--	--	--	--	--	--	--	--	--	--
M431DRAFT_100650	A1A100514.1	4.74057	1.4871	7.99403	5.37559	2.42642	0.0989064	0.801929	0.0826266	0.167404	0.510694	0.858136	--	--	--	--	--	--	Trichoderma harzianum	hypothetical protein THAR02_06068	--	--	--
M431DRAFT_266924	--	1.49545	0.491904	2.49901	5.08027	2.3449	0.505375	1	0	0.0934535	0.0950321	0.383245	--	--	--	--	--	--	--	--	--	--	--
M431DRAFT_129913	A1A102693.1	1.49496	0.491904	2.49801	5.07825	2.34433	0.505432	1	0	0.176799	0.35957	0.543778	--	--	--	--	--	--	Pseudogymnoascus sp. VKM F-3557	hypothetical protein V490_01021	PF01042.19	Ribonuc_L-PSP	Endoribonuclease L-PSP
M431DRAFT_352198	A1A110482.1	1.49496	0.491904	2.49801	5.07825	2.34433	0.505432	1	0	0.0374218	0.0761078	0.115098	--	--	--	--	--	--	Trichoderma virens Gv29-8	hypothetical protein TRIVIDRAFT_123879, partial	PF06985.9	HET	Heterokaryon incompatibility protein (HET)
M431DRAFT_94677	A1A107326.1	1.49496	0.491904	2.49801	5.07825	2.34433	0.505432	1	0	0.0273976	0.0557209	0.0842666	GO:0003824,GO:0008152	molecular function|biological process	catalytic activity|metabolic process	--	--	--	Trichoderma harzianum	hypothetical protein THAR02_04969	PF00501.26,PF00550.23,PF07993.10	AMP-binding|PP-binding|NAD_binding_4	AMP-binding enzyme|Phosphopantetheine attachment site|Male sterility protein
M431DRAFT_410682	--	1.49396	0.491904	2.49602	5.0742	2.34318	0.505545	1	0	0.139503	0.567438	0.143023	--	--	--	--	--	--	--	--	--	--	--
M431DRAFT_517274	A1A111063.1	1.49396	0.491904	2.49602	5.0742	2.34318	0.505545	1	0	0.0695276	0.282808	0.0712817	GO:0003824,GO:0008152	molecular function|biological process	catalytic activity|metabolic process	--	--	--	Trichoderma harzianum	hypothetical protein THAR02_07072	PF01063.17	Aminotran_4	Amino-transferase class IV
M431DRAFT_533759	A1A107116.1	1.49396	0.491904	2.49602	5.0742	2.34318	0.505545	1	0	0.125009	0.508483	0.128163	--	--	--	--	--	--	No hit	No hit	--	--	--
M431DRAFT_10793	A1A107638.1	1.49347	0.491904	2.49503	5.07218	2.34261	0.590178	1	0	0.140864	0.716217	0	--	--	--	--	--	--	Trichoderma harzianum	hypothetical protein THAR02_06246	--	--	--
M431DRAFT_510519	A1A101704.1	2.98693	0.983808	4.99005	5.07218	2.34261	0.519164	1	0	0.11354	0.577292	0	--	--	--	--	--	--	Trichoderma harzianum	hypothetical protein THAR02_05303	--	--	--
M431DRAFT_537290	A1A109619.1	1.49347	0.491904	2.49503	5.07218	2.34261	0.590178	1	0	0.120656	0.613473	0	--	--	--	--	--	--	No hit	No hit	--	--	--
M431DRAFT_71616	A1A109253.1	2.99611	0.995195	4.99702	5.02114	2.32802	0.239461	1	0.214332	0.217121	0.662366	1.55819	--	--	--	--	--	--	Trichoderma harzianum	prolyl oligopeptidase	PF00903.23	Glyoxalase	Glyoxalase/Bleomycin resistance protein/Dioxygenase superfamily
M431DRAFT_481433	A1A111917.1	1.50115	0.503291	2.49901	4.96533	2.31189	0.504726	1	0.266413	0	0.274438	1.10675	--	--	--	--	--	--	Trichoderma virens Gv29-8	hypothetical protein TRIVIDRAFT_221017	--	--	--
M431DRAFT_508899	A1A100314.1	1.50065	0.503291	2.49801	4.96335	2.31131	0.504783	1	0.0677106	0	0.139501	0.210967	--	--	--	--	--	--	Trichoderma harzianum	hypothetical protein THAR02_00523	--	--	--
M431DRAFT_92913	A1A106304.1	1.50065	0.503291	2.49801	4.96335	2.31131	0.504783	1	0.0488957	0	0.100737	0.152345	--	--	--	--	--	--	Trichoderma virens Gv29-8	hypothetical protein TRIVIDRAFT_183270	--	--	--
M431DRAFT_543237	A1A110395.1	1.50015	0.503291	2.49702	4.96137	2.31074	0.504839	1	0.0770437	0	0.238094	0.160031	--	--	--	--	--	--	Trichoderma harzianum	hypothetical protein THAR02_05586	--	--	--
M431DRAFT_86337	--	1.50015	0.503291	2.49702	4.96137	2.31074	0.504839	1	0.191317	0	0.59124	0.397392	--	--	--	--	--	--	--	--	--	--	--
M431DRAFT_239107	--	1.49966	0.503291	2.49602	4.9594	2.31016	0.504896	1	0.201695	0	0.831082	0.209474	--	--	--	--	--	--	--	--	--	--	--
M431DRAFT_513138	A1A106677.1	1.49966	0.503291	2.49602	4.9594	2.31016	0.504896	1	0.0869975	0	0.358473	0.090353	GO:0016787	molecular function	hydrolase activity	--	--	--	Trichoderma virens Gv29-8	hypothetical protein TRIVIDRAFT_46976	PF00293.26	NUDIX	NUDIX domain
M431DRAFT_491655	A1A104065.1	10.2167	3.44333	16.9901	4.93419	2.30281	0.0743506	0.72265	0	1.54305	2.2416	5.42394	--	--	--	--	--	--	Trichoderma harzianum	kelch repeat protein	--	--	--
M431DRAFT_82610	A1A110233.1	39.9762	13.5319	66.4204	4.90842	2.29526	0.000260207	0.0179187	0.993876	0.22882	3.72297	2.48669	--	--	--	--	--	--	Trichoderma harzianum	deoxyribodipyrimidine photo-lyase	PF00875.16,PF03441.12	DNA_photolyase|FAD_binding_7	DNA photolyase|FAD binding domain of DNA photolyase
M431DRAFT_193804	--	4.23957	1.4871	6.99204	4.7018	2.23321	0.152277	0.911426	0.12783	0.258988	1.05345	0.796565	--	--	--	--	--	--	--	--	--	--	--
M431DRAFT_119301	A1A101031.1	15.4564	5.43372	25.4791	4.68907	2.2293	0.00276032	0.107522	0.099498	0.453567	1.0762	1.55004	--	--	--	--	--	--	Trichoderma harzianum	hypothetical protein THAR02_02309	PF13242.4,PF13344.4	Hydrolase_like|Hydrolase_6	HAD-hyrolase-like|Haloacid dehalogenase-like hydrolase
M431DRAFT_7699	A1A101789.1	2.74041	0.983808	4.49702	4.57103	2.19252	0.299182	1	0	0.110218	0.16812	0.338996	--	--	--	--	--	--	Trichoderma harzianum	ABC1 domain-containing protein	PF03109.14	ABC1	ABC1 family
M431DRAFT_520718	A1A100383.1	2.7471	0.995195	4.49901	4.52073	2.17655	0.397644	1	0.0554955	0.0562176	0.0571673	0.461088	--	--	--	--	--	--	Trichoderma virens Gv29-8	hypothetical protein TRIVIDRAFT_226121	--	--	--
M431DRAFT_501668	A1A112274.1	2.74561	0.995195	4.49602	4.51773	2.1756	0.29885	1	0.0989798	0.100268	0.407846	0.513987	GO:0003824,GO:0008152	molecular function|biological process	catalytic activity|metabolic process	--	--	--	Trichoderma harzianum	hypothetical protein THAR02_02961	PF01557.16	FAA_hydrolase	Fumarylacetoacetate (FAA) hydrolase family
M431DRAFT_92930	A1A106117.1	8.24202	2.99697	13.4871	4.50023	2.17	0.0365501	0.534575	0.420755	0.213115	1.40865	1.52944	--	--	--	--	--	--	Trichoderma harzianum	hypothetical protein THAR02_05161	--	--	--
M431DRAFT_152943	A1A105944.1	6.73319	2.4823	10.9841	4.42497	2.14567	0.0929791	0.786888	0.112009	0.170199	0.923062	0.348986	GO:0003824,GO:0010181,GO:0016491,GO:0055114	molecular function|molecular function|molecular function|biological process	catalytic activity|FMN binding|oxidoreductase activity|oxidation-reduction process	--	--	--	Trichoderma harzianum	NADPH dehydrogenase	PF00724.18	Oxidored_FMN	NADH:flavin oxidoreductase / NADH oxidase family
M431DRAFT_488267	A1A106826.1	18.4937	7.0233	29.9642	4.2664	2.09302	0.00200063	0.0863629	1.0791	0.18219	3.33482	2.24144	--	--	--	--	--	--	Trichoderma harzianum	hypothetical protein THAR02_02509	--	--	--
M431DRAFT_145036	A1A100085.1	7.71825	2.95142	12.4851	4.23019	2.08072	0.0542224	0.632864	0	0.133828	0.340222	0.228674	GO:0005515,GO:0016020,GO:0030001,GO:0046873,GO:0055085	molecular function|cellular component|biological process|molecular function|biological process	protein binding|membrane|metal ion transport|metal ion transmembrane transporter activity|transmembrane transport	--	--	--	Trichoderma harzianum	hypothetical protein THAR02_08719	PF01544.16	CorA	CorA-like Mg2+ transporter protein
M431DRAFT_88926	A1A101278.1	10.2139	3.94662	16.4811	4.176	2.06212	0.0251609	0.433164	0.0882544	0.62582	1.72735	1.28322	GO:0016021	cellular component	integral component of membrane	--	--	--	Trichoderma harzianum	hypothetical protein THAR02_09201	PF03006.18	HlyIII	Haemolysin-III related
M431DRAFT_128378	A1A107536.1	1.24595	0.491904	2	4.06583	2.02355	0.660202	1	0	0.0479421	0	0.196607	GO:0016021,GO:0055085	cellular component|biological process	integral component of membrane|transmembrane transport	--	--	--	Trichoderma virens Gv29-8	hypothetical protein TRIVIDRAFT_51854	PF07690.14	MFS_1	Major Facilitator Superfamily
M431DRAFT_508573	--	1.24595	0.491904	2	4.06583	2.02355	0.660202	1	0	0.0999208	0	0.409767	--	--	--	--	--	--	--	--	--	--	--
M431DRAFT_128340	A1A103473.1	1.24545	0.491904	1.99901	4.06381	2.02283	0.639245	1	0	0.0819597	0.0833441	0.252082	--	--	--	--	--	--	Trichoderma harzianum	hypothetical protein THAR02_00688	PF00561.18	Abhydrolase_1	alpha/beta hydrolase fold
M431DRAFT_192148	--	1.24545	0.491904	1.99901	4.06381	2.02283	0.639245	1	0	0.0959373	0.0975578	0.295073	--	--	--	--	--	--	--	--	--	--	--
M431DRAFT_375072	A1A105688.1	1.24545	0.491904	1.99901	4.06381	2.02283	0.639245	1	0	0.0581029	0.0590843	0.178706	--	--	--	--	--	--	Trichoderma virens Gv29-8	hypothetical protein TRIVIDRAFT_61609	--	--	--
M431DRAFT_535145	A1A101668.1	1.24545	0.491904	1.99901	4.06381	2.02283	0.639245	1	0	0.0443808	0.0451305	0.136502	GO:0016491,GO:0055114	molecular function|biological process	oxidoreductase activity|oxidation-reduction process	K00274	ko00260,ko00330,ko00340,ko00350,ko00360,ko00380,ko00950,ko00982,ko04726,ko04728,ko05012,ko05030,ko05031,ko05034	Glycine, serine and threonine metabolism|Arginine and proline metabolism|Histidine metabolism|Tyrosine metabolism|Phenylalanine metabolism|Tryptophan metabolism|Isoquinoline alkaloid biosynthesis|Drug metabolism - cytochrome P450|Serotonergic synapse|Dopaminergic synapse|Parkinson disease|Cocaine addiction|Amphetamine addiction|Alcoholism	Trichoderma harzianum	amine oxidase	PF01042.19,PF01593.22	Ribonuc_L-PSP|Amino_oxidase	Endoribonuclease L-PSP|Flavin containing amine oxidoreductase
M431DRAFT_495742	A1A100370.1	1.24496	0.491904	1.99801	4.06179	2.02212	0.639301	1	0	0.0825061	0.167799	0.169175	GO:0016491,GO:0055114	molecular function|biological process	oxidoreductase activity|oxidation-reduction process	--	--	--	Trichoderma harzianum	hypothetical protein THAR02_00570	PF00107.24,PF08240.10	ADH_zinc_N|ADH_N	Zinc-binding dehydrogenase|Alcohol dehydrogenase GroES-like domain
M431DRAFT_253038	A1A108182.1	2.48942	0.983808	3.99503	4.06078	2.02176	0.3715	1	0	0.0972294	0.247179	0.149524	--	--	--	--	--	--	Trichoderma harzianum	hypothetical protein THAR02_05200	--	--	--
M431DRAFT_495936	A1A100167.1	1.24446	0.491904	1.99702	4.05977	2.0214	0.639357	1	0	0.356508	1.08759	0.365502	--	--	--	--	--	--	Trichoderma reesei RUT C-30	hypothetical protein M419DRAFT_73469	--	--	--
M431DRAFT_496429	A1A101328.1	3.74206	1.4871	5.99702	4.03269	2.01174	0.230812	1	0.0794044	0.160875	0.245389	0.742204	--	--	--	--	--	--	Trichoderma harzianum	hypothetical protein THAR02_10550	PF00106.23	adh_short	short chain dehydrogenase
M431DRAFT_103260	A1A112228.1	3.73957	1.4871	5.99204	4.02935	2.01055	0.23092	1	0.0487285	0.0987252	0.401571	0.202432	GO:0016021,GO:0055085	cellular component|biological process	integral component of membrane|transmembrane transport	--	--	--	Trichoderma harzianum	hypothetical protein THAR02_00866	PF07690.14	MFS_1	Major Facilitator Superfamily
M431DRAFT_494439	A1A111882.1	3.73907	1.4871	5.99105	4.02868	2.01031	0.230942	1	0.0976239	0.197788	0.905083	0.304168	GO:0005515	molecular function	protein binding	--	--	--	Trichoderma harzianum	hypothetical protein THAR02_00941	PF11338.6,PF12796.5	DUF3140|Ank_2	Protein of unknown function (DUF3140)|Ankyrin repeats (3 copies)
M431DRAFT_197112	--	2.49561	0.995195	3.99602	4.01531	2.00551	0.37106	1	0.0781705	0.0791877	0.322101	0.324742	--	--	--	--	--	--	--	--	--	--	--
M431DRAFT_309175	--	4.99072	1.99039	7.99105	4.01481	2.00533	0.148644	0.904063	0.1892	0.191662	0.877049	0.687743	--	--	--	--	--	--	--	--	--	--	--
M431DRAFT_87876	A1A100297.1	2.49412	0.995195	3.99304	4.01232	2.00444	0.411463	1	0.0596363	0.0604124	0.43003	0.0619366	GO:0016021,GO:0055085	cellular component|biological process	integral component of membrane|transmembrane transport	--	--	--	Trichoderma harzianum	hypothetical protein THAR02_06791	PF07690.14	MFS_1	Major Facilitator Superfamily
M431DRAFT_11442	A1A106830.1	111.786	44.7724	178.799	3.99351	1.99766	2.2227e-10	1.23195e-07	3.09697	3.27987	14.6462	11.4037	--	--	--	--	--	--	Trichoderma harzianum	hypothetical protein THAR02_02513	--	--	--
M431DRAFT_117424	A1A100254.1	4.99492	2.00178	7.98807	3.99048	1.99656	0.167549	0.937318	0.23302	0.0786842	0.960161	0.322678	--	--	--	--	--	--	Trichoderma harzianum	hypothetical protein THAR02_09953	--	--	--
M431DRAFT_256883	A1A108209.1	7.49772	3.00836	11.9871	3.98459	1.99443	0.0652914	0.683144	0.442185	0.0895877	1.18431	1.01033	--	--	--	--	--	--	Trichoderma harzianum	hypothetical protein THAR02_08341	--	--	--
M431DRAFT_619	A1A109476.1	1.25165	0.503291	2	3.97384	1.99053	0.65916	1	0.117309	0	0	0.487336	--	--	--	--	--	--	Trichoderma harzianum	hypothetical protein THAR02_08091	PF08787.9	Alginate_lyase2	Alginate lyase
M431DRAFT_92602	A1A106654.1	2.5018	1.00658	3.99702	3.97088	1.98946	0.370623	1	0.184506	0	0.285096	0.479056	--	--	--	--	--	--	Trichoderma harzianum	hypothetical protein THAR02_05187	PF01575.17	MaoC_dehydratas	MaoC like domain
M431DRAFT_287232	--	1.25065	0.503291	1.99801	3.96989	1.9891	0.638658	1	0.185507	0	0.38219	0.385323	--	--	--	--	--	--	--	--	--	--	--
M431DRAFT_530831	A1A103791.1	1.25065	0.503291	1.99801	3.96989	1.9891	0.638658	1	0.0568985	0	0.117225	0.118186	GO:0016787,GO:0016810	molecular function|molecular function	hydrolase activity|hydrolase activity, acting on carbon-nitrogen (but not peptide) bonds	--	--	--	Trichoderma harzianum	hypothetical protein THAR02_02041	PF01979.18	Amidohydro_1	Amidohydrolase family
M431DRAFT_71299	--	1.25015	0.503291	1.99702	3.96791	1.98838	0.638714	1	0.0553518	0	0.171058	0.0574868	--	--	--	--	--	--	--	--	--	--	--
M431DRAFT_230418	--	1.24966	0.503291	1.99602	3.96594	1.98766	0.658947	1	0.147956	0	0.609652	0	--	--	--	--	--	--	--	--	--	--	--
M431DRAFT_511760	--	1.24966	0.503291	1.99602	3.96594	1.98766	0.658947	1	0.118941	0	0.490096	0	--	--	--	--	--	--	--	--	--	--	--
M431DRAFT_97720	A1A107758.1	1.24966	0.503291	1.99602	3.96594	1.98766	0.658947	1	0.0228781	0	0.0942694	0	GO:0004222,GO:0008237,GO:0016787	molecular function|molecular function|molecular function	metalloendopeptidase activity|metallopeptidase activity|hydrolase activity	--	--	--	Trichoderma harzianum	glycosyl hydrolase family 71	PF03659.12,PF14521.4	Glyco_hydro_71|Aspzincin_M35	Glycosyl hydrolase family 71|Lysine-specific metallo-endopeptidase
M431DRAFT_513601	A1A107633.1	9.48144	3.98078	14.9821	3.76361	1.91212	0.0435251	0.576795	0.339359	0.343775	1.57312	1.05735	--	--	--	--	--	--	Trichoderma harzianum	hypothetical protein THAR02_06251	--	--	--
M431DRAFT_354875	A1A110572.1	3.49206	1.4871	5.49702	3.69647	1.88615	0.282451	1	0.0790374	0.160132	0.244255	0.656688	--	--	--	--	--	--	Trichoderma harzianum	hypothetical protein THAR02_10196	--	--	--
M431DRAFT_81914	A1A105815.1	6.98312	2.9742	10.992	3.6958	1.88589	0.0952027	0.793363	0.256812	0.520308	1.0582	1.86702	--	--	--	--	--	--	Trichoderma harzianum	DNA replication complex GINS protein SLD5	PF05916.9,PF16922.3	Sld5|SLD5_C	GINS complex protein|DNA replication complex GINS protein SLD5 C-terminus
M431DRAFT_277406	--	6.98832	2.98559	10.991	3.68137	1.88024	0.0951207	0.793363	0.279168	0.282801	0.862734	1.25639	--	--	--	--	--	--	--	--	--	--	--
M431DRAFT_511299	A1A102759.1	4.48082	1.96762	6.99403	3.55457	1.82968	0.21955	1	0	0.390671	0.595906	0.801056	--	--	--	--	--	--	Trichoderma virens Gv29-8	hypothetical protein TRIVIDRAFT_224873	--	--	--
M431DRAFT_179222	--	2.23942	0.983808	3.49503	3.55255	1.82885	0.45865	1	0	0.219043	0.556857	0.224569	--	--	--	--	--	--	--	--	--	--	--
M431DRAFT_145743	A1A101214.1	4.48702	1.979	6.99503	3.53462	1.82156	0.219329	1	0.0247021	0.0750705	0.127231	0.230894	--	--	--	--	--	--	Trichoderma reesei QM6a	predicted protein	--	--	--
M431DRAFT_498232	A1A106484.1	2.2476	0.995195	3.5	3.5169	1.8143	0.596772	1	0.0398131	0.0403312	0	0.289441	GO:0055085	biological process	transmembrane transport	--	--	--	Trichoderma virens Gv29-8	hypothetical protein TRIVIDRAFT_161010	PF03169.13	OPT	OPT oligopeptide transporter protein
M431DRAFT_70954	A1A109316.1	2.2476	0.995195	3.5	3.5169	1.8143	0.596772	1	0.0650826	0.0659295	0	0.47315	GO:0008270,GO:0016491,GO:0055114	molecular function|molecular function|biological process	zinc ion binding|oxidoreductase activity|oxidation-reduction process	--	--	--	Trichoderma harzianum	hypothetical protein THAR02_07675	PF06839.10,PF13532.4	zf-GRF|2OG-FeII_Oxy_2	GRF zinc finger|2OG-Fe(II) oxygenase superfamily
M431DRAFT_179	A1A112212.1	2.2466	0.995195	3.49801	3.5149	1.81348	0.458106	1	0.0696972	0.0706042	0.143594	0.361928	GO:0003824,GO:0033961	molecular function|molecular function	catalytic activity|cis-stilbene-oxide hydrolase activity	--	--	--	Trichoderma harzianum	hypothetical protein THAR02_00873	PF06441.10	EHN	Epoxide hydrolase N terminus
M431DRAFT_514398	A1A102582.1	2.2466	0.995195	3.49801	3.5149	1.81348	0.458106	1	0.0959804	0.0972294	0.197744	0.498412	GO:0006725,GO:0008198,GO:0008270,GO:0016491,GO:0016701,GO:0055114	biological process|molecular function|molecular function|molecular function|molecular function|biological process	cellular aromatic compound metabolic process|ferrous iron binding|zinc ion binding|oxidoreductase activity|oxidoreductase activity, acting on single donors with incorporation of molecular oxygen|oxidation-reduction process	--	--	--	Trichoderma harzianum	hypothetical protein THAR02_04069	PF02900.16	LigB	Catalytic LigB subunit of aromatic ring-opening dioxygenase
M431DRAFT_71653	A1A112218.1	2.2466	0.995195	3.49801	3.5149	1.81348	0.458106	1	0.0727198	0.0736661	0.149821	0.377623	GO:0000981,GO:0005634,GO:0006355,GO:0008270	molecular function|cellular component|biological process|molecular function	RNA polymerase II transcription factor activity, sequence-specific DNA binding|nucleus|regulation of transcription, DNA-templated|zinc ion binding	--	--	--	Trichoderma virens Gv29-8	hypothetical protein TRIVIDRAFT_222824	PF00172.16	Zn_clus	Fungal Zn(2)-Cys(6) binuclear cluster domain
M431DRAFT_119286	A1A101008.1	2.24611	0.995195	3.49702	3.5139	1.81307	0.458144	1	0.089642	0.0908085	0.277027	0.372398	GO:0003824,GO:0005975,GO:0008270,GO:0016832	molecular function|biological process|molecular function|molecular function	catalytic activity|carbohydrate metabolic process|zinc ion binding|aldehyde-lyase activity	--	--	--	Trichoderma harzianum	fructose-bisphosphate aldolase	PF01116.18	F_bP_aldolase	Fructose-bisphosphate aldolase class-II
M431DRAFT_75059	A1A104911.1	2.24611	0.995195	3.49702	3.5139	1.81307	0.458144	1	0.0772525	0.0782578	0.238739	0.320929	--	--	--	--	--	--	Trichoderma harzianum	hypothetical protein THAR02_06173	PF11951.6	Fungal_trans_2	Fungal specific transcription factor domain
M431DRAFT_549063	A1A110937.1	2.24511	0.995195	3.49503	3.5119	1.81225	0.458219	1	0.0129319	0.0131002	0.0666072	0.0268613	GO:0003824,GO:0008152	molecular function|biological process	catalytic activity|metabolic process	--	--	--	Trichoderma harzianum	hypothetical protein THAR02_08035	PF00501.26,PF00550.23,PF00668.18	AMP-binding|PP-binding|Condensation	AMP-binding enzyme|Phosphopantetheine attachment site|Condensation domain
M431DRAFT_234687	--	2.2518	1.00658	3.49702	3.47415	1.79666	0.457714	1	0.239213	0	0.369628	0.496879	--	--	--	--	--	--	--	--	--	--	--
M431DRAFT_79020	A1A110772.1	2.2518	1.00658	3.49702	3.47415	1.79666	0.457714	1	0.107166	0	0.165592	0.222599	GO:0003677,GO:0005634,GO:0006351,GO:0008270	molecular function|cellular component|biological process|molecular function	DNA binding|nucleus|transcription, DNA-templated|zinc ion binding	--	--	--	Trichoderma harzianum	hypothetical protein THAR02_03099	PF04082.16	Fungal_trans	Fungal specific transcription factor domain
M431DRAFT_503693	A1A104842.1	2.25031	1.00658	3.49403	3.47118	1.79543	0.468315	1	0.225049	0	0.695485	0.116865	--	--	--	--	--	--	Trichoderma atroviride IMI 206040	hypothetical protein TRIATDRAFT_258966	--	--	--
M431DRAFT_134840	A1A108438.1	5.49756	2.50507	8.49005	3.38915	1.76092	0.172118	0.947304	0.176509	0.0447014	0.454565	0.320805	--	--	--	--	--	--	Trichoderma harzianum	hypothetical protein THAR02_05704	PF09994.7	DUF2235	Uncharacterized alpha/beta hydrolase domain (DUF2235)
M431DRAFT_130184	A1A112025.1	18.4628	8.45347	28.4722	3.3681	1.75194	0.00773057	0.211931	0.608673	0.693667	2.19453	2.29154	GO:0016491,GO:0055114	molecular function|biological process	oxidoreductase activity|oxidation-reduction process	--	--	--	Trichoderma harzianum	hypothetical protein THAR02_07470	PF00107.24,PF08240.10	ADH_zinc_N|ADH_N	Zinc-binding dehydrogenase|Alcohol dehydrogenase GroES-like domain
M431DRAFT_503543	A1A104675.1	3.24676	1.49849	4.99503	3.33338	1.73699	0.343787	1	0.107032	0.0542124	0.275641	0.277901	GO:0004476,GO:0005975,GO:0008270,GO:0009298	molecular function|biological process|molecular function|biological process	mannose-6-phosphate isomerase activity|carbohydrate metabolic process|zinc ion binding|GDP-mannose biosynthetic process	--	--	--	Metarhizium anisopliae	mannose-6-phosphate isomerase	PF01238.19	PMI_typeI	Phosphomannose isomerase type I
M431DRAFT_507786	--	3.24676	1.49849	4.99503	3.33338	1.73699	0.343787	1	0.340034	0.172229	0.875693	0.882873	--	--	--	--	--	--	--	--	--	--	--
M431DRAFT_526053	A1A107563.1	3.25195	1.50987	4.99403	3.30758	1.72578	0.34351	1	0.304336	0	0.627009	0.421433	--	--	--	--	--	--	Trichoderma harzianum	hypothetical protein THAR02_07767	--	--	--
M431DRAFT_11443	A1A106831.1	111.267	51.7388	170.796	3.30112	1.72296	0.000174737	0.0132995	0.864337	0.909921	3.57896	2.4114	--	--	--	--	--	--	Trichoderma harzianum	hypothetical protein THAR02_02514	--	--	--
M431DRAFT_505840	A1A110892.1	4.23652	1.979	6.49403	3.28147	1.71434	0.264782	1	0.0377899	0.114845	0.23357	0.274732	GO:0000981,GO:0003677,GO:0005634,GO:0006351,GO:0006355,GO:0008270	molecular function|molecular function|cellular component|biological process|biological process|molecular function	RNA polymerase II transcription factor activity, sequence-specific DNA binding|DNA binding|nucleus|transcription, DNA-templated|regulation of transcription, DNA-templated|zinc ion binding	--	--	--	Trichoderma harzianum	hypothetical protein THAR02_08324	PF00172.16,PF04082.16	Zn_clus|Fungal_trans	Fungal Zn(2)-Cys(6) binuclear cluster domain|Fungal specific transcription factor domain
M431DRAFT_513835	A1A103505.1	47.5873	22.2382	72.9363	3.27978	1.7136	0.000932943	0.0497383	0.666955	2.70254	4.88567	6.31109	--	--	--	--	--	--	Trichoderma harzianum	hypothetical protein THAR02_00714	PF05368.11	NmrA	NmrA-like family
M431DRAFT_133063	A1A104672.1	5.23247	2.47091	7.99403	3.23526	1.69388	0.206914	0.992861	0.0641068	0.259764	0.396228	0.665795	--	--	--	--	--	--	Trichoderma harzianum	hypothetical protein THAR02_06007	PF01261.22	AP_endonuc_2	Xylose isomerase-like TIM barrel
M431DRAFT_520242	A1A102991.1	6.22743	2.96281	9.49204	3.20373	1.67975	0.163489	0.928761	0.0931574	0.471848	0.76771	1.06426	--	--	--	--	--	--	Trichoderma harzianum	NRS/ER	PF04321.15	RmlD_sub_bind	RmlD substrate binding domain
M431DRAFT_502767	A1A109437.1	68.5366	32.6479	104.425	3.19854	1.67741	0.0265927	0.447789	0.711542	2.25251	3.43583	6.18902	--	--	--	--	--	--	Trichoderma harzianum	hypothetical protein THAR02_09626	--	--	--
M431DRAFT_11439	A1A106827.1	49.9223	23.953	75.8916	3.16835	1.66373	0.106939	0.824233	0.603944	0.367082	2.26043	0.899043	--	--	--	--	--	--	Trichoderma harzianum	hypothetical protein THAR02_02510	--	--	--
M431DRAFT_153183	A1A101535.1	7.23477	3.47749	10.992	3.16091	1.66034	0.130023	0.862767	0.179535	0.242495	0.493183	0.870146	--	--	--	--	--	--	Trichoderma harzianum	hypothetical protein THAR02_05115	--	--	--
M431DRAFT_365591	A1A101240.1	8.23542	3.98078	12.4901	3.13759	1.64966	0.104182	0.818077	0.275866	0.279456	0.710441	1.0744	--	--	--	--	--	--	Trichoderma harzianum	hypothetical protein THAR02_10056	--	--	--
M431DRAFT_525863	A1A112263.1	10.2352	4.98736	15.4831	3.10446	1.63434	0.0679233	0.693561	0.218252	0.147395	0.63701	0.528898	GO:0003824,GO:0010181,GO:0016491,GO:0055114	molecular function|molecular function|molecular function|biological process	catalytic activity|FMN binding|oxidoreductase activity|oxidation-reduction process	--	--	--	Trichoderma harzianum	NADPH dehydrogenase	PF00724.18	Oxidored_FMN	NADH:flavin oxidoreductase / NADH oxidase family
M431DRAFT_489274	--	106.737	52.1168	161.357	3.09606	1.63043	3.24124e-08	1.1363e-05	2.01162	3.18096	7.27805	9.1212	--	--	--	--	--	--	--	--	--	--	--
M431DRAFT_497157	A1A108057.1	0.995952	0.491904	1.5	3.04937	1.60851	0.802166	1	0	0.0455475	0	0.14009	--	--	--	--	--	--	Trichoderma harzianum	hypothetical protein THAR02_08006	--	--	--
M431DRAFT_498852	A1A107125.1	0.995952	0.491904	1.5	3.04937	1.60851	0.802166	1	0	0.0888527	0	0.273283	--	--	--	--	--	--	Trichoderma virens Gv29-8	hypothetical protein TRIVIDRAFT_217577	--	--	--
M431DRAFT_83082	A1A111633.1	1.99141	0.983808	2.99901	3.04836	1.60803	0.562656	1	0	0.0823884	0.04189	0.211167	GO:0005215,GO:0016020,GO:0016021,GO:0022857,GO:0022891,GO:0055085	molecular function|cellular component|cellular component|molecular function|molecular function|biological process	transporter activity|membrane|integral component of membrane|transmembrane transporter activity|substrate-specific transmembrane transporter activity|transmembrane transport	--	--	--	Trichoderma harzianum	hypothetical protein THAR02_00118	PF00083.22	Sugar_tr	Sugar (and other) transporter
M431DRAFT_110871	A1A111002.1	0.995455	0.491904	1.49901	3.04735	1.60756	0.80221	1	0	0.0613971	0.0624343	0.125892	--	--	--	--	--	--	Metarhizium majus ARSEF 297	hypothetical protein MAJ_11405, partial	PF11905.6	DUF3425	Domain of unknown function (DUF3425)
M431DRAFT_120925	A1A101781.1	1.99091	0.983808	2.99801	3.04735	1.60756	0.562693	1	0	0.254798	0.259102	0.522453	--	--	--	--	--	--	Trichoderma atroviride IMI 206040	hypothetical protein TRIATDRAFT_297088	--	--	--
M431DRAFT_130500	A1A109972.1	0.995455	0.491904	1.49901	3.04735	1.60756	0.80221	1	0	0.0443581	0.0451074	0.0909545	GO:0000981,GO:0005634,GO:0006355,GO:0008270	molecular function|cellular component|biological process|molecular function	RNA polymerase II transcription factor activity, sequence-specific DNA binding|nucleus|regulation of transcription, DNA-templated|zinc ion binding	--	--	--	Trichoderma harzianum	hypothetical protein THAR02_10811	PF00172.16,PF11951.6	Zn_clus|Fungal_trans_2	Fungal Zn(2)-Cys(6) binuclear cluster domain|Fungal specific transcription factor domain
M431DRAFT_19365	A1A102592.1	0.995455	0.491904	1.49901	3.04735	1.60756	0.80221	1	0	0.0574098	0.0583795	0.117716	--	--	--	--	--	--	Trichoderma harzianum	beta-lactamase	PF00144.22	Beta-lactamase	Beta-lactamase
M431DRAFT_234850	--	0.995455	0.491904	1.49901	3.04735	1.60756	0.80221	1	0	0.213378	0.216982	0.437522	--	--	--	--	--	--	--	--	--	--	--
M431DRAFT_253006	--	0.995455	0.491904	1.49901	3.04735	1.60756	0.80221	1	0	0.11444	0.116373	0.234655	--	--	--	--	--	--	--	--	--	--	--
M431DRAFT_268803	--	0.995455	0.491904	1.49901	3.04735	1.60756	0.80221	1	0	0.0930519	0.0946238	0.190799	--	--	--	--	--	--	--	--	--	--	--
M431DRAFT_291348	A1A104583.1	4.97727	2.45952	7.49503	3.04735	1.60756	0.24741	1	0	0.247236	0.251412	0.506947	GO:0015109,GO:0015703	molecular function|biological process	chromate transmembrane transporter activity|chromate transport	--	--	--	Trichoderma harzianum	chromate transport protein ChrA	PF02417.13	Chromate_transp	Chromate transporter
M431DRAFT_310698	A1A108629.1	0.995455	0.491904	1.49901	3.04735	1.60756	0.80221	1	0	0.0944726	0.0960684	0.193712	--	--	--	--	--	--	Trichoderma harzianum	hypothetical protein THAR02_10844	--	--	--
M431DRAFT_451507	--	0.995455	0.491904	1.49901	3.04735	1.60756	0.80221	1	0	0.206757	0.21025	0.423948	--	--	--	--	--	--	--	--	--	--	--
M431DRAFT_480039	A1A105630.1	1.99091	0.983808	2.99801	3.04735	1.60756	0.562693	1	0	0.219598	0.223307	0.450276	--	--	--	--	--	--	Trichoderma harzianum	hypothetical protein THAR02_07213	--	--	--
M431DRAFT_488745	A1A112078.1	0.995455	0.491904	1.49901	3.04735	1.60756	0.80221	1	0	0.0301117	0.0306203	0.0617428	GO:0000981,GO:0003676,GO:0003677,GO:0005634,GO:0006351,GO:0006355,GO:0008270,GO:0046872	molecular function|molecular function|molecular function|cellular component|biological process|biological process|molecular function|molecular function	RNA polymerase II transcription factor activity, sequence-specific DNA binding|nucleic acid binding|DNA binding|nucleus|transcription, DNA-templated|regulation of transcription, DNA-templated|zinc ion binding|metal ion binding	--	--	--	Trichoderma virens Gv29-8	hypothetical protein TRIVIDRAFT_193174	PF00172.16,PF04082.16,PF12874.5,PF13912.4	Zn_clus|Fungal_trans|zf-met|zf-C2H2_6	Fungal Zn(2)-Cys(6) binuclear cluster domain|Fungal specific transcription factor domain |Zinc-finger of C2H2 type|C2H2-type zinc finger
M431DRAFT_489463	--	0.995455	0.491904	1.49901	3.04735	1.60756	0.80221	1	0	0.33578	0.341452	0.688504	--	--	--	--	--	--	--	--	--	--	--
M431DRAFT_517253	--	0.995455	0.491904	1.49901	3.04735	1.60756	0.80221	1	0	0.128343	0.130511	0.263162	--	--	--	--	--	--	--	--	--	--	--
M431DRAFT_526629	A1A109543.1	0.995455	0.491904	1.49901	3.04735	1.60756	0.80221	1	0	0.0420949	0.042806	0.0863139	--	--	--	--	--	--	Trichoderma harzianum	hypothetical protein THAR02_07826	--	--	--
M431DRAFT_529487	--	0.995455	0.491904	1.49901	3.04735	1.60756	0.80221	1	0	0.128916	0.131093	0.264336	--	--	--	--	--	--	--	--	--	--	--
M431DRAFT_530129	--	0.995455	0.491904	1.49901	3.04735	1.60756	0.80221	1	0	0.0636995	0.0647755	0.130613	--	--	--	--	--	--	--	--	--	--	--
M431DRAFT_6691	A1A101329.1	0.995455	0.491904	1.49901	3.04735	1.60756	0.80221	1	0	0.13369	0.135949	0.274127	GO:0016209,GO:0016491,GO:0045454,GO:0055114	molecular function|molecular function|biological process|biological process	antioxidant activity|oxidoreductase activity|cell redox homeostasis|oxidation-reduction process	--	--	--	Trichoderma harzianum	hypothetical protein THAR02_10551	PF00578.19	AhpC-TSA	AhpC/TSA family
M431DRAFT_88441	A1A100748.1	0.995455	0.491904	1.49901	3.04735	1.60756	0.80221	1	0	0.068755	0.0699165	0.140979	--	--	--	--	--	--	Trichoderma virens Gv29-8	hypothetical protein TRIVIDRAFT_63229	PF17100.3	NACHT_N	N-terminal domain of NWD NACHT-NTPase
M431DRAFT_154428	A1A101660.1	0.994958	0.491904	1.49801	3.04533	1.6066	0.802253	1	0	0.0503671	0.102436	0.0516378	--	--	--	--	--	--	Trichoderma harzianum	hypothetical protein THAR02_10015	--	--	--
M431DRAFT_203830	A1A110044.1	0.994958	0.491904	1.49801	3.04533	1.6066	0.802253	1	0	0.171547	0.34889	0.175875	--	--	--	--	--	--	Trichoderma harzianum	hypothetical protein THAR02_00672	--	--	--
M431DRAFT_488756	A1A112094.1	1.98942	0.983808	2.99503	3.04432	1.60612	0.562807	1	0	0.168872	0.429312	0.0865663	--	--	--	--	--	--	Trichoderma virens Gv29-8	hypothetical protein TRIVIDRAFT_191915	PF13668.4	Ferritin_2	Ferritin-like domain
M431DRAFT_510180	--	1.98942	0.983808	2.99503	3.04432	1.60612	0.562807	1	0	0.154699	0.39328	0.0793009	--	--	--	--	--	--	--	--	--	--	--
M431DRAFT_399302	--	3.97834	1.96762	5.98906	3.04381	1.60588	0.535854	1	0	0.373411	1.04423	0.095708	--	--	--	--	--	--	--	--	--	--	--
M431DRAFT_103038	A1A112055.1	0.99446	0.491904	1.49702	3.04331	1.60564	0.802296	1	0	0.0480484	0.14658	0	GO:0005215,GO:0016020,GO:0016021,GO:0022857,GO:0022891,GO:0055085	molecular function|cellular component|cellular component|molecular function|molecular function|biological process	transporter activity|membrane|integral component of membrane|transmembrane transporter activity|substrate-specific transmembrane transporter activity|transmembrane transport	--	--	--	Trichoderma harzianum	general alpha-glucoside permease	PF00083.22	Sugar_tr	Sugar (and other) transporter
M431DRAFT_239203	--	0.99446	0.491904	1.49702	3.04331	1.60564	0.802296	1	0	0.162841	0.496775	0	--	--	--	--	--	--	--	--	--	--	--
M431DRAFT_340726	--	0.99446	0.491904	1.49702	3.04331	1.60564	0.802296	1	0	0.0720128	0.219688	0	--	--	--	--	--	--	--	--	--	--	--
M431DRAFT_8678	A1A102450.1	0.99446	0.491904	1.49702	3.04331	1.60564	0.802296	1	0	0.207749	0.633775	0	--	--	--	--	--	--	Torrubiella hemipterigena	hypothetical protein VHEMI04346	--	--	--
M431DRAFT_272536	A1A107733.1	4.98098	2.47091	7.49105	3.0317	1.60013	0.247289	1	0.039121	0.15852	0.362696	0.24378	--	--	--	--	--	--	Trichoderma virens Gv29-8	hypothetical protein TRIVIDRAFT_49174	PF13650.4	Asp_protease_2	Aspartyl protease
M431DRAFT_129381	A1A106795.1	7.97403	3.95801	11.9901	3.02932	1.59899	0.123301	0.853155	0.105644	0.321055	0.544131	0.768029	GO:0003824,GO:0010181,GO:0016491,GO:0055114	molecular function|molecular function|molecular function|biological process	catalytic activity|FMN binding|oxidoreductase activity|oxidation-reduction process	--	--	--	Trichoderma harzianum	oxidoreductase	PF00724.18	Oxidored_FMN	NADH:flavin oxidoreductase / NADH oxidase family
M431DRAFT_305463	--	2.99206	1.4871	4.49702	3.02402	1.59647	0.416957	1	0.0915616	0.185506	0.28296	0.570559	--	--	--	--	--	--	--	--	--	--	--
M431DRAFT_96488	A1A106026.1	2.99106	1.4871	4.49503	3.02268	1.59583	0.417014	1	0.0525944	0.106558	0.270894	0.218492	--	--	--	--	--	--	Trichoderma harzianum	hypothetical protein THAR02_03924	PF01425.19	Amidase	Amidase
M431DRAFT_550937	--	2.99057	1.4871	4.49403	3.02201	1.59551	0.417042	1	0.13177	0.266969	0.814435	0.410556	--	--	--	--	--	--	--	--	--	--	--
M431DRAFT_488731	A1A112059.1	6.98278	3.47749	10.4881	3.01599	1.59263	0.154157	0.914202	0.409179	0.552672	1.68602	1.27489	--	--	--	--	--	--	Metarhizium majus ARSEF 297	hypothetical protein MAJ_02711, partial	--	--	--
M431DRAFT_361522	--	3.9942	1.99039	5.99801	3.01348	1.59143	0.385072	1	0.166055	0.168216	0.171058	0.862301	--	--	--	--	--	--	--	--	--	--	--
M431DRAFT_546732	A1A103359.1	3.99271	1.99039	5.99503	3.01198	1.59071	0.317996	1	0.10199	0.103317	0.262656	0.370733	--	--	--	--	--	--	Trichoderma lixii	lipase 1	PF00135.26	COesterase	Carboxylesterase family
M431DRAFT_117574	A1A100177.1	5.98881	2.98559	8.99204	3.01182	1.59063	0.194179	0.974921	0.0932251	0.0944382	0.256089	0.322736	--	--	--	--	--	--	Trichoderma harzianum	hypothetical protein THAR02_05458	--	--	--
M431DRAFT_103455	A1A109839.1	1.00165	0.503291	1.5	2.98038	1.5755	0.801675	1	0.0753467	0	0	0.234759	GO:0016491	molecular function	oxidoreductase activity	--	--	--	Trichoderma harzianum	short-chain dehydrogenase	PF13561.4	adh_short_C2	Enoyl-(Acyl carrier protein) reductase
M431DRAFT_6577	A1A100456.1	2.00329	1.00658	3	2.98038	1.5755	0.664917	1	0.144335	0	0	0.449707	GO:0003777,GO:0003824,GO:0005515,GO:0005871,GO:0009116	molecular function|molecular function|molecular function|cellular component|biological process	microtubule motor activity|catalytic activity|protein binding|kinesin complex|nucleoside metabolic process	--	--	--	Trichoderma atroviride IMI 206040	hypothetical protein TRIATDRAFT_280830	PF13374.4,PF13424.4	TPR_10|TPR_12	Tetratricopeptide repeat|Tetratricopeptide repeat
M431DRAFT_49346	A1A106663.1	2.00279	1.00658	2.99901	2.97939	1.57502	0.561793	1	0.647867	0	0.333692	1.68214	GO:0003700,GO:0005515,GO:0006355,GO:0043565	molecular function|molecular function|biological process|molecular function	transcription factor activity, sequence-specific DNA binding|protein binding|regulation of transcription, DNA-templated|sequence-specific DNA binding	--	--	--	Trichoderma harzianum	hypothetical protein THAR02_02900	PF12796.5	Ank_2	Ankyrin repeats (3 copies)
M431DRAFT_256778	--	1.00115	0.503291	1.49901	2.97841	1.57454	0.801718	1	0.0752142	0	0.07748	0.15623	--	--	--	--	--	--	--	--	--	--	--
M431DRAFT_407459	--	1.00115	0.503291	1.49901	2.97841	1.57454	0.801718	1	0.0895482	0	0.0922458	0.186004	--	--	--	--	--	--	--	--	--	--	--
M431DRAFT_438533	--	1.00115	0.503291	1.49901	2.97841	1.57454	0.801718	1	0.116194	0	0.119694	0.241351	--	--	--	--	--	--	--	--	--	--	--
M431DRAFT_501914	A1A107556.1	1.00115	0.503291	1.49901	2.97841	1.57454	0.801718	1	0.0573565	0	0.0590843	0.119138	GO:0003824,GO:0009058	molecular function|biological process	catalytic activity|biosynthetic process	--	--	--	Fusarium verticillioides 7600	hypothetical protein FVEG_15725	PF01467.24	CTP_transf_like	Cytidylyltransferase-like
M431DRAFT_505024	--	1.00115	0.503291	1.49901	2.97841	1.57454	0.801718	1	0.251525	0	0.259102	0.522453	--	--	--	--	--	--	--	--	--	--	--
M431DRAFT_95772	A1A102205.1	2.0023	1.00658	2.99801	2.97841	1.57454	0.561831	1	0.0903524	0	0.0930742	0.187675	--	--	--	--	--	--	Trichoderma harzianum	hypothetical protein THAR02_02785	PF02541.14	Ppx-GppA	Ppx/GppA phosphatase family
M431DRAFT_126235	A1A107803.1	3.00295	1.50987	4.49602	2.97775	1.57422	0.41634	1	0.195545	0	0.268582	0.33848	--	--	--	--	--	--	Trichoderma harzianum	hypothetical protein THAR02_06262	--	--	--
M431DRAFT_510729	--	2.0018	1.00658	2.99702	2.97742	1.57406	0.561868	1	0.413133	0	0.638368	0.643602	--	--	--	--	--	--	--	--	--	--	--
M431DRAFT_101947	A1A107554.1	1.00065	0.503291	1.49801	2.97643	1.57358	0.801761	1	0.0419826	0	0.0864946	0.0436019	GO:0005524,GO:0046872	molecular function|molecular function	ATP binding|metal ion binding	--	--	--	Fusarium oxysporum f. sp. lycopersici MN25	hypothetical protein FOWG_15063	PF13535.4	ATP-grasp_4	ATP-grasp domain
M431DRAFT_151074	A1A107266.1	1.00065	0.503291	1.49801	2.97643	1.57358	0.801761	1	0.0776735	0	0.160027	0.0806694	--	--	--	--	--	--	Trichoderma harzianum	hypothetical protein THAR02_03618	--	--	--
M431DRAFT_3604	A1A105730.1	1.00065	0.503291	1.49801	2.97643	1.57358	0.801761	1	0.0623767	0	0.128512	0.0647827	GO:0008270	molecular function	zinc ion binding	--	--	--	Trichoderma harzianum	hypothetical protein THAR02_03415	--	--	--
M431DRAFT_483522	A1A100916.1	1.00065	0.503291	1.49801	2.97643	1.57358	0.801761	1	0.0696972	0	0.143594	0.0723855	GO:0003824,GO:0033961	molecular function|molecular function	catalytic activity|cis-stilbene-oxide hydrolase activity	--	--	--	Trichoderma harzianum	hypothetical protein THAR02_10475	PF06441.10	EHN	Epoxide hydrolase N terminus
M431DRAFT_490224	A1A104714.1	2.0013	1.00658	2.99602	2.97643	1.57358	0.561906	1	0.171724	0	0.353794	0.178347	--	--	--	--	--	--	Trichoderma harzianum	hypothetical protein THAR02_05797	--	--	--
M431DRAFT_534667	A1A101538.1	2.0013	1.00658	2.99602	2.97643	1.57358	0.561906	1	0.0953384	0	0.196421	0.0990156	GO:0016491,GO:0055114	molecular function|biological process	oxidoreductase activity|oxidation-reduction process	--	--	--	Trichoderma harzianum	hypothetical protein THAR02_05118	PF12831.5	FAD_oxidored	FAD dependent oxidoreductase
M431DRAFT_97083	A1A101523.1	1.00065	0.503291	1.49801	2.97643	1.57358	0.801761	1	0.339359	0	0.699165	0.352449	--	--	--	--	--	--	Trichoderma harzianum	hypothetical protein THAR02_05106	--	--	--
M431DRAFT_256497	--	1.00015	0.503291	1.49702	2.97445	1.57262	0.801804	1	0.0889891	0	0.27501	0	--	--	--	--	--	--	--	--	--	--	--
M431DRAFT_99332	A1A106263.1	1.00015	0.503291	1.49702	2.97445	1.57262	0.801804	1	0.0556761	0	0.17206	0	GO:0016021,GO:0055085	cellular component|biological process	integral component of membrane|transmembrane transport	--	--	--	Trichoderma harzianum	hypothetical protein THAR02_02149	PF07690.14	MFS_1	Major Facilitator Superfamily
M431DRAFT_351988	--	11.7204	5.95979	17.4811	2.93318	1.55246	0.0617711	0.673927	0.63441	0.899732	2.48338	2.10842	--	--	--	--	--	--	--	--	--	--	--
M431DRAFT_514178	A1A106834.1	25.4553	12.9603	37.9503	2.92819	1.55001	0.0351555	0.520761	0.304698	0.226353	1.04626	0.548514	--	--	--	--	--	--	Trichoderma harzianum	hypothetical protein THAR02_02515	--	--	--
M431DRAFT_71052	A1A109129.1	7.72154	3.95801	11.4851	2.90173	1.53691	0.145343	0.896074	0.222704	0.676807	1.7206	0.925177	--	--	--	--	--	--	Trichoderma harzianum	basic secretory protein	PF04450.10	BSP	Peptidase of plants and bacteria
M431DRAFT_73177	A1A109925.1	6.73007	3.4661	9.99403	2.88336	1.52775	0.182215	0.967899	0.100197	0.253753	0.309648	0.728435	--	--	--	--	--	--	Trichoderma harzianum	triacylglycerol lipase	PF00135.26	COesterase	Carboxylesterase family
M431DRAFT_98616	A1A101682.1	5.72472	2.95142	8.49801	2.87929	1.52571	0.500776	1	0	0.348617	0.118169	0.893532	GO:0008152,GO:0016491,GO:0016620,GO:0055114	biological process|molecular function|molecular function|biological process	metabolic process|oxidoreductase activity|oxidoreductase activity, acting on the aldehyde or oxo group of donors, NAD or NADP as acceptor|oxidation-reduction process	--	--	--	Trichoderma harzianum	aldehyde dehydrogenase	PF00171.20	Aldedh	Aldehyde dehydrogenase family
M431DRAFT_512335	A1A102318.1	22.935	11.8968	33.9731	2.85565	1.51382	0.00953101	0.241279	0.427593	0.866314	1.4866	2.27594	--	--	--	--	--	--	Trichoderma harzianum	hypothetical protein THAR02_08937	--	--	--
M431DRAFT_17078	A1A104314.1	4.72727	2.45952	6.99503	2.84406	1.50795	0.294446	1	0	0.326664	0.332182	0.602831	GO:0016491,GO:0055114,GO:0071949	molecular function|biological process|molecular function	oxidoreductase activity|oxidation-reduction process|FAD binding	--	--	--	Trichoderma harzianum	early conidial development-2	PF01494.17	FAD_binding_3	FAD binding domain
M431DRAFT_88514	--	11.489	5.99395	16.9841	2.83354	1.50261	0.0719484	0.714426	1.3494	0.683482	2.78011	3.15327	--	--	--	--	--	--	--	--	--	--	--
M431DRAFT_512184	A1A101400.1	4.73048	2.47091	6.99005	2.82894	1.50026	0.294331	1	0.0895482	0.362854	0.922458	0.372009	--	--	--	--	--	--	Trichoderma harzianum	hypothetical protein THAR02_09126	--	--	--
M431DRAFT_126347	A1A106848.1	7.46165	3.93523	10.9881	2.79223	1.48142	0.170963	0.945328	0	0.31531	0.480954	0.404081	--	--	--	--	--	--	Trichoderma harzianum	hypothetical protein THAR02_05015	PF06985.9	HET	Heterokaryon incompatibility protein (HET)
M431DRAFT_125801	A1A106053.1	3.73033	1.96762	5.49304	2.79172	1.48116	0.381082	1	0	0.245763	0.43735	0.251963	GO:0016747	molecular function	transferase activity, transferring acyl groups other than amino-acyl groups	--	--	--	Trichoderma harzianum	hypothetical protein THAR02_05327	PF02458.13	Transferase	Transferase family
M431DRAFT_480606	A1A105346.1	4.74856	2.50507	6.99204	2.79116	1.48086	0.29369	1	0.619699	0.156941	1.27674	0.965403	--	--	--	--	--	--	Trichoderma harzianum	hypothetical protein THAR02_07234	--	--	--
M431DRAFT_509414	A1A101252.1	4.74756	2.50507	6.99005	2.79036	1.48045	0.293725	1	0.127354	0.0322529	0.327977	0.132267	--	--	--	--	--	--	Trichoderma lixii	QI74 protein	--	--	--
M431DRAFT_505308	A1A111163.1	1006.68	532.252	1481.11	2.78273	1.4765	2.20437e-14	1.96172e-11	18.1785	27.176	60.33	68.455	--	--	--	--	--	--	Trichoderma harzianum	hypothetical protein THAR02_05983	--	--	--
M431DRAFT_366985	A1A106828.1	1667.83	882.811	2452.85	2.77846	1.47428	2.86072e-11	2.06848e-08	62.7136	46.4518	168.043	143.253	--	--	--	--	--	--	Trichoderma harzianum	hypothetical protein THAR02_02511	PF07938.10	Fungal_lectin	Fungal fucose-specific lectin
M431DRAFT_10815	A1A107610.1	3.74321	1.99039	5.49602	2.76128	1.46534	0.380496	1	0.215141	0.217941	0.443244	0.782037	--	--	--	--	--	--	Exophiala sideris	hypothetical protein PV11_07116	PF00106.23	adh_short	short chain dehydrogenase
M431DRAFT_244718	--	3.74321	1.99039	5.49602	2.76128	1.46534	0.380496	1	0.259147	0.262519	0.533907	0.941999	--	--	--	--	--	--	--	--	--	--	--
M431DRAFT_538521	A1A102046.1	7.49211	3.99217	10.992	2.7534	1.46121	0.170376	0.943671	0.563363	0.342416	0.928535	1.63826	--	--	--	--	--	--	Trichoderma virens Gv29-8	hypothetical protein TRIVIDRAFT_192040	PF13489.4	Methyltransf_23	Methyltransferase domain
M431DRAFT_129580	A1A102805.1	3.7484	2.00178	5.49503	2.74507	1.45684	0.38026	1	0.142373	0.0480751	0.244436	0.295728	--	--	--	--	--	--	Trichoderma harzianum	hypothetical protein THAR02_03014	--	--	--
M431DRAFT_503282	A1A110014.1	37.1469	19.8584	54.4354	2.74118	1.4548	0.00150108	0.0711721	0.882772	1.34139	3.6943	2.52126	GO:0005515	molecular function	protein binding	--	--	--	Trichoderma harzianum	hypothetical protein THAR02_00645	--	--	--
M431DRAFT_503409	--	6.47858	3.4661	9.49105	2.73825	1.45325	0.214644	1	0.156771	0.397027	0.726721	0.814088	--	--	--	--	--	--	--	--	--	--	--
M431DRAFT_533951	A1A107417.1	6.48576	3.47749	9.49403	2.73014	1.44897	0.214471	1	0.301122	0.40672	0.620385	1.35519	GO:0005515	molecular function	protein binding	--	--	--	Trichoderma harzianum	hypothetical protein THAR02_05377	PF13417.4	GST_N_3	Glutathione S-transferase, N-terminal domain
M431DRAFT_447999	A1A100191.1	9.21295	4.94182	13.4841	2.72857	1.44814	0.128487	0.861124	0.0867768	0.351624	0.715127	0.495681	GO:0000981,GO:0005634,GO:0006355,GO:0008270	molecular function|cellular component|biological process|molecular function	RNA polymerase II transcription factor activity, sequence-specific DNA binding|nucleus|regulation of transcription, DNA-templated|zinc ion binding	--	--	--	Trichoderma harzianum	hypothetical protein THAR02_05468, partial	PF00172.16	Zn_clus	Fungal Zn(2)-Cys(6) binuclear cluster domain
M431DRAFT_412604	A1A111950.1	148.92	80.1189	217.722	2.71748	1.44227	0.020031	0.389477	5.83081	5.83376	20.7631	11.6628	--	--	--	--	--	--	Trichoderma harzianum	hypothetical protein THAR02_08139	PF13426.5	PAS_9	PAS domain
M431DRAFT_8194	A1A106550.1	9.23103	4.97598	13.4861	2.71024	1.43842	0.128239	0.861124	0.393732	0.398855	1.13566	1.06319	GO:0016491,GO:0055114	molecular function|biological process	oxidoreductase activity|oxidation-reduction process	--	--	--	Trichoderma harzianum	taurine dioxygenase	PF02668.14	TauD	Taurine catabolism dioxygenase TauD, TfdA family
M431DRAFT_511650	A1A107126.1	2.73686	1.47571	3.99801	2.70921	1.43787	0.502904	1	0	0.235839	0.159882	0.483577	GO:0005525,GO:0016020	molecular function|cellular component	GTP binding|membrane	--	--	--	Trichoderma virens Gv29-8	hypothetical protein TRIVIDRAFT_79473	PF05049.11	IIGP	Interferon-inducible GTPase (IIGP)
M431DRAFT_504900	--	2.73537	1.47571	3.99503	2.70719	1.43679	0.50299	1	0	0.335347	0.568353	0.343808	--	--	--	--	--	--	--	--	--	--	--
M431DRAFT_462215	--	2.74305	1.4871	3.99901	2.68913	1.42714	0.523034	1	0.0864697	0.17519	0.0890746	0.628634	--	--	--	--	--	--	--	--	--	--	--
M431DRAFT_546779	--	2.74256	1.4871	3.99801	2.68846	1.42678	0.502575	1	0.475103	0.962571	0.97883	2.96057	--	--	--	--	--	--	--	--	--	--	--
M431DRAFT_137839	A1A110852.1	2.74106	1.4871	3.99503	2.68646	1.4257	0.502661	1	0.0753467	0.152654	0.388083	0.234759	GO:0005515	molecular function	protein binding	--	--	--	Trichoderma virens Gv29-8	hypothetical protein TRIVIDRAFT_89951	PF13410.4,PF13417.4	GST_C_2|GST_N_3	Glutathione S-transferase, C-terminal domain|"Glutathione S-transferase, N-terminal domain"
M431DRAFT_510393	A1A101836.1	5.48213	2.9742	7.99005	2.68646	1.4257	0.272107	1	0.151494	0.306931	0.78029	0.472013	--	--	--	--	--	--	Trichoderma harzianum	X-Pro dipeptidyl-peptidase protein	PF12146.6	Hydrolase_4	Serine aminopeptidase, S33
M431DRAFT_7522	A1A101997.1	5.48163	2.9742	7.98906	2.68612	1.42552	0.272122	1	0.115879	0.234773	0.656533	0.300871	GO:0016021,GO:0055085	cellular component|biological process	integral component of membrane|transmembrane transport	--	--	--	Trichoderma atroviride IMI 206040	hypothetical protein TRIATDRAFT_292303	PF07690.14	MFS_1	Major Facilitator Superfamily
M431DRAFT_507859	A1A102933.1	2.74775	1.49849	3.99702	2.66737	1.41542	0.502275	1	0.0535662	0.0271316	0.0827699	0.139081	GO:0016491,GO:0020037,GO:0030151,GO:0042128,GO:0055114	molecular function|molecular function|molecular function|biological process|biological process	oxidoreductase activity|heme binding|molybdenum ion binding|nitrate assimilation|oxidation-reduction process	K10534	ko00910	Nitrogen metabolism	Trichoderma harzianum	nitrate nonutilizer-3	PF00173.26,PF00174.17,PF00175.19,PF00970.22,PF03404.14	Cyt-b5|Oxidored_molyb|NAD_binding_1|FAD_binding_6|Mo-co_dimer	Cytochrome b5-like Heme/Steroid binding domain|Oxidoreductase molybdopterin binding domain|Oxidoreductase NAD-binding domain |Oxidoreductase FAD-binding domain|Mo-co oxidoreductase dimerisation domain
M431DRAFT_97792	--	2.75195	1.50987	3.99403	2.64528	1.40342	0.502033	1	1.14025	0	2.34919	0.789485	--	--	--	--	--	--	--	--	--	--	--
M431DRAFT_551549	--	7.22873	3.96939	10.4881	2.64223	1.40176	0.199889	0.979879	0.039937	0.0674279	0.164561	0.124432	--	--	--	--	--	--	--	--	--	--	--
M431DRAFT_124134	A1A108254.1	18.9313	10.3983	27.4642	2.64122	1.4012	0.0744947	0.72265	0.175243	0.443808	1.08313	0.57634	GO:0003824,GO:0009116	molecular function|biological process	catalytic activity|nucleoside metabolic process	--	--	--	Trichoderma harzianum	hypothetical protein THAR02_10328	PF01048.18	PNP_UDP_1	Phosphorylase superfamily
M431DRAFT_551	A1A109554.1	7.2436	3.99217	10.495	2.6289	1.39446	0.279541	1	0.276759	0.168216	0.285096	0.919788	--	--	--	--	--	--	Trichoderma harzianum	hypothetical protein THAR02_09458	PF11710.6	Git3	G protein-coupled glucose receptor regulating Gpa2
M431DRAFT_437681	--	4.48816	2.4823	6.49403	2.61614	1.38744	0.348549	1	0.296425	0.450423	0.916063	1.0775	--	--	--	--	--	--	--	--	--	--	--
M431DRAFT_495815	A1A100289.1	4.48816	2.4823	6.49403	2.61614	1.38744	0.348549	1	0.0814462	0.123759	0.251699	0.296057	GO:0005515	molecular function	protein binding	--	--	--	Trichoderma harzianum	F-box domain-containing protein	PF12937.5	F-box-like	F-box-like
M431DRAFT_506596	--	4.48816	2.4823	6.49403	2.61614	1.38744	0.348549	1	0.208074	0.316173	0.643027	0.756349	--	--	--	--	--	--	--	--	--	--	--
M431DRAFT_122260	A1A106478.1	4.49336	2.49368	6.49304	2.6038	1.38062	0.348353	1	0.0678718	0.0458367	0.163138	0.140979	GO:0005515	molecular function	protein binding	--	--	--	Trichoderma virens Gv29-8	hypothetical protein TRIVIDRAFT_10464, partial	PF12796.5	Ank_2	Ankyrin repeats (3 copies)
M431DRAFT_497428	A1A101930.1	18.6914	10.4097	26.9731	2.59116	1.3736	0.0333297	0.506026	0.275612	0.558397	1.0951	1.10408	--	--	--	--	--	--	Trichoderma harzianum	hypothetical protein THAR02_10790	--	--	--
M431DRAFT_523129	A1A102690.1	7.96727	4.43852	11.496	2.59005	1.37298	0.439585	1	0.0493186	0.399683	0.203217	0.973197	GO:0016491,GO:0055114	molecular function|biological process	oxidoreductase activity|oxidation-reduction process	--	--	--	Trichoderma harzianum	ferric reductase like transmembrane component	PF01794.17,PF08022.10,PF08030.10	Ferric_reduct|FAD_binding_8|NAD_binding_6	Ferric reductase like transmembrane component|FAD-binding domain|Ferric reductase NAD binding domain
M431DRAFT_347134	--	16.9676	9.46005	24.4751	2.58721	1.3714	0.0425151	0.570601	0.463515	0.422592	1.1937	1.15534	--	--	--	--	--	--	--	--	--	--	--
M431DRAFT_75208	A1A108732.1	12.4732	6.96637	17.9801	2.58099	1.36792	0.0864446	0.762836	1.13377	1.14852	3.33692	2.69143	--	--	--	--	--	--	Trichoderma virens Gv29-8	hypothetical protein TRIVIDRAFT_111399	--	--	--
M431DRAFT_113343	A1A110323.1	31.6371	17.8338	45.4403	2.54799	1.34936	0.0810999	0.744638	0.916865	2.1109	5.15174	2.68356	--	--	--	--	--	--	Trichoderma harzianum	hypothetical protein THAR02_03035	PF06966.10	DUF1295	Protein of unknown function (DUF1295)
M431DRAFT_505355	--	1.7419	0.983808	2.5	2.54115	1.34548	0.736023	1	0	0.193158	0	0.495078	--	--	--	--	--	--	--	--	--	--	--
M431DRAFT_88075	A1A100374.1	1.74091	0.983808	2.49801	2.53912	1.34433	0.685945	1	0	0.118592	0.120595	0.182376	--	--	--	--	--	--	Trichoderma harzianum	hypothetical protein THAR02_00573	PF08550.8	DUF1752	Fungal protein of unknown function (DUF1752)
M431DRAFT_99919	A1A103395.1	1.73992	0.983808	2.49602	2.5371	1.34318	0.686013	1	0	0.195116	0.396823	0.100019	--	--	--	--	--	--	Trichoderma harzianum	hypothetical protein THAR02_01765	--	--	--
M431DRAFT_511345	A1A102686.1	100.322	56.7284	143.916	2.53694	1.34309	0.235604	1	1.39704	10.2098	8.63472	21.142	--	--	--	--	--	--	Trichoderma harzianum	hypothetical protein THAR02_05837	--	--	--
M431DRAFT_83622	A1A111903.1	27.1757	15.3971	38.9543	2.52998	1.33913	0.0117764	0.278611	1.02088	1.43192	3.72117	2.60987	--	--	--	--	--	--	Trichoderma harzianum	hypothetical protein THAR02_10301	--	--	--
M431DRAFT_94481	A1A107442.1	3.48851	1.979	4.99801	2.52552	1.33658	0.45332	1	0.0277028	0.0841898	0.0570747	0.23017	--	--	--	--	--	--	Trichoderma atroviride IMI 206040	hypothetical protein TRIATDRAFT_94297	PF17132.2	Glyco_hydro_106	alpha-L-rhamnosidase
M431DRAFT_129901	--	3.48552	1.979	4.99204	2.5225	1.33486	0.45346	1	0.107032	0.325274	0.88205	0.22232	--	--	--	--	--	--	--	--	--	--	--
M431DRAFT_66851	--	5.23262	2.9742	7.49105	2.51868	1.33267	0.320137	1	0.513625	1.04062	2.38094	1.60031	--	--	--	--	--	--	--	--	--	--	--
M431DRAFT_512713	A1A106042.1	135.376	76.9511	193.8	2.51848	1.33255	2.49661e-07	6.27899e-05	4.03819	6.13611	13.4859	12.6495	--	--	--	--	--	--	Trichoderma reesei RUT C-30	Metallo-hydrolase/oxidoreductase	PF13483.4	Lactamase_B_3	Beta-lactamase superfamily domain
M431DRAFT_510809	--	1.7476	0.995195	2.5	2.51207	1.32888	0.711377	1	0.135744	0.13751	0	0.704897	--	--	--	--	--	--	--	--	--	--	--
M431DRAFT_525032	A1A101587.1	1.7476	0.995195	2.5	2.51207	1.32888	0.711377	1	0.0540914	0.0547953	0	0.280889	--	--	--	--	--	--	Trichoderma harzianum	hypothetical protein THAR02_05070	PF07519.9	Tannase	Tannase and feruloyl esterase
M431DRAFT_535856	A1A112383.1	1.7471	0.995195	2.49901	2.51107	1.3283	0.685525	1	0.0230695	0.0233697	0.0237644	0.0958371	--	--	--	--	--	--	Trichoderma virens Gv29-8	hypothetical protein TRIVIDRAFT_201943	--	--	--
M431DRAFT_82547	A1A111912.1	5.23981	2.98559	7.49403	2.51007	1.32773	0.319906	1	0.0633002	0.0641239	0.130414	0.197225	--	--	--	--	--	--	Trichoderma harzianum	hypothetical protein THAR02_08374	--	--	--
M431DRAFT_494736	A1A103603.1	1.74611	0.995195	2.49702	2.50907	1.32715	0.685593	1	0.0584143	0.0591744	0.180522	0.121335	--	--	--	--	--	--	Trichoderma harzianum	hypothetical protein THAR02_02203	PF11951.6	Fungal_trans_2	Fungal specific transcription factor domain
M431DRAFT_495440	A1A103252.1	1.74611	0.995195	2.49702	2.50907	1.32715	0.685593	1	0.0667592	0.0676279	0.206311	0.138668	--	--	--	--	--	--	Trichoderma virens Gv29-8	hypothetical protein TRIVIDRAFT_61862	--	--	--
M431DRAFT_535868	--	1.74611	0.995195	2.49702	2.50907	1.32715	0.685593	1	0.186315	0.188739	0.575783	0.387002	--	--	--	--	--	--	--	--	--	--	--
M431DRAFT_500960	A1A106218.1	8.73672	4.98736	12.4861	2.50354	1.32397	0.173398	0.950698	1.03034	0.695834	2.47656	1.96182	GO:0000981,GO:0005634,GO:0006355,GO:0008270	molecular function|cellular component|biological process|molecular function	RNA polymerase II transcription factor activity, sequence-specific DNA binding|nucleus|regulation of transcription, DNA-templated|zinc ion binding	--	--	--	Trichoderma harzianum	hypothetical protein THAR02_02112	PF00172.16	Zn_clus	Fungal Zn(2)-Cys(6) binuclear cluster domain
M431DRAFT_101932	A1A107567.1	3.4984	2.00178	4.99503	2.4953	1.31921	0.452859	1	0.296939	0.100268	0.509808	0.513987	--	--	--	--	--	--	Trichoderma virens Gv29-8	hypothetical protein TRIVIDRAFT_191903	PF00106.23	adh_short	short chain dehydrogenase
M431DRAFT_512569	A1A105870.1	3.49741	2.00178	4.99304	2.4943	1.31864	0.452905	1	0.245743	0.0829802	0.590674	0.255221	GO:0045151,GO:0047605	biological process|molecular function	acetoin biosynthetic process|acetolactate decarboxylase activity	--	--	--	Trichoderma harzianum	alpha-acetolactate decarboxylase	PF03306.11	AAL_decarboxy	Alpha-acetolactate decarboxylase
M431DRAFT_512594	A1A105900.1	16.4428	9.4145	23.4712	2.49309	1.31793	0.0559657	0.638968	0.535048	1.17436	2.66397	1.66706	GO:0016491	molecular function	oxidoreductase activity	--	--	--	Trichoderma harzianum	2-deoxy-D-gluconate 3-dehydrogenase	PF13561.4	adh_short_C2	Enoyl-(Acyl carrier protein) reductase
M431DRAFT_107686	A1A108483.1	1.75329	1.00658	2.5	2.48365	1.31246	0.735197	1	0.151629	0	0	0.393693	GO:0004932,GO:0007186,GO:0016021	molecular function|biological process|cellular component	mating-type factor pheromone receptor activity|G-protein coupled receptor signaling pathway|integral component of membrane	K04627	ko04011	MAPK signaling pathway - yeast	Trichoderma harzianum	pheromone a factor receptor	PF02076.13	STE3	Pheromone A receptor
M431DRAFT_521588	A1A100974.1	1.75279	1.00658	2.49901	2.48266	1.31189	0.685141	1	0.104418	0	0.0537819	0.216891	GO:0005506,GO:0016705,GO:0020037,GO:0055114	molecular function|molecular function|molecular function|biological process	iron ion binding|oxidoreductase activity, acting on paired donors, with incorporation or reduction of molecular oxygen|heme binding|oxidation-reduction process	--	--	--	Trichoderma harzianum	hypothetical protein THAR02_09113	PF00067.20	p450	Cytochrome P450
M431DRAFT_7401	--	1.7518	1.00658	2.49702	2.48069	1.31074	0.685208	1	0.292371	0	0.451768	0.303648	--	--	--	--	--	--	--	--	--	--	--
M431DRAFT_6580	A1A100451.1	14.7287	8.47624	20.9811	2.47528	1.30759	0.0720059	0.714426	1.53259	1.08677	2.99964	3.66092	GO:0005515	molecular function	protein binding	--	--	--	Trichoderma harzianum	hypothetical protein THAR02_10737	PF00023.28,PF12796.5	Ank|Ank_2	Ankyrin repeat|Ankyrin repeats (3 copies)
M431DRAFT_488961	A1A109838.1	45.5962	26.2531	64.9393	2.47359	1.3066	0.00161642	0.0739611	0.711542	1.66685	2.79448	3.18688	GO:0003824,GO:0005992	molecular function|biological process	catalytic activity|trehalose biosynthetic process	--	--	--	Trichoderma harzianum	glycosyltransferase family 20	PF00982.19	Glyco_transf_20	Glycosyltransferase family 20
M431DRAFT_6492	A1A100548.1	713.608	411.373	1015.84	2.46939	1.30416	4.50545e-05	0.00496414	11.3391	15.0803	37.9786	28.6188	--	--	--	--	--	--	Trichoderma harzianum	hypothetical protein THAR02_05256	PF14613.4	DUF4449	Protein of unknown function (DUF4449)
M431DRAFT_90588	A1A107176.1	195.556	112.949	278.164	2.46274	1.30026	0.00375664	0.130455	29.5523	30.2018	91.0582	59.483	GO:0003677	molecular function	DNA binding	--	--	--	Trichoderma harzianum	hypothetical protein THAR02_10641	PF00249.29	Myb_DNA-binding	Myb-like DNA-binding domain
M431DRAFT_519325	A1A111406.1	239.657	138.676	340.637	2.45635	1.29652	6.46582e-10	3.25231e-07	4.59698	5.65469	13.7178	12.0115	GO:0016491,GO:0055114,GO:0071949	molecular function|biological process|molecular function	oxidoreductase activity|oxidation-reduction process|FAD binding	K03380	ko00623,ko00627	Toluene degradation|Aminobenzoate degradation	Trichoderma harzianum	FAD binding domain-containing protein	PF01494.17,PF07976.10	FAD_binding_3|Phe_hydrox_dim	FAD binding domain|"Phenol hydroxylase, C-terminal dimerisation domain "
M431DRAFT_73502	A1A109350.1	5.99096	3.48888	8.49304	2.43432	1.28352	0.294327	1	0.553518	0.420541	0.997837	1.43717	--	--	--	--	--	--	Trichoderma virens Gv29-8	hypothetical protein TRIVIDRAFT_216383	--	--	--
M431DRAFT_546057	--	4.23446	2.47091	5.99801	2.42745	1.27944	0.491393	1	0.085862	0.347917	0.176897	0.891737	--	--	--	--	--	--	--	--	--	--	--
M431DRAFT_513301	A1A101600.1	8.47312	4.9532	11.993	2.42127	1.27576	0.220593	1	0.197047	0.46576	0.473628	1.15967	--	--	--	--	--	--	Trichoderma harzianum	integral membrane protein	--	--	--
M431DRAFT_83063	A1A111429.1	21.2059	12.4456	29.9662	2.40777	1.2677	0.0346898	0.516507	1.08994	1.01919	2.93649	2.26396	--	--	--	--	--	--	Trichoderma harzianum	hypothetical protein THAR02_06558	--	--	--
M431DRAFT_112971	--	23.6901	13.91	33.4702	2.4062	1.26676	0.0258834	0.44166	0.206858	0.2794	0.532724	0.662413	--	--	--	--	--	--	--	--	--	--	--
M431DRAFT_514431	A1A102649.1	218.266	128.28	308.252	2.40297	1.26482	0.018225	0.37186	6.06347	14.5183	20.1985	30.0964	--	--	--	--	--	--	Trichoderma harzianum	hypothetical protein THAR02_08987	--	--	--
M431DRAFT_77966	A1A110823.1	64.8381	38.2638	91.4125	2.38901	1.25641	0.000340471	0.0221699	8.28384	10.613	22.0864	24.0388	--	--	--	--	--	--	Trichoderma harzianum	hypothetical protein THAR02_06886	--	--	--
M431DRAFT_526181	--	6.74631	4.00356	9.48906	2.37016	1.24498	0.271249	1	0.919554	0.310507	1.73663	1.27336	--	--	--	--	--	--	--	--	--	--	--
M431DRAFT_10855	A1A103381.1	2.48636	1.47571	3.49702	2.36971	1.24471	0.602642	1	0	0.137075	0.13939	0.187378	GO:0005524,GO:0016020,GO:0016887	molecular function|cellular component|molecular function	ATP binding|membrane|ATPase activity	--	--	--	Trichoderma harzianum	hypothetical protein THAR02_08626	PF00005.25,PF01061.22	ABC_tran|ABC2_membrane	ABC transporter|ABC-2 type transporter
M431DRAFT_486592	A1A101483.1	2.48537	1.47571	3.49503	2.36837	1.24389	0.602697	1	0	0.262519	0.444923	0.179428	GO:0016491,GO:0055114	molecular function|biological process	oxidoreductase activity|oxidation-reduction process	--	--	--	Trichoderma harzianum	saccharopine dehydrogenase	PF03435.16	Sacchrp_dh_NADP	Saccharopine dehydrogenase NADP binding domain
M431DRAFT_502117	A1A112024.1	42.643	25.3376	59.9483	2.36598	1.24244	0.00350623	0.125316	2.03176	2.71308	4.947	6.5222	--	--	--	--	--	--	Trichoderma harzianum	ThiJ/PfpI family protein	PF01965.22	DJ-1_PfpI	DJ-1/PfpI family
M431DRAFT_461890	--	9.24036	5.49066	12.9901	2.36585	1.24236	0.186619	0.972696	0.913938	0.529046	1.34496	2.16958	--	--	--	--	--	--	--	--	--	--	--
M431DRAFT_87999	A1A100315.1	42.6608	25.3832	59.9383	2.36134	1.23961	0.00350211	0.125316	1.11453	1.08561	2.73778	2.58215	GO:0005524	molecular function	ATP binding	--	--	--	Trichoderma harzianum	hypothetical protein THAR02_00524	PF00004.27	AAA	ATPase family associated with various cellular activities (AAA)
M431DRAFT_8791	A1A107127.1	126.586	75.373	177.798	2.35891	1.23812	0.00152188	0.0715715	5.65853	10.7072	22.3261	16.9651	--	--	--	--	--	--	Trichoderma harzianum	hypothetical protein THAR02_00375	--	--	--
M431DRAFT_122935	A1A102600.1	2.49256	1.4871	3.49801	2.35224	1.23403	0.602302	1	0.0360533	0.073045	0.0742789	0.18722	GO:0000981,GO:0005634,GO:0006355,GO:0008270	molecular function|cellular component|biological process|molecular function	RNA polymerase II transcription factor activity, sequence-specific DNA binding|nucleus|regulation of transcription, DNA-templated|zinc ion binding	--	--	--	Trichoderma virens Gv29-8	hypothetical protein TRIVIDRAFT_203624	PF00172.16	Zn_clus	Fungal Zn(2)-Cys(6) binuclear cluster domain
M431DRAFT_262711	--	2.49256	1.4871	3.49801	2.35224	1.23403	0.602302	1	0.14544	0.294664	0.299642	0.755247	--	--	--	--	--	--	--	--	--	--	--
M431DRAFT_6986	A1A101007.1	2.49206	1.4871	3.49702	2.35157	1.23362	0.60233	1	0.0579394	0.117387	0.179054	0.240697	GO:0005215,GO:0016020,GO:0016021,GO:0022857,GO:0022891,GO:0055085	molecular function|cellular component|cellular component|molecular function|molecular function|biological process	transporter activity|membrane|integral component of membrane|transmembrane transporter activity|substrate-specific transmembrane transporter activity|transmembrane transport	--	--	--	Trichoderma harzianum	hypothetical protein THAR02_02301	PF00083.22	Sugar_tr	Sugar (and other) transporter
M431DRAFT_96798	A1A106084.1	2.49206	1.4871	3.49702	2.35157	1.23362	0.60233	1	0.00728313	0.0147558	0.0225076	0.0302562	GO:0003824,GO:0008152,GO:0016740,GO:0031177	molecular function|biological process|molecular function|molecular function	catalytic activity|metabolic process|transferase activity|phosphopantetheine binding	--	--	--	Trichoderma harzianum	lovastatin nonaketide synthase	PF00109.24,PF00501.26,PF00550.23,PF00668.18,PF00698.19,PF02801.20,PF07993.10,PF08242.10,PF08659.8,PF13193.4,PF14765.4,PF16197.3	ketoacyl-synt|AMP-binding|PP-binding|Condensation|Acyl_transf_1|Ketoacyl-synt_C|NAD_binding_4|Methyltransf_12|KR|AMP-binding_C|PS-DH|KAsynt_C_assoc	Beta-ketoacyl synthase, N-terminal domain|AMP-binding enzyme|Phosphopantetheine attachment site|Condensation domain|Acyl transferase domain|"Beta-ketoacyl synthase, C-terminal domain"|Male sterility protein|Methyltransferase domain|KR domain|AMP-binding enzyme C-terminal domain|Polyketide synthase dehydratase|Ketoacyl-synthetase C-terminal extension
M431DRAFT_129292	A1A112275.1	4.98312	2.9742	6.99204	2.3509	1.23321	0.375128	1	0.0834327	0.169037	0.343784	0.259952	GO:0016491,GO:0055114,GO:0071949	molecular function|biological process|molecular function	oxidoreductase activity|oxidation-reduction process|FAD binding	--	--	--	Trichoderma harzianum	hypothetical protein THAR02_02962	PF01494.17	FAD_binding_3	FAD binding domain
M431DRAFT_487098	A1A101683.1	2.49106	1.4871	3.49503	2.35023	1.2328	0.602384	1	0.0621049	0.125826	0.319879	0.129001	GO:0016491,GO:0055114,GO:0071949	molecular function|biological process|molecular function	oxidoreductase activity|oxidation-reduction process|FAD binding	--	--	--	Trichoderma virens Gv29-8	hypothetical protein TRIVIDRAFT_53401	PF01494.17	FAD_binding_3	FAD binding domain
M431DRAFT_80796	A1A105735.1	20.681	12.3659	28.996	2.34483	1.22948	0.555621	1	0.481794	1.54554	0.330872	4.5034	GO:0016491,GO:0055114	molecular function|biological process	oxidoreductase activity|oxidation-reduction process	--	--	--	Trichoderma harzianum	hypothetical protein THAR02_03418	PF02668.14	TauD	Taurine catabolism dioxygenase TauD, TfdA family
M431DRAFT_238905	--	2.49875	1.49849	3.49901	2.33503	1.22344	0.601963	1	0.162428	0.082271	0.0836607	0.50608	--	--	--	--	--	--	--	--	--	--	--
M431DRAFT_451012	--	2.49875	1.49849	3.49901	2.33503	1.22344	0.601963	1	0.25042	0.126839	0.128982	0.780238	--	--	--	--	--	--	--	--	--	--	--
M431DRAFT_506608	A1A105219.1	2.49775	1.49849	3.49702	2.3337	1.22262	0.602018	1	0.11969	0.0606238	0.184943	0.248613	--	--	--	--	--	--	Trichoderma harzianum	hypothetical protein THAR02_00508	--	--	--
M431DRAFT_521615	A1A101012.1	2.49775	1.49849	3.49702	2.3337	1.22262	0.602018	1	0.152168	0.0770742	0.235128	0.316075	GO:0008152,GO:0016616,GO:0051287,GO:0055114	biological process|molecular function|molecular function|biological process	metabolic process|oxidoreductase activity, acting on the CH-OH group of donors, NAD or NADP as acceptor|NAD binding|oxidation-reduction process	--	--	--	Trichoderma harzianum	D-isomer specific 2-hydroxyacid dehydrogenase	PF00389.28,PF02826.17	2-Hacid_dh|2-Hacid_dh_C	D-isomer specific 2-hydroxyacid dehydrogenase, catalytic domain|"D-isomer specific 2-hydroxyacid dehydrogenase, NAD binding domain"
M431DRAFT_271409	--	2.49725	1.49849	3.49602	2.33303	1.22221	0.602045	1	0.25264	0.127964	0.520501	0.393576	--	--	--	--	--	--	--	--	--	--	--
M431DRAFT_510348	A1A101909.1	2.49725	1.49849	3.49602	2.33303	1.22221	0.602045	1	0.34276	0.17361	0.70617	0.53397	--	--	--	--	--	--	Trichoderma virens Gv29-8	hypothetical protein TRIVIDRAFT_111832	--	--	--
M431DRAFT_127081	A1A101651.1	2.49676	1.49849	3.49503	2.33237	1.2218	0.602072	1	0.10254	0.0519373	0.264073	0.106495	GO:0016021,GO:0055085	cellular component|biological process	integral component of membrane|transmembrane transport	--	--	--	Trichoderma atroviride IMI 206040	hypothetical protein TRIATDRAFT_266095	PF07690.14	MFS_1	Major Facilitator Superfamily
M431DRAFT_96374	A1A102076.1	13.2067	7.9274	18.4861	2.33192	1.22152	0.115221	0.841618	0.522091	1.16355	1.50589	2.49425	--	--	--	--	--	--	Trichoderma harzianum	hypothetical protein THAR02_11248	--	--	--
M431DRAFT_77	A1A112076.1	33.9023	20.3503	47.4543	2.33187	1.22149	0.0101877	0.253949	0.401849	0.63606	1.19012	1.27813	GO:0000166,GO:0016021,GO:0046872	molecular function|cellular component|molecular function	nucleotide binding|integral component of membrane|metal ion binding	K01539	ko04022,ko04024,ko04260,ko04261,ko04911,ko04918,ko04919,ko04925,ko04960,ko04961,ko04964,ko04970,ko04971,ko04972,ko04973,ko04974,ko04976,ko04978	cGMP-PKG signaling pathway|cAMP signaling pathway|Cardiac muscle contraction|Adrenergic signaling in cardiomyocytes|Insulin secretion|Thyroid hormone synthesis|Thyroid hormone signaling pathway|Aldosterone synthesis and secretion|Aldosterone-regulated sodium reabsorption|Endocrine and other factor-regulated calcium reabsorption|Proximal tubule bicarbonate reclamation|Salivary secretion|Gastric ac…	Trichoderma harzianum	Na,H/K antiporter P-type ATPase	PF00122.18,PF00689.19,PF00690.24,PF00702.24,PF13246.4	E1-E2_ATPase|Cation_ATPase_C|Cation_ATPase_N|Hydrolase|Cation_ATPase	E1-E2 ATPase|"Cation transporting ATPase, C-terminus"|"Cation transporter/ATPase, N-terminus"|haloacid dehalogenase-like hydrolase|Cation transport ATPase (P-type)
M431DRAFT_187	A1A112220.1	2.49626	1.49849	3.49403	2.33171	1.22139	0.602099	1	0.0903524	0.0457641	0.279223	0.0469187	GO:0000981,GO:0005634,GO:0006355,GO:0008270	molecular function|cellular component|biological process|molecular function	RNA polymerase II transcription factor activity, sequence-specific DNA binding|nucleus|regulation of transcription, DNA-templated|zinc ion binding	--	--	--	Trichoderma harzianum	hypothetical protein THAR02_00867	PF00172.16,PF11951.6	Zn_clus|Fungal_trans_2	Fungal Zn(2)-Cys(6) binuclear cluster domain|Fungal specific transcription factor domain
M431DRAFT_493292	A1A105169.1	2.49576	1.49849	3.49304	2.33104	1.22098	0.694483	1	0.109429	0.0554263	0.394538	0	GO:0000981,GO:0005634,GO:0006355,GO:0008270	molecular function|cellular component|biological process|molecular function	RNA polymerase II transcription factor activity, sequence-specific DNA binding|nucleus|regulation of transcription, DNA-templated|zinc ion binding	--	--	--	Trichoderma harzianum	hypothetical protein THAR02_00465	PF00172.16	Zn_clus	Fungal Zn(2)-Cys(6) binuclear cluster domain
M431DRAFT_73053	A1A109501.1	200.773	120.842	280.705	2.3229	1.21593	4.33416e-08	1.39283e-05	4.18673	4.72065	11.1384	10.0198	--	--	--	--	--	--	Trichoderma harzianum	hypothetical protein THAR02_10794	PF06985.9	HET	Heterokaryon incompatibility protein (HET)
M431DRAFT_390550	--	2.50444	1.50987	3.49901	2.31742	1.21252	0.621785	1	0.203132	0	0.0697504	0.421934	--	--	--	--	--	--	--	--	--	--	--
M431DRAFT_100297	A1A107481.1	10.7308	6.47446	14.9871	2.3148	1.21089	0.16177	0.927031	0.722983	0.627763	1.38313	1.82354	--	--	--	--	--	--	Trichoderma virens Gv29-8	hypothetical protein TRIVIDRAFT_140688	PF11807.6	DUF3328	Domain of unknown function (DUF3328)
M431DRAFT_438756	--	2.50195	1.50987	3.49403	2.31412	1.21046	0.621305	1	0.483155	0	0.995421	0.167264	--	--	--	--	--	--	--	--	--	--	--
M431DRAFT_83766	A1A111509.1	19.6808	11.8854	27.4761	2.31175	1.20899	0.0537708	0.632864	0.875189	2.15312	3.09104	4.02533	GO:0015035	molecular function	protein disulfide oxidoreductase activity	--	--	--	Trichoderma harzianum	DSBA-like thioredoxin domain-containing protein	PF01323.18	DSBA	DSBA-like thioredoxin domain
M431DRAFT_95897	--	10.7345	6.48585	14.9831	2.31012	1.20797	0.161722	0.927031	1.91638	1.21332	4.19499	3.23423	--	--	--	--	--	--	--	--	--	--	--
M431DRAFT_206588	--	8.23672	4.98736	11.4861	2.30304	1.20354	0.231996	1	0.708717	0.478626	1.70349	1.10408	--	--	--	--	--	--	--	--	--	--	--
M431DRAFT_145927	A1A101304.1	12.1838	7.37856	16.9891	2.30249	1.20319	0.345377	1	0	0.815226	0.607931	1.28155	GO:0003824	molecular function	catalytic activity	--	--	--	Trichoderma virens Gv29-8	hypothetical protein TRIVIDRAFT_225614	--	--	--
M431DRAFT_11877	A1A106390.1	25.4499	15.4426	35.4572	2.29606	1.19916	0.0279293	0.459423	1.62619	1.35664	4.23722	2.78174	GO:0005216,GO:0006811,GO:0016020	molecular function|biological process|cellular component	ion channel activity|ion transport|membrane	--	--	--	Phaeoacremonium minimum UCRPA7	putative heat shock protein 30 protein	PF01036.16	Bac_rhodopsin	Bacteriorhodopsin-like protein
M431DRAFT_508253	--	8.2491	5.01014	11.4881	2.29296	1.19721	0.23176	1	0.915861	0.231945	1.41518	1.30788	--	--	--	--	--	--	--	--	--	--	--
M431DRAFT_49175	A1A104200.1	3.23232	1.96762	4.49702	2.28551	1.19252	0.53727	1	0	0.210782	0.160757	0.32415	GO:0000981,GO:0003677,GO:0005634,GO:0006351,GO:0006355,GO:0008270	molecular function|molecular function|cellular component|biological process|biological process|molecular function	RNA polymerase II transcription factor activity, sequence-specific DNA binding|DNA binding|nucleus|transcription, DNA-templated|regulation of transcription, DNA-templated|zinc ion binding	--	--	--	Trichoderma harzianum	hypothetical protein THAR02_08469	PF00172.16,PF04082.16	Zn_clus|Fungal_trans	Fungal Zn(2)-Cys(6) binuclear cluster domain|Fungal specific transcription factor domain
M431DRAFT_512624	A1A105932.1	17.2308	10.4894	23.9722	2.28537	1.19243	0.0730913	0.718775	0.686896	0.347917	1.41518	1.01913	GO:0003676,GO:0008270,GO:0046872	molecular function|molecular function|molecular function	nucleic acid binding|zinc ion binding|metal ion binding	--	--	--	Trichoderma harzianum	hypothetical protein THAR02_05044	PF00929.22	RNase_T	Exonuclease
M431DRAFT_514132	A1A112278.1	3.23082	1.96762	4.49403	2.284	1.19156	0.537338	1	0	0.166439	0.253875	0.127978	GO:0005215,GO:0016020,GO:0055085	molecular function|cellular component|biological process	transporter activity|membrane|transmembrane transport	--	--	--	Trichoderma harzianum	NCS1 nucleoside transporter	PF02133.13	Transp_cyt_pur	Permease for cytosine/purines, uracil, thiamine, allantoin
M431DRAFT_77211	A1A104066.1	33.4003	20.3503	46.4503	2.28254	1.19064	0.0128217	0.296404	1.36967	2.16795	4.40915	3.82296	--	--	--	--	--	--	Trichoderma harzianum	hypothetical protein THAR02_08806	PF09084.9	NMT1	NMT1/THI5 like
M431DRAFT_513817	A1A103529.1	21.905	13.3497	30.4602	2.28171	1.19012	0.16055	0.924257	0.337573	1.19688	2.31828	1.22708	--	--	--	--	--	--	Trichoderma harzianum	hypothetical protein THAR02_00738	--	--	--
M431DRAFT_11117	A1A100520.1	55.3521	33.7797	76.9244	2.27724	1.18728	0.00159413	0.0734761	0.782099	1.06548	2.11138	2.18471	GO:0007155,GO:0030246	biological process|molecular function	cell adhesion|carbohydrate binding	--	--	--	Trichoderma harzianum	hypothetical protein THAR02_06067	PF09458.8	H_lectin	H-type lectin domain
M431DRAFT_503557	--	3.23702	1.979	4.49503	2.27136	1.18356	0.537054	1	0.064348	0.195556	0.331432	0.26732	--	--	--	--	--	--	--	--	--	--	--
M431DRAFT_422585	--	3.23602	1.979	4.49304	2.27035	1.18292	0.5371	1	0.0760165	0.231017	0.548145	0.157897	--	--	--	--	--	--	--	--	--	--	--
M431DRAFT_498162	A1A106557.1	26.9705	16.4947	37.4463	2.2702	1.18282	0.241244	1	0.280429	0.123512	0.678232	0.265919	GO:0005524	molecular function	ATP binding	--	--	--	Trichoderma harzianum	hypothetical protein THAR02_01510	PF00004.27,PF13086.4,PF13087.4	AAA|AAA_11|AAA_12	ATPase family associated with various cellular activities (AAA)|AAA domain|AAA domain
M431DRAFT_502763	A1A109439.1	86.7288	53.0551	120.403	2.26939	1.1823	0.0129193	0.296404	1.44549	2.7703	3.94394	5.80212	GO:0005515	molecular function	protein binding	--	--	--	Trichoderma harzianum	F-box domain-containing protein	--	--	--
M431DRAFT_86846	A1A104266.1	6.47972	3.96939	8.99005	2.26484	1.17941	0.315086	1	0.19981	0.33735	0.686096	0.553377	GO:0003677,GO:0005634,GO:0006351,GO:0008270	molecular function|cellular component|biological process|molecular function	DNA binding|nucleus|transcription, DNA-templated|zinc ion binding	--	--	--	Trichoderma harzianum	hypothetical protein THAR02_03468	PF04082.16	Fungal_trans	Fungal specific transcription factor domain
M431DRAFT_144513	A1A100373.1	57.6102	35.301	79.9194	2.26394	1.17884	0.00139084	0.0678928	1.83612	2.14183	4.6426	4.56509	--	--	--	--	--	--	Trichoderma harzianum	hypothetical protein THAR02_00572	--	--	--
M431DRAFT_92387	A1A106169.1	3.2442	1.99039	4.49801	2.25986	1.17624	0.536725	1	0.168178	0.170366	0.173244	0.611327	GO:0005515	molecular function	protein binding	--	--	--	Trichoderma harzianum	kelch repeat protein	PF13415.4,PF13418.4	Kelch_3|Kelch_4	Galactose oxidase, central domain|"Galactose oxidase, central domain"
M431DRAFT_506316	--	3.24271	1.99039	4.49503	2.25836	1.17528	0.536793	1	0.316735	0.320857	0.815692	0.657904	--	--	--	--	--	--	--	--	--	--	--
M431DRAFT_92287	A1A106257.1	39.6501	24.3538	54.9463	2.25617	1.17387	0.00755645	0.208641	5.54987	6.89984	14.0328	14.6718	--	--	--	--	--	--	Trichoderma harzianum	hypothetical protein THAR02_01952	--	--	--
M431DRAFT_412989	--	3.24989	2.00178	4.49801	2.24701	1.16801	0.536465	1	0.302899	0.10228	0.208016	0.734025	--	--	--	--	--	--	--	--	--	--	--
M431DRAFT_279733	--	10.4724	6.45169	14.493	2.24639	1.16761	0.324911	1	0.296322	0.480285	0.427348	1.35411	--	--	--	--	--	--	--	--	--	--	--
M431DRAFT_509367	A1A100453.1	16.241	10.0089	22.4731	2.24532	1.16692	0.0883524	0.770002	0.688925	0.23263	1.27742	0.858596	GO:0016747	molecular function	transferase activity, transferring acyl groups other than amino-acyl groups	--	--	--	Trichoderma harzianum	transferase	PF02458.13	Transferase	Transferase family
M431DRAFT_183175	--	100.781	62.251	139.311	2.23789	1.16214	0.12121	0.850238	2.638	2.31336	7.70626	3.63937	--	--	--	--	--	--	--	--	--	--	--
M431DRAFT_507703	A1A111844.1	3.25559	2.01317	4.49801	2.2343	1.15982	0.541644	1	0.19121	0	0.0984849	0.347523	--	--	--	--	--	--	Trichoderma harzianum	hypothetical protein THAR02_11436	--	--	--
M431DRAFT_251603	--	7.96444	4.94182	10.9871	2.22329	1.15269	0.267607	1	0.513625	2.08123	3.43913	2.40046	--	--	--	--	--	--	--	--	--	--	--
M431DRAFT_525352	A1A107600.1	3.99015	2.4823	5.49801	2.21489	1.14724	0.485469	1	0.135421	0.205775	0.139501	0.632901	--	--	--	--	--	--	Trichoderma virens Gv29-8	hypothetical protein TRIVIDRAFT_191975	--	--	--
M431DRAFT_19699	A1A107332.1	11.9675	7.44689	16.4881	2.21409	1.14671	0.16051	0.924257	0.512087	0.778126	1.05503	1.86143	--	--	--	--	--	--	Trichoderma harzianum	hypothetical protein THAR02_04975	PF05368.11	NmrA	NmrA-like family
M431DRAFT_239349	--	3.98816	2.4823	5.49403	2.21329	1.14619	0.483123	1	0.190677	0.289737	0.589262	0.495078	--	--	--	--	--	--	--	--	--	--	--
M431DRAFT_105839	A1A104674.1	55.8474	34.7635	76.9314	2.21299	1.146	0.00219782	0.0908092	1.79323	2.56825	4.39518	5.45875	GO:0016491	molecular function	oxidoreductase activity	--	--	--	Trichoderma harzianum	oxidoreductase	PF13561.4	adh_short_C2	Enoyl-(Acyl carrier protein) reductase
M431DRAFT_482137	A1A103000.1	3.99237	2.49368	5.49105	2.20198	1.1388	0.484875	1	0.116352	0.0785772	0.35957	0.0805597	--	--	--	--	--	--	Trichoderma harzianum	hypothetical protein THAR02_06311	PF01822.17	WSC	WSC domain
M431DRAFT_493566	A1A105440.1	3.99237	2.49368	5.49105	2.20198	1.1388	0.484875	1	0.173818	0.117387	0.537163	0.120348	GO:0016491,GO:0055114	molecular function|biological process	oxidoreductase activity|oxidation-reduction process	K00306	ko00260,ko00310,ko04146	Glycine, serine and threonine metabolism|Lysine degradation|Peroxisome	Trichoderma harzianum	hypothetical protein THAR02_08206	PF01266.22	DAO	FAD dependent oxidoreductase
M431DRAFT_105676	A1A104881.1	26.1555	16.3467	35.9642	2.20009	1.13756	0.0354754	0.524156	1.0061	2.34414	3.73107	3.76166	--	--	--	--	--	--	Trichoderma atroviride IMI 206040	hypothetical protein TRIATDRAFT_88434	--	--	--
M431DRAFT_511339	A1A102692.1	192.38	120.858	263.902	2.18356	1.12669	0.464313	1	2.70343	19.6267	9.19007	40.1502	--	--	--	--	--	--	Trichoderma harzianum	hypothetical protein THAR02_05841	--	--	--
M431DRAFT_510289	A1A101983.1	1266.81	795.915	1737.7	2.18327	1.12649	3.33785e-15	3.21797e-12	51.2363	49.0616	116.411	107.849	GO:0016491,GO:0055114	molecular function|biological process	oxidoreductase activity|oxidation-reduction process	--	--	--	Trichoderma harzianum	TfdA family Taurine catabolism dioxygenase TauD	PF02668.14	TauD	Taurine catabolism dioxygenase TauD, TfdA family
M431DRAFT_541044	A1A107434.1	4.73312	2.9742	6.49204	2.18279	1.12617	0.437721	1	0.114713	0.232411	0.472675	0.297844	GO:0016021,GO:0055085	cellular component|biological process	integral component of membrane|transmembrane transport	--	--	--	Trichoderma virens Gv29-8	hypothetical protein TRIVIDRAFT_217367	PF07690.14	MFS_1	Major Facilitator Superfamily
M431DRAFT_487027	A1A106712.1	4.73782	2.98559	6.49005	2.1738	1.12022	0.437561	1	0.317913	0.32205	1.09163	0.330175	GO:0003824,GO:0009116	molecular function|biological process	catalytic activity|nucleoside metabolic process	--	--	--	Trichoderma harzianum	pfs domain-containing protein	PF01048.18	PNP_UDP_1	Phosphorylase superfamily
M431DRAFT_220524	--	5.47388	3.45472	7.49304	2.16893	1.11698	0.398688	1	0.110775	0.673301	0.798786	0.920384	--	--	--	--	--	--	--	--	--	--	--
M431DRAFT_446078	--	4.746	2.99697	6.49503	2.1672	1.11583	0.437283	1	0.416148	0.210782	0.535856	0.864399	--	--	--	--	--	--	--	--	--	--	--
M431DRAFT_499678	A1A102151.1	5.48007	3.4661	7.49403	2.16209	1.11243	0.398502	1	0.11357	0.287621	0.350975	0.530779	GO:0005506,GO:0016705,GO:0020037,GO:0055114	molecular function|molecular function|molecular function|biological process	iron ion binding|oxidoreductase activity, acting on paired donors, with incorporation or reduction of molecular oxygen|heme binding|oxidation-reduction process	--	--	--	Dothistroma septosporum NZE10	hypothetical protein DOTSEDRAFT_33623	PF00067.20	p450	Cytochrome P450
M431DRAFT_129487	A1A108317.1	6.22082	3.94662	8.49503	2.15248	1.106	0.38389	1	0.134887	0.956498	0.694753	1.68108	GO:0006401,GO:0032299	biological process|cellular component	RNA catabolic process|ribonuclease H2 complex	K10745	ko03030	DNA replication	Trichoderma harzianum	ribonuclease H2 subunit C	PF08615.9	RNase_H2_suC	Ribonuclease H2 non-catalytic subunit (Ylr154p-like)
M431DRAFT_101345	A1A112287.1	15.7366	9.98612	21.4871	2.15169	1.10547	0.218449	1	0.068272	0.0372402	0.0703286	0.163628	GO:0003824,GO:0008152,GO:0031177	molecular function|biological process|molecular function	catalytic activity|metabolic process|phosphopantetheine binding	--	--	--	Trichoderma virens Gv29-8	hypothetical protein TRIVIDRAFT_52861	PF00501.26,PF00550.23,PF00668.18	AMP-binding|PP-binding|Condensation	AMP-binding enzyme|Phosphopantetheine attachment site|Condensation domain
M431DRAFT_127979	A1A107653.1	10.9757	6.96637	14.9851	2.15106	1.10505	0.196504	0.974943	0.922388	0.934391	2.03609	2.05278	GO:0004725,GO:0006470,GO:0008138,GO:0016311,GO:0016791	molecular function|biological process|molecular function|biological process|molecular function	protein tyrosine phosphatase activity|protein dephosphorylation|protein tyrosine/serine/threonine phosphatase activity|dephosphorylation|phosphatase activity	--	--	--	Trichoderma virens Gv29-8	hypothetical protein TRIVIDRAFT_192739	PF00782.18	DSPc	Dual specificity phosphatase, catalytic domain
M431DRAFT_127017	A1A101687.1	6.22851	3.95801	8.49901	2.14729	1.10252	0.626513	1	0.142769	0.43388	0.0735348	1.1862	--	--	--	--	--	--	Trichoderma harzianum	hypothetical protein THAR02_10833	PF11807.6	DUF3328	Domain of unknown function (DUF3328)
M431DRAFT_97358	A1A101516.1	5.48996	3.48888	7.49105	2.14712	1.1024	0.398207	1	0.334383	0.254051	0.775027	0.520921	--	--	--	--	--	--	Trichoderma harzianum	hypothetical protein THAR02_11095	PF05368.11	NmrA	NmrA-like family
M431DRAFT_491972	A1A111164.1	2084.6	1325.87	2843.32	2.14449	1.10064	5.0229e-05	0.00533119	78.311	139.956	224.742	252.153	--	--	--	--	--	--	Trichoderma harzianum	hypothetical protein THAR02_05982	PF02469.20	Fasciclin	Fasciclin domain
M431DRAFT_175900	A1A109786.1	24.2081	15.454	32.9622	2.13292	1.09283	0.0500755	0.616301	2.08018	1.5219	4.52378	3.36064	--	--	--	--	--	--	No hit	No hit	--	--	--
M431DRAFT_306986	A1A108551.1	12.4765	7.97295	16.9801	2.12971	1.09066	0.169765	0.942689	1.14876	0.905104	2.62969	1.85588	GO:0016021	cellular component	integral component of membrane	--	--	--	Trichoderma harzianum	hypothetical protein THAR02_05733	PF06140.11	Ifi-6-16	Interferon-induced 6-16 family
M431DRAFT_493221	A1A105098.1	13.2081	8.44208	17.9741	2.12911	1.09025	0.262547	1	0.671863	0.972294	2.57067	0.996824	--	--	--	--	--	--	Trichoderma harzianum	hypothetical protein THAR02_00211	--	--	--
M431DRAFT_4266	A1A105552.1	38.9364	24.9254	52.9473	2.12423	1.08694	0.0136437	0.30878	1.71155	1.25553	3.22224	3.24866	GO:0016021,GO:0055085	cellular component|biological process	integral component of membrane|transmembrane transport	--	--	--	Trichoderma harzianum	hypothetical protein THAR02_00064	PF07690.14	MFS_1	Major Facilitator Superfamily
M431DRAFT_9015	A1A107421.1	7.72163	4.9532	10.4901	2.11783	1.08259	0.307002	1	0.20508	0.484748	0.704195	0.780965	--	--	--	--	--	--	Trichoderma harzianum	capsule polysaccharide biosynthesis protein	PF05704.10	Caps_synth	Capsular polysaccharide synthesis protein
M431DRAFT_388697	--	6.99425	4.49546	9.49304	2.11169	1.0784	0.333475	1	1.07121	0.542576	1.2874	2.22506	--	--	--	--	--	--	--	--	--	--	--
M431DRAFT_494543	A1A111709.1	1122	722.289	1521.71	2.10678	1.07504	0.00547711	0.169879	242.107	329.911	725.675	504.108	--	--	--	--	--	--	Trichoderma harzianum	glucose-repressible gene protein	PF11034.6	Grg1	Glucose-repressible protein Grg1
M431DRAFT_507858	A1A102918.1	8.47477	5.45649	11.493	2.1063	1.07471	0.282762	1	0.0880273	0.156052	0.158688	0.36569	GO:0008942,GO:0016491,GO:0020037,GO:0042128,GO:0051536,GO:0051537,GO:0055114	molecular function|molecular function|molecular function|biological process|molecular function|molecular function|biological process	nitrite reductase [NAD(P)H] activity|oxidoreductase activity|heme binding|nitrate assimilation|iron-sulfur cluster binding|2 iron, 2 sulfur cluster binding|oxidation-reduction process	K17877	ko00910	Nitrogen metabolism	Trichoderma harzianum	nitrite reductase	PF01077.20,PF03460.15,PF04324.13,PF07992.12,PF13806.4	NIR_SIR|NIR_SIR_ferr|Fer2_BFD|Pyr_redox_2|Rieske_2	Nitrite and sulphite reductase 4Fe-4S domain|Nitrite/Sulfite reductase ferredoxin-like half domain|BFD-like [2Fe-2S] binding domain|Pyridine nucleotide-disulphide oxidoreductase|Rieske-like [2Fe-2S] domain
M431DRAFT_477748	A1A104643.1	3954.23	2546.84	5361.62	2.10521	1.07396	0.0598044	0.65893	69.6533	196.23	232.336	336.187	--	--	--	--	--	--	Trichoderma harzianum	hypothetical protein THAR02_07871	--	--	--
M431DRAFT_83899	A1A110319.1	309.319	199.588	419.05	2.09958	1.0701	2.48697e-08	9.31356e-06	17.6017	17.0479	39.9787	34.5102	GO:0001104,GO:0006357,GO:0016592	molecular function|biological process|cellular component	RNA polymerase II transcription cofactor activity|regulation of transcription from RNA polymerase II promoter|mediator complex	--	--	--	Trichoderma harzianum	hypothetical protein THAR02_03034	PF10232.7	Med8	Mediator of RNA polymerase II transcription complex subunit 8
M431DRAFT_90705	A1A106971.1	9.21724	5.9484	12.4861	2.09907	1.06975	0.261136	1	0.244164	0.494683	0.880319	0.69735	--	--	--	--	--	--	Trichoderma harzianum	hypothetical protein THAR02_03714	PF07632.9	DUF1593	Protein of unknown function (DUF1593)
M431DRAFT_7553	A1A101963.1	572.709	370.112	775.306	2.09478	1.0668	6.45738e-06	0.00105219	4.21533	5.67134	9.47168	11.6836	GO:0005515	molecular function	protein binding	--	--	--	Trichoderma harzianum	hypothetical protein THAR02_01483	--	--	--
M431DRAFT_489356	A1A109474.1	9.97408	6.46308	13.4851	2.08648	1.06107	0.241352	1	0.38872	0.459409	1.00108	0.807428	GO:0004411,GO:0006559,GO:0006570,GO:0055114	molecular function|biological process|biological process|biological process	homogentisate 1,2-dioxygenase activity|L-phenylalanine catabolic process|tyrosine metabolic process|oxidation-reduction process	K00451	ko00350,ko00643	Tyrosine metabolism|Styrene degradation	Cladophialophora carrionii CBS 160.54	homogentisate 1,2-dioxygenase	PF04209.11	HgmA	homogentisate 1,2-dioxygenase
M431DRAFT_487386	A1A106435.1	19.961	12.9489	26.9731	2.08304	1.05869	0.0860962	0.761641	0.950206	0.825061	1.88774	1.90322	--	--	--	--	--	--	Trichoderma virens Gv29-8	hypothetical protein TRIVIDRAFT_227161	--	--	--
M431DRAFT_507612	A1A111934.1	180.411	117.057	243.765	2.08244	1.05828	7.50547e-05	0.00729671	19.0789	34.3342	54.5679	58.7451	--	--	--	--	--	--	Trichoderma harzianum	hypothetical protein THAR02_09311	--	--	--
M431DRAFT_506230	A1A105772.1	10.7262	6.96637	14.4861	2.07943	1.05619	0.223481	1	0.332572	0.3369	0.685181	0.740142	--	--	--	--	--	--	Trichoderma virens Gv29-8	hypothetical protein TRIVIDRAFT_61552	--	--	--
M431DRAFT_490112	A1A104455.1	150.602	97.9072	203.297	2.07643	1.0541	1.74168e-05	0.00214357	4.91871	6.17178	11.746	11.7842	GO:0016491,GO:0045454,GO:0050660,GO:0055114	molecular function|biological process|molecular function|biological process	oxidoreductase activity|cell redox homeostasis|flavin adenine dinucleotide binding|oxidation-reduction process	--	--	--	Trichoderma harzianum	hypothetical protein THAR02_06175	PF02852.20,PF07992.12	Pyr_redox_dim|Pyr_redox_2	Pyridine nucleotide-disulphide oxidoreductase, dimerisation domain|Pyridine nucleotide-disulphide oxidoreductase
M431DRAFT_491504	A1A103910.1	46.6653	30.3933	62.9373	2.07076	1.05016	0.00935934	0.239025	3.00065	2.41388	5.72752	5.77448	--	--	--	--	--	--	Trichoderma virens Gv29-8	hypothetical protein TRIVIDRAFT_50212	PF03881.12	Fructosamin_kin	Fructosamine kinase
M431DRAFT_494141	A1A111434.1	1095.49	714.348	1476.63	2.0671	1.04761	0.0562843	0.63964	18.47	22.2132	54.5886	31.2991	GO:0005634,GO:0005737,GO:0006355,GO:0007623	cellular component|cellular component|biological process|biological process	nucleus|cytoplasm|regulation of transcription, DNA-templated|circadian rhythm	--	--	--	Trichoderma harzianum	frequency clock protein	PF09421.8	FRQ	Frequency clock protein
M431DRAFT_198376	--	40.8125	26.6539	54.9712	2.0624	1.04433	0.393398	1	2.10507	12.2617	7.86076	22.1359	--	--	--	--	--	--	--	--	--	--	--
M431DRAFT_147006	A1A107871.1	477.288	312.163	642.413	2.05794	1.0412	0.000104002	0.00930399	34.151	55.324	85.7688	102.008	--	--	--	--	--	--	Trichoderma harzianum	hypothetical protein THAR02_07877	PF11034.6	Grg1	Glucose-repressible protein Grg1
M431DRAFT_413454	--	327.178	214.288	440.067	2.05362	1.03817	3.92076e-08	1.29598e-05	14.0194	16.4031	31.4108	32.4692	--	--	--	--	--	--	--	--	--	--	--
M431DRAFT_494425	A1A111896.1	21.9169	14.3677	29.4662	2.05086	1.03623	0.0797024	0.736933	0.838417	1.88739	3.26277	2.41876	GO:0006950,GO:0016021	biological process|cellular component	response to stress|integral component of membrane	--	--	--	Trichoderma harzianum	hypothetical protein THAR02_00953	PF04479.11	RTA1	RTA1 like protein
M431DRAFT_489331	A1A109499.1	876.303	574.501	1178.11	2.05066	1.03609	0.00546798	0.169879	51.9158	48.391	124.756	85.8565	GO:0003824,GO:0005506,GO:0006725,GO:0008199,GO:0009712,GO:0016702,GO:0018576,GO:0055114	molecular function|molecular function|biological process|molecular function|biological process|molecular function|molecular function|biological process	catalytic activity|iron ion binding|cellular aromatic compound metabolic process|ferric iron binding|catechol-containing compound metabolic process|oxidoreductase activity, acting on single donors with incorporation of molecular oxygen, incorporation of two atoms of oxygen|catechol 1,2-dioxygenase activity|oxidation-reduction process	--	--	--	Trichoderma virens Gv29-8	hypothetical protein TRIVIDRAFT_60613	PF00775.19,PF04444.12	Dioxygenase_C|Dioxygenase_N	Dioxygenase|Catechol dioxygenase N terminus
M431DRAFT_395659	A1A105540.1	22.685	14.8938	30.4761	2.04623	1.03297	0.07472	0.723594	0.311543	0.473395	0.641856	0.997641	GO:0005515	molecular function	protein binding	--	--	--	Trichoderma harzianum	hypothetical protein THAR02_00054	PF12796.5	Ank_2	Ankyrin repeats (3 copies)
M431DRAFT_143245	A1A102929.1	25.6895	16.9069	34.4722	2.03894	1.02782	0.0582107	0.651002	0.994401	1.13326	1.79263	2.64644	GO:0004518,GO:0034477	molecular function|biological process	nuclease activity|U6 snRNA 3'-end processing	--	--	--	Trichoderma virens Gv29-8	hypothetical protein TRIVIDRAFT_31794	PF09749.7	HVSL	Uncharacterised conserved protein
M431DRAFT_120345	A1A106984.1	246.612	162.549	330.674	2.0343	1.02453	6.62276e-07	0.000141887	7.75548	9.3855	17.5868	18.0553	GO:0004096,GO:0006979,GO:0020037,GO:0055114	molecular function|biological process|molecular function|biological process	catalase activity|response to oxidative stress|heme binding|oxidation-reduction process	--	--	--	Trichoderma harzianum	catalase	PF00199.17	Catalase	Catalase
M431DRAFT_478402	A1A109077.1	175.862	115.957	235.766	2.03322	1.02376	9.40265e-06	0.00146999	8.3055	8.19968	17.0389	17.3248	--	--	--	--	--	--	Trichoderma harzianum	hypothetical protein THAR02_02070	--	--	--
M431DRAFT_116771	A1A104307.1	0.745952	0.491904	1	2.03292	1.02355	0.998673	1	0	0.0765971	0	0.157059	GO:0008270,GO:0016491,GO:0055114	molecular function|molecular function|biological process	zinc ion binding|oxidoreductase activity|oxidation-reduction process	--	--	--	Trichoderma harzianum	hypothetical protein THAR02_04423	PF00107.24,PF08240.10	ADH_zinc_N|ADH_N	Zinc-binding dehydrogenase|Alcohol dehydrogenase GroES-like domain
M431DRAFT_263888	A1A102163.1	0.745952	0.491904	1	2.03292	1.02355	0.998673	1	0	0.133279	0	0.273283	GO:0016021,GO:0016192	cellular component|biological process	integral component of membrane|vesicle-mediated transport	K08513	ko04130	SNARE interactions in vesicular transport	Trichoderma virens Gv29-8	hypothetical protein TRIVIDRAFT_43757	PF00957.19	Synaptobrevin	Synaptobrevin
M431DRAFT_45093	--	0.745952	0.491904	1	2.03292	1.02355	0.998673	1	0	0.35216	0	0.72209	--	--	--	--	--	--	--	--	--	--	--
M431DRAFT_452669	--	1.4919	0.983808	2	2.03292	1.02355	0.838255	1	0	0.163148	0	0.334527	--	--	--	--	--	--	--	--	--	--	--
M431DRAFT_481328	--	0.745952	0.491904	1	2.03292	1.02355	0.998673	1	0	0.148088	0	0.303648	--	--	--	--	--	--	--	--	--	--	--
M431DRAFT_485859	A1A108139.1	0.745952	0.491904	1	2.03292	1.02355	0.998673	1	0	0.0925549	0	0.18978	GO:0005215,GO:0006810,GO:0016020	molecular function|biological process|cellular component	transporter activity|transport|membrane	--	--	--	Trichoderma harzianum	hypothetical protein THAR02_06280	PF00230.18	MIP	Major intrinsic protein
M431DRAFT_504309	--	0.745952	0.491904	1	2.03292	1.02355	0.998673	1	0	0.227977	0	0.467458	--	--	--	--	--	--	--	--	--	--	--
M431DRAFT_512632	A1A105957.1	0.745952	0.491904	1	2.03292	1.02355	0.998673	1	0	0.0558912	0	0.114603	--	--	--	--	--	--	Trichoderma harzianum	hypothetical protein THAR02_05049	--	--	--
M431DRAFT_513504	A1A106147.1	0.745952	0.491904	1	2.03292	1.02355	0.998673	1	0	0.0466764	0	0.095708	GO:0016021,GO:0055085	cellular component|biological process	integral component of membrane|transmembrane transport	--	--	--	Trichoderma virens Gv29-8	hypothetical protein TRIVIDRAFT_191800	PF07690.14	MFS_1	Major Facilitator Superfamily
M431DRAFT_634	A1A109460.1	0.745952	0.491904	1	2.03292	1.02355	0.998673	1	0	0.0720128	0	0.147659	--	--	--	--	--	--	Trichoderma harzianum	transposase	--	--	--
M431DRAFT_482787	--	1.49141	0.983808	1.99901	2.03191	1.02283	0.830304	1	0	0.324462	0.164971	0.498972	--	--	--	--	--	--	--	--	--	--	--
M431DRAFT_498668	A1A102515.1	1.49141	0.983808	1.99901	2.03191	1.02283	0.830304	1	0	0.128058	0.0651107	0.196934	GO:0003677,GO:0005634,GO:0006351,GO:0008270	molecular function|cellular component|biological process|molecular function	DNA binding|nucleus|transcription, DNA-templated|zinc ion binding	--	--	--	Trichoderma harzianum	hypothetical protein THAR02_00996	PF04082.16	Fungal_trans	Fungal specific transcription factor domain
M431DRAFT_504130	--	1.49141	0.983808	1.99901	2.03191	1.02283	0.830304	1	0	0.292673	0.148809	0.450086	--	--	--	--	--	--	--	--	--	--	--
M431DRAFT_217211	--	2.23686	1.47571	2.99801	2.03157	1.02259	0.717617	1	0	0.306118	0.207526	0.418455	--	--	--	--	--	--	--	--	--	--	--
M431DRAFT_125921	A1A101485.1	0.745455	0.491904	0.999005	2.03089	1.02212	0.998673	1	0	0.133279	0.13553	0.136642	--	--	--	--	--	--	Trichoderma harzianum	hypothetical protein THAR02_05539	--	--	--
M431DRAFT_485221	A1A102562.1	0.745455	0.491904	0.999005	2.03089	1.02212	0.998673	1	0	0.260154	0.264549	0.266718	--	--	--	--	--	--	Trichoderma virens Gv29-8	hypothetical protein TRIVIDRAFT_46659	--	--	--
M431DRAFT_485492	A1A107179.1	0.745455	0.491904	0.999005	2.03089	1.02212	0.998673	1	0	0.0959373	0.0975578	0.0983577	--	--	--	--	--	--	Trichoderma virens Gv29-8	hypothetical protein TRIVIDRAFT_217543	PF14479.4	HeLo	Prion-inhibition and propagation
M431DRAFT_487335	A1A101172.1	0.745455	0.491904	0.999005	2.03089	1.02212	0.998673	1	0	0.0759924	0.0772761	0.0779097	--	--	--	--	--	--	Trichoderma harzianum	hypothetical protein THAR02_11235	--	--	--
M431DRAFT_492638	A1A111000.1	0.745455	0.491904	0.999005	2.03089	1.02212	0.998673	1	0	0.046501	0.0472865	0.0476742	GO:0003824	molecular function	catalytic activity	--	--	--	Trichoderma harzianum	hypothetical protein THAR02_04839	PF06824.9	DUF1237	Protein of unknown function (DUF1237)
M431DRAFT_495150	A1A102957.1	1.49091	0.983808	1.99801	2.03089	1.02212	0.830327	1	0	0.199842	0.203217	0.204884	--	--	--	--	--	--	Trichoderma reesei QM6a	predicted protein	--	--	--
M431DRAFT_495521	A1A104306.1	0.745455	0.491904	0.999005	2.03089	1.02212	0.998673	1	0	0.0534761	0.0543795	0.0548253	GO:0003333,GO:0006810,GO:0015171,GO:0016020,GO:0055085	biological process|biological process|molecular function|cellular component|biological process	amino acid transmembrane transport|transport|amino acid transmembrane transporter activity|membrane|transmembrane transport	--	--	--	Trichoderma harzianum	amino acid permease	PF00324.19	AA_permease	Amino acid permease
M431DRAFT_508476	A1A103091.1	0.745455	0.491904	0.999005	2.03089	1.02212	0.998673	1	0	0.0656298	0.0667384	0.0672856	--	--	--	--	--	--	Trichoderma harzianum	hypothetical protein THAR02_02867	PF12572.6	DUF3752	Protein of unknown function (DUF3752)
M431DRAFT_519820	A1A103593.1	0.745455	0.491904	0.999005	2.03089	1.02212	0.998673	1	0	0.0602025	0.0612194	0.0617214	GO:0008610	biological process	lipid biosynthetic process	--	--	--	Trichoderma harzianum	cyclopropane-fatty-acyl-phospholipid synthase	PF02353.18	CMAS	Mycolic acid cyclopropane synthetase
M431DRAFT_540112	A1A102723.1	0.745455	0.491904	0.999005	2.03089	1.02212	0.998673	1	0	0.0486693	0.0494914	0.0498972	GO:0004185,GO:0006508	molecular function|biological process	serine-type carboxypeptidase activity|proteolysis	--	--	--	Trichoderma harzianum	carboxypeptidase cpdS	PF00450.20	Peptidase_S10	Serine carboxypeptidase
M431DRAFT_71840	A1A109650.1	0.745455	0.491904	0.999005	2.03089	1.02212	0.998673	1	0	0.0956196	0.0972348	0.0980321	--	--	--	--	--	--	Trichoderma virens Gv29-8	hypothetical protein TRIVIDRAFT_209227	--	--	--
M431DRAFT_7673	A1A101818.1	0.745455	0.491904	0.999005	2.03089	1.02212	0.998673	1	0	0.072922	0.0741538	0.0747618	--	--	--	--	--	--	Trichoderma virens Gv29-8	hypothetical protein TRIVIDRAFT_69642	--	--	--
M431DRAFT_85982	A1A103618.1	1.49091	0.983808	1.99801	2.03089	1.02212	0.830327	1	0	0.127775	0.129933	0.130999	GO:0005215,GO:0016021,GO:0022857,GO:0055085	molecular function|cellular component|molecular function|biological process	transporter activity|integral component of membrane|transmembrane transporter activity|transmembrane transport	--	--	--	Trichoderma harzianum	hypothetical protein THAR02_02216	PF00083.22	Sugar_tr	Sugar (and other) transporter
M431DRAFT_92513	A1A106221.1	0.745455	0.491904	0.999005	2.03089	1.02212	0.998673	1	0	0.0913833	0.0929269	0.0936889	GO:0006464	biological process	cellular protein modification process	K03801	ko00785	Lipoic acid metabolism	Trichoderma harzianum	hypothetical protein THAR02_02563	PF03099.17	BPL_LplA_LipB	Biotin/lipoate A/B protein ligase family
M431DRAFT_490324	A1A104806.1	2.98132	1.96762	3.99503	2.03039	1.02176	0.632894	1	0	0.970659	1.23382	0.746362	GO:0006457,GO:0016272,GO:0051082	biological process|cellular component|molecular function	protein folding|prefoldin complex|unfolded protein binding	--	--	--	Trichoderma harzianum	prefoldin subunit 2	PF01920.18	Prefoldin_2	Prefoldin subunit
M431DRAFT_250074	--	2.23537	1.47571	2.99503	2.02955	1.02116	0.717686	1	0	0.370748	0.62835	0.1267	--	--	--	--	--	--	--	--	--	--	--
M431DRAFT_12505	A1A109455.1	0.744958	0.491904	0.998011	2.02887	1.02068	0.998672	1	0	0.254051	0.516685	0	--	--	--	--	--	--	Trichoderma harzianum	hypothetical protein THAR02_10291	--	--	--
M431DRAFT_252556	--	0.744958	0.491904	0.998011	2.02887	1.02068	0.998672	1	0	0.0913833	0.185854	0	--	--	--	--	--	--	--	--	--	--	--
M431DRAFT_372509	--	0.744958	0.491904	0.998011	2.02887	1.02068	0.998672	1	0	0.170534	0.34683	0	--	--	--	--	--	--	--	--	--	--	--
M431DRAFT_397195	--	0.744958	0.491904	0.998011	2.02887	1.02068	0.998672	1	0	0.0917705	0.186641	0	--	--	--	--	--	--	--	--	--	--	--
M431DRAFT_492105	--	0.744958	0.491904	0.998011	2.02887	1.02068	0.998672	1	0	0.489443	0.995421	0	--	--	--	--	--	--	--	--	--	--	--
M431DRAFT_494032	A1A111536.1	0.744958	0.491904	0.998011	2.02887	1.02068	0.998672	1	0	0.161325	0.3281	0	--	--	--	--	--	--	No hit	No hit	--	--	--
M431DRAFT_494610	--	0.744958	0.491904	0.998011	2.02887	1.02068	0.998672	1	0	0.40672	0.827181	0	--	--	--	--	--	--	--	--	--	--	--
M431DRAFT_527730	A1A108944.1	0.744958	0.491904	0.998011	2.02887	1.02068	0.998672	1	0	0.113096	0.230012	0	--	--	--	--	--	--	Trichoderma harzianum	hypothetical protein THAR02_04795	PF01965.22	DJ-1_PfpI	DJ-1/PfpI family
M431DRAFT_532496	A1A108028.1	0.744958	0.491904	0.998011	2.02887	1.02068	0.998672	1	0	0.137075	0.278781	0	GO:0006508,GO:0008234	biological process|molecular function	proteolysis|cysteine-type peptidase activity	--	--	--	Trichoderma harzianum	hypothetical protein THAR02_07004	PF02902.17	Peptidase_C48	Ulp1 protease family, C-terminal catalytic domain
M431DRAFT_68176	A1A107392.1	0.744958	0.491904	0.998011	2.02887	1.02068	0.998672	1	0	0.223854	0.45527	0	--	--	--	--	--	--	Trichoderma atroviride IMI 206040	hypothetical protein TRIATDRAFT_772, partial	PF13086.4,PF13087.4	AAA_11|AAA_12	AAA domain|AAA domain
M431DRAFT_80649	A1A105583.1	0.744958	0.491904	0.998011	2.02887	1.02068	0.998672	1	0	0.0969031	0.19708	0	GO:0003824,GO:0008152	molecular function|biological process	catalytic activity|metabolic process	--	--	--	Trichoderma harzianum	hypothetical protein THAR02_00091	PF01557.16	FAA_hydrolase	Fumarylacetoacetate (FAA) hydrolase family
M431DRAFT_94220	A1A107346.1	0.744958	0.491904	0.998011	2.02887	1.02068	0.998672	1	0	0.0656298	0.133477	0	GO:0000030,GO:0006486,GO:0016020	molecular function|biological process|cellular component	mannosyltransferase activity|protein glycosylation|membrane	--	--	--	Trichoderma harzianum	hypothetical protein THAR02_04988	PF01793.14	Glyco_transf_15	Glycolipid 2-alpha-mannosyltransferase
M431DRAFT_9621	A1A106093.1	0.744958	0.491904	0.998011	2.02887	1.02068	0.998672	1	0	0.106166	0.215918	0	--	--	--	--	--	--	Trichoderma harzianum	hypothetical protein THAR02_03281	--	--	--
M431DRAFT_452694	--	8.21238	5.43372	10.991	2.02275	1.01632	0.322951	1	0.178349	0.813016	0.826749	1.20398	--	--	--	--	--	--	--	--	--	--	--
M431DRAFT_268855	--	3.73247	2.47091	4.99403	2.02113	1.01516	0.564877	1	0.0836776	0.339066	0.51719	0.347621	--	--	--	--	--	--	--	--	--	--	--
M431DRAFT_279962	--	2.98851	1.979	3.99801	2.02021	1.01451	0.632592	1	0.123761	0.376113	0.254978	0.771204	--	--	--	--	--	--	--	--	--	--	--
M431DRAFT_490194	A1A104680.1	2.98751	1.979	3.99602	2.01921	1.01379	0.632633	1	0.0916597	0.278557	0.377684	0.38078	GO:0016787	molecular function	hydrolase activity	--	--	--	Trichoderma harzianum	hypothetical protein THAR02_06015	PF01738.16	DLH	Dienelactone hydrolase family
M431DRAFT_502812	A1A109395.1	2.98702	1.979	3.99503	2.01871	1.01343	0.632654	1	0.0673374	0.204641	0.34683	0.209804	--	--	--	--	--	--	Trichoderma harzianum	hypothetical protein THAR02_03340	--	--	--
M431DRAFT_489166	A1A109653.1	2.98652	1.979	3.99403	2.0182	1.01307	0.632675	1	0.0429957	0.130666	0.265746	0.0893082	--	--	--	--	--	--	Trichoderma harzianum	DNA (Cytosine-5-)-methyltransferase	--	--	--
M431DRAFT_529103	A1A110972.1	2.24305	1.4871	2.99901	2.01668	1.01198	0.717331	1	0.0758143	0.153602	0.0780982	0.393693	GO:0003824,GO:0050662	molecular function|molecular function	catalytic activity|coenzyme binding	--	--	--	Trichoderma harzianum	hypothetical protein THAR02_09606	PF01370.19	Epimerase	NAD dependent epimerase/dehydratase family
M431DRAFT_79569	A1A110947.1	9.71219	6.4403	12.9841	2.01607	1.01154	0.274482	1	0.357444	0.814715	1.47285	0.928078	--	--	--	--	--	--	Trichoderma harzianum	hypothetical protein THAR02_08027	PF12146.6	Hydrolase_4	Serine aminopeptidase, S33
M431DRAFT_512079	A1A108126.1	2.24256	1.4871	2.99801	2.01601	1.0115	0.717354	1	0.0468338	0.0948865	0.0964893	0.194561	--	--	--	--	--	--	Trichoderma harzianum	hypothetical protein THAR02_08428	--	--	--
M431DRAFT_87097	--	2.24256	1.4871	2.99801	2.01601	1.0115	0.717354	1	0.191317	0.387612	0.39416	0.794783	--	--	--	--	--	--	--	--	--	--	--
M431DRAFT_101258	A1A112290.1	8.96873	5.9484	11.9891	2.01551	1.01115	0.297322	1	0.230353	0.466701	0.652554	0.777523	GO:0016021,GO:0055085	cellular component|biological process	integral component of membrane|transmembrane transport	--	--	--	Trichoderma virens Gv29-8	hypothetical protein TRIVIDRAFT_222862	PF07690.14	MFS_1	Major Facilitator Superfamily
M431DRAFT_76544	A1A104607.1	2.24206	1.4871	2.99702	2.01534	1.01103	0.717377	1	0.0605227	0.12262	0.187038	0.188571	GO:0000981,GO:0003677,GO:0005634,GO:0006351,GO:0006355,GO:0008270	molecular function|molecular function|cellular component|biological process|biological process|molecular function	RNA polymerase II transcription factor activity, sequence-specific DNA binding|DNA binding|nucleus|transcription, DNA-templated|regulation of transcription, DNA-templated|zinc ion binding	--	--	--	Hirsutella minnesotensis 3608	hypothetical protein HIM_04554	PF00172.16,PF04082.16	Zn_clus|Fungal_trans	Fungal Zn(2)-Cys(6) binuclear cluster domain|Fungal specific transcription factor domain
M431DRAFT_287489	--	2.24156	1.4871	2.99602	2.01467	1.01055	0.7174	1	0.132382	0.268209	0.545478	0.274975	--	--	--	--	--	--	--	--	--	--	--
M431DRAFT_388455	--	2.24156	1.4871	2.99602	2.01467	1.01055	0.7174	1	0.0866449	0.175545	0.35702	0.179974	--	--	--	--	--	--	--	--	--	--	--
M431DRAFT_533772	A1A107134.1	2.24106	1.4871	2.99503	2.01401	1.01007	0.717423	1	0.0402819	0.0816122	0.207477	0.0418356	GO:0000981,GO:0003677,GO:0005634,GO:0006351,GO:0006355,GO:0008270	molecular function|molecular function|cellular component|biological process|biological process|molecular function	RNA polymerase II transcription factor activity, sequence-specific DNA binding|DNA binding|nucleus|transcription, DNA-templated|regulation of transcription, DNA-templated|zinc ion binding	--	--	--	Trichoderma harzianum	hypothetical protein THAR02_00381	PF00172.16,PF04082.16	Zn_clus|Fungal_trans	Fungal Zn(2)-Cys(6) binuclear cluster domain|Fungal specific transcription factor domain
M431DRAFT_551513	A1A105566.1	2.24106	1.4871	2.99503	2.01401	1.01007	0.717423	1	0.0162861	0.0329961	0.0838838	0.0169143	GO:0003824,GO:0008152	molecular function|biological process	catalytic activity|metabolic process	--	--	--	Trichoderma harzianum	lovastatin nonaketide synthase	PF00501.26,PF00550.23,PF00668.18,PF07993.10,PF14765.4	AMP-binding|PP-binding|Condensation|NAD_binding_4|PS-DH	AMP-binding enzyme|Phosphopantetheine attachment site|Condensation domain|Male sterility protein|Polyketide synthase dehydratase
M431DRAFT_157301	A1A106068.1	2.24057	1.4871	2.99403	2.01334	1.00959	0.759882	1	0.043543	0.0882193	0.269129	0	--	--	--	--	--	--	Trichoderma virens Gv29-8	hypothetical protein TRIVIDRAFT_222370	--	--	--
M431DRAFT_512905	A1A107827.1	30.6523	20.3503	40.9543	2.01247	1.00897	0.042514	0.570601	0.613861	0.971639	1.81802	1.43446	GO:0000981,GO:0005634,GO:0006355,GO:0008270	molecular function|cellular component|biological process|molecular function	RNA polymerase II transcription factor activity, sequence-specific DNA binding|nucleus|regulation of transcription, DNA-templated|zinc ion binding	--	--	--	Trichoderma virens Gv29-8	hypothetical protein TRIVIDRAFT_52617	PF00172.16	Zn_clus	Fungal Zn(2)-Cys(6) binuclear cluster domain
M431DRAFT_500890	A1A106378.1	5.23576	3.47749	6.99403	2.01123	1.00808	0.460492	1	0.275866	0.372608	0.568353	0.764018	--	--	--	--	--	--	Trichoderma virens Gv29-8	hypothetical protein TRIVIDRAFT_66308	--	--	--
M431DRAFT_500917	--	5.23477	3.47749	6.99204	2.01066	1.00767	0.460521	1	0.170696	0.230556	0.468901	0.354559	--	--	--	--	--	--	--	--	--	--	--
M431DRAFT_127196	A1A101592.1	1.4976	0.995195	2	2.00966	1.00695	0.830021	1	0.0920544	0.0932523	0	0.38242	--	--	--	--	--	--	Pseudogymnoascus sp. VKM F-3808	hypothetical protein O988_02576	--	--	--
M431DRAFT_497635	A1A101725.1	9.72507	6.46308	12.9871	2.00943	1.00678	0.274269	1	0.151494	0.179043	0.338126	0.340898	--	--	--	--	--	--	Trichoderma harzianum	hypothetical protein THAR02_07269	--	--	--
M431DRAFT_109701	A1A110449.1	1.4971	0.995195	1.99901	2.00866	1.00623	0.830044	1	0.0408398	0.0413712	0.0420701	0.127245	--	--	--	--	--	--	Trichoderma harzianum	hypothetical protein THAR02_01221	--	--	--
M431DRAFT_19445	A1A102486.1	1.4971	0.995195	1.99901	2.00866	1.00623	0.830044	1	0.0505429	0.0512006	0.0520654	0.157477	GO:0016491,GO:0055114	molecular function|biological process	oxidoreductase activity|oxidation-reduction process	K03379	ko00930	Caprolactam degradation	Trichoderma harzianum	hypothetical protein THAR02_07186	PF13738.4	Pyr_redox_3	Pyridine nucleotide-disulphide oxidoreductase
M431DRAFT_485763	A1A108249.1	1.4971	0.995195	1.99901	2.00866	1.00623	0.830044	1	0.0664479	0.0673126	0.0684497	0.207033	--	--	--	--	--	--	Trichoderma harzianum	hypothetical protein THAR02_07032	--	--	--
M431DRAFT_530993	--	1.4971	0.995195	1.99901	2.00866	1.00623	0.830044	1	0.0845045	0.0856041	0.0870501	0.263292	--	--	--	--	--	--	--	--	--	--	--
M431DRAFT_476925	A1A109620.1	1.4966	0.995195	1.99801	2.00766	1.00551	0.830067	1	0.0259147	0.0262519	0.0533907	0.0538285	--	--	--	--	--	--	Trichoderma harzianum	hypothetical protein THAR02_08209, partial	--	--	--
M431DRAFT_495490	A1A104346.1	1.4966	0.995195	1.99801	2.00766	1.00551	0.830067	1	0.0730927	0.0740439	0.150589	0.151824	GO:0003824,GO:0009058,GO:0030170	molecular function|biological process|molecular function	catalytic activity|biosynthetic process|pyridoxal phosphate binding	--	--	--	Trichoderma harzianum	kynurenine-oxoglutarate transaminase	PF00155.19	Aminotran_1_2	Aminotransferase class I and II
M431DRAFT_536000	A1A112262.1	4.48981	2.98559	5.99403	2.00766	1.00551	0.508249	1	0.158956	0.161025	0.32749	0.330175	GO:0016021,GO:0055085	cellular component|biological process	integral component of membrane|transmembrane transport	--	--	--	Trichoderma harzianum	major facilitator superfamily transporter	PF07690.14	MFS_1	Major Facilitator Superfamily
M431DRAFT_545932	A1A101588.1	1.4966	0.995195	1.99801	2.00766	1.00551	0.830067	1	0.0942872	0.0955142	0.194255	0.195848	--	--	--	--	--	--	Trichoderma harzianum	hypothetical protein THAR02_05071	PF14234.4	DUF4336	Domain of unknown function (DUF4336)
M431DRAFT_78145	A1A110441.1	1.4966	0.995195	1.99801	2.00766	1.00551	0.830067	1	0.0605227	0.0613102	0.124692	0.125714	--	--	--	--	--	--	Trichoderma harzianum	hypothetical protein THAR02_04549	--	--	--
M431DRAFT_238868	--	1.49611	0.995195	1.99702	2.00666	1.00479	0.830089	1	0.0713249	0.072253	0.220421	0.0740759	--	--	--	--	--	--	--	--	--	--	--
M431DRAFT_510224	A1A106989.1	1.49611	0.995195	1.99702	2.00666	1.00479	0.830089	1	0.0623767	0.0631884	0.192767	0.0647827	GO:0016491	molecular function	oxidoreductase activity	--	--	--	Trichoderma harzianum	oxidoreductase family protein	PF01408.20	GFO_IDH_MocA	Oxidoreductase family, NAD-binding Rossmann fold
M431DRAFT_530088	--	1.49611	0.995195	1.99702	2.00666	1.00479	0.830089	1	0.084089	0.0851832	0.259866	0.0873324	--	--	--	--	--	--	--	--	--	--	--
M431DRAFT_546611	--	1.49611	0.995195	1.99702	2.00666	1.00479	0.830089	1	0.0494899	0.0501339	0.152942	0.0513987	--	--	--	--	--	--	--	--	--	--	--
M431DRAFT_92177	A1A106519.1	1.49611	0.995195	1.99702	2.00666	1.00479	0.830089	1	0.0577048	0.0584557	0.178329	0.0599305	GO:0016829	molecular function	lyase activity	K17724	ko00660	C5-Branched dibasic acid metabolism	Trichoderma harzianum	hypothetical protein THAR02_01539	PF03972.12	MmgE_PrpD	MmgE/PrpD family
M431DRAFT_19801	A1A108255.1	5168.77	3440.76	6896.78	2.00443	1.00319	2.23623e-10	1.23195e-07	34.8624	49.4914	84.0865	88.5033	GO:0005515	molecular function	protein binding	--	--	--	Trichoderma harzianum	hypothetical protein THAR02_10329	PF00400.30,PF05729.10,PF13360.4,PF17100.3	WD40|NACHT|PQQ_2|NACHT_N	WD domain, G-beta repeat|NACHT domain|PQQ-like domain|N-terminal domain of NWD NACHT-NTPase
M431DRAFT_92431	A1A106552.1	5.24096	3.48888	6.99304	2.00438	1.00316	0.460336	1	0.20922	0.158957	0.377164	0.380256	GO:0016021,GO:0055085	cellular component|biological process	integral component of membrane|transmembrane transport	--	--	--	Trichoderma harzianum	MFS transporter	PF07690.14	MFS_1	Major Facilitator Superfamily
M431DRAFT_107092	--	5.24665	3.50026	6.99304	1.99786	0.998455	0.460167	1	0.234812	0.095147	0.33864	0.341416	--	--	--	--	--	--	--	--	--	--	--
M431DRAFT_485059	A1A102743.1	2.9989	2.00178	3.99602	1.99624	0.997282	0.632156	1	0.325165	0.109799	0.446615	0.450276	--	--	--	--	--	--	Trichoderma virens Gv29-8	hypothetical protein TRIVIDRAFT_46478, partial	PF11807.6	DUF3328	Domain of unknown function (DUF3328)
M431DRAFT_99995	A1A103458.1	131.976	88.1169	175.835	1.99547	0.996731	0.0274474	0.456234	1.37345	3.66288	4.79309	5.41461	GO:0005524	molecular function	ATP binding	--	--	--	Trichoderma harzianum	hypothetical protein THAR02_08491	PF00004.27	AAA	ATPase family associated with various cellular activities (AAA)
M431DRAFT_70929	A1A112245.1	3.75154	2.50507	4.99801	1.99516	0.996503	0.564163	1	0.306518	0.0776267	0.157876	0.636681	--	--	--	--	--	--	Trichoderma harzianum	protein PNG1	PF03835.13	Rad4	Rad4 transglutaminase-like domain
M431DRAFT_471971	--	2.99741	2.00178	3.99304	1.99475	0.996205	0.646511	1	0.498166	0.168216	1.1974	0.17246	--	--	--	--	--	--	--	--	--	--	--
M431DRAFT_488090	A1A103852.1	3.75055	2.50507	4.99602	1.99436	0.995929	0.5642	1	0.185708	0.0470311	0.191302	0.289306	GO:0005515	molecular function	protein binding	--	--	--	Trichoderma virens Gv29-8	hypothetical protein TRIVIDRAFT_141868	PF00023.28,PF05729.10,PF12796.5	Ank|NACHT|Ank_2	Ankyrin repeat|NACHT domain|Ankyrin repeats (3 copies)
M431DRAFT_490123	A1A104557.1	4.50219	3.00836	5.99602	1.99312	0.995028	0.507836	1	0.507227	0.102766	0.418006	0.842866	GO:0016491	molecular function	oxidoreductase activity	--	--	--	Trichoderma harzianum	hypothetical protein THAR02_06185	PF00106.23	adh_short	short chain dehydrogenase
M431DRAFT_152723	A1A106010.1	0.751646	0.503291	1	1.98692	0.990534	0.998675	1	0.0457808	0	0	0.0950932	GO:0005215,GO:0016020,GO:0016021,GO:0022857,GO:0022891,GO:0055085	molecular function|cellular component|cellular component|molecular function|molecular function|biological process	transporter activity|membrane|integral component of membrane|transmembrane transporter activity|substrate-specific transmembrane transporter activity|transmembrane transport	--	--	--	Trichoderma harzianum	hypothetical protein THAR02_03295	PF00083.22	Sugar_tr	Sugar (and other) transporter
M431DRAFT_185802	--	0.751646	0.503291	1	1.98692	0.990534	0.998675	1	0.184307	0	0	0.382832	--	--	--	--	--	--	--	--	--	--	--
M431DRAFT_225274	--	0.751646	0.503291	1	1.98692	0.990534	0.998675	1	0.235588	0	0	0.48935	--	--	--	--	--	--	--	--	--	--	--
M431DRAFT_403282	A1A111593.1	0.751646	0.503291	1	1.98692	0.990534	0.998675	1	0.164776	0	0	0.342262	--	--	--	--	--	--	No hit	No hit	--	--	--
M431DRAFT_460070	A1A100815.1	0.751646	0.503291	1	1.98692	0.990534	0.998675	1	0.0364219	0	0	0.0756534	GO:0000981,GO:0003677,GO:0005634,GO:0006351,GO:0006355,GO:0008270	molecular function|molecular function|cellular component|biological process|biological process|molecular function	RNA polymerase II transcription factor activity, sequence-specific DNA binding|DNA binding|nucleus|transcription, DNA-templated|regulation of transcription, DNA-templated|zinc ion binding	--	--	--	Trichoderma harzianum	hypothetical protein THAR02_02580	PF00172.16,PF04082.16	Zn_clus|Fungal_trans	Fungal Zn(2)-Cys(6) binuclear cluster domain|Fungal specific transcription factor domain
M431DRAFT_511094	A1A106487.1	0.751646	0.503291	1	1.98692	0.990534	0.998675	1	0.0702699	0	0	0.145961	--	--	--	--	--	--	Trichoderma virens Gv29-8	hypothetical protein TRIVIDRAFT_205880	--	--	--
M431DRAFT_552762	--	0.751646	0.503291	1	1.98692	0.990534	0.998675	1	0.103659	0	0	0.215314	--	--	--	--	--	--	--	--	--	--	--
M431DRAFT_80219	A1A105597.1	0.751646	0.503291	1	1.98692	0.990534	0.998675	1	0.0218606	0	0	0.0454075	GO:0003824,GO:0008152,GO:0031177	molecular function|biological process|molecular function	catalytic activity|metabolic process|phosphopantetheine binding	--	--	--	Trichoderma harzianum	hypothetical protein THAR02_00102	PF00501.26,PF00550.23,PF00668.18	AMP-binding|PP-binding|Condensation	AMP-binding enzyme|Phosphopantetheine attachment site|Condensation domain
M431DRAFT_301840	A1A108357.1	1.50279	1.00658	1.99901	1.98593	0.989817	0.829785	1	0.0482474	0	0.0248504	0.0751625	--	--	--	--	--	--	Trichoderma harzianum	hypothetical protein THAR02_04067	--	--	--
M431DRAFT_509305	A1A100523.1	2.25394	1.50987	2.99801	1.9856	0.989578	0.71683	1	0.278562	0	0.191302	0.385742	--	--	--	--	--	--	Trichoderma harzianum	hypothetical protein THAR02_05406	PF06884.9	DUF1264	Protein of unknown function (DUF1264)
M431DRAFT_11303	A1A103879.1	0.751148	0.503291	0.999005	1.98494	0.989099	0.998675	1	0.138379	0	0.142548	0.143717	--	--	--	--	--	--	Trichoderma harzianum	hypothetical protein THAR02_00802	PF13813.4	MBOAT_2	Membrane bound O-acyl transferase family
M431DRAFT_195352	--	0.751148	0.503291	0.999005	1.98494	0.989099	0.998675	1	0.106765	0	0.109981	0.110883	--	--	--	--	--	--	--	--	--	--	--
M431DRAFT_20028	A1A104371.1	1.5023	1.00658	1.99801	1.98494	0.989099	0.829808	1	0.111352	0	0.114707	0.115647	GO:0004190,GO:0006508	molecular function|biological process	aspartic-type endopeptidase activity|proteolysis	--	--	--	Trichoderma harzianum	hypothetical protein THAR02_02448	PF00026.21	Asp	Eukaryotic aspartyl protease
M431DRAFT_3148	A1A110723.1	0.751148	0.503291	0.999005	1.98494	0.989099	0.998675	1	0.183911	0	0.189451	0.191004	--	--	--	--	--	--	Trichoderma harzianum	hypothetical protein THAR02_04390	--	--	--
M431DRAFT_409267	--	0.751148	0.503291	0.999005	1.98494	0.989099	0.998675	1	0.125948	0	0.129742	0.130806	--	--	--	--	--	--	--	--	--	--	--
M431DRAFT_500228	--	0.751148	0.503291	0.999005	1.98494	0.989099	0.998675	1	0.425465	0	0.438282	0.441876	--	--	--	--	--	--	--	--	--	--	--
M431DRAFT_502264	A1A109921.1	0.751148	0.503291	0.999005	1.98494	0.989099	0.998675	1	0.0276759	0	0.0285096	0.0287434	--	--	--	--	--	--	Trichoderma atroviride IMI 206040	hypothetical protein TRIATDRAFT_41622, partial	PF05729.10	NACHT	NACHT domain
M431DRAFT_505190	--	0.751148	0.503291	0.999005	1.98494	0.989099	0.998675	1	0.152712	0	0.157312	0.158602	--	--	--	--	--	--	--	--	--	--	--
M431DRAFT_509084	--	0.751148	0.503291	0.999005	1.98494	0.989099	0.998675	1	0.0794044	0	0.0817964	0.0824671	--	--	--	--	--	--	--	--	--	--	--
M431DRAFT_526265	A1A112120.1	0.751148	0.503291	0.999005	1.98494	0.989099	0.998675	1	0.00877473	0	0.00903907	0.00911318	GO:0005515	molecular function	protein binding	--	--	--	Trichoderma virens Gv29-8	hypothetical protein TRIVIDRAFT_230731	PF05729.10,PF12340.6,PF12359.6,PF12796.5,PF13637.4	NACHT|DUF3638|DUF3645|Ank_2|Ank_4	NACHT domain|Protein of unknown function (DUF3638)|Protein of unknown function (DUF3645) |Ankyrin repeats (3 copies)|Ankyrin repeats (many copies)
M431DRAFT_74502	A1A108636.1	0.751148	0.503291	0.999005	1.98494	0.989099	0.998675	1	0.061041	0	0.0628799	0.0633955	GO:0016021,GO:0055085	cellular component|biological process	integral component of membrane|transmembrane transport	--	--	--	Trichoderma harzianum	hypothetical protein THAR02_10755	PF07690.14	MFS_1	Major Facilitator Superfamily
M431DRAFT_91975	A1A106238.1	25.1648	16.8614	33.4682	1.9849	0.989067	0.0721917	0.715056	0.685519	1.27314	1.88312	2.07655	--	--	--	--	--	--	Trichoderma harzianum	hypothetical protein THAR02_08127	PF11735.6	CAP59_mtransfer	Cryptococcal mannosyltransferase 1
M431DRAFT_117474	A1A100225.1	2.25295	1.50987	2.99602	1.98429	0.98862	0.716876	1	0.103159	0	0.141688	0.071425	GO:0005524,GO:0006298,GO:0030983	molecular function|biological process|molecular function	ATP binding|mismatch repair|mismatched DNA binding	--	--	--	Trichoderma harzianum	hypothetical protein THAR02_07015	PF00488.19,PF05188.15,PF05190.16,PF05192.16	MutS_V|MutS_II|MutS_IV|MutS_III	MutS domain V|MutS domain II|MutS family domain IV|MutS domain III
M431DRAFT_557034	--	2.25295	1.50987	2.99602	1.98429	0.98862	0.716876	1	0.326407	0	0.448319	0.225998	--	--	--	--	--	--	--	--	--	--	--
M431DRAFT_512976	A1A110374.1	2.25245	1.50987	2.99503	1.98363	0.988141	0.716899	1	0.142294	0	0.2443	0.0492607	GO:0003950	molecular function	NAD+ ADP-ribosyltransferase activity	--	--	--	Trichoderma harzianum	hypothetical protein THAR02_05935	PF00644.18	PARP	Poly(ADP-ribose) polymerase catalytic domain
M431DRAFT_103441	A1A109850.1	0.750651	0.503291	0.998011	1.98297	0.987662	0.998674	1	0.0594291	0	0.122439	0	--	--	--	--	--	--	Trichoderma harzianum	hypothetical protein THAR02_08513	--	--	--
M431DRAFT_14258	A1A110659.1	0.750651	0.503291	0.998011	1.98297	0.987662	0.998674	1	0.0329424	0	0.0678696	0	--	--	--	--	--	--	Trichoderma virens Gv29-8	hypothetical protein TRIVIDRAFT_218563	--	--	--
M431DRAFT_253801	--	0.750651	0.503291	0.998011	1.98297	0.987662	0.998674	1	0.0888966	0	0.183149	0	--	--	--	--	--	--	--	--	--	--	--
M431DRAFT_479761	A1A110840.1	0.750651	0.503291	0.998011	1.98297	0.987662	0.998674	1	0.195248	0	0.402259	0	--	--	--	--	--	--	Trichoderma harzianum	hypothetical protein THAR02_06871	PF14832.4	Tautomerase_3	Putative oxalocrotonate tautomerase enzyme
M431DRAFT_511284	--	0.750651	0.503291	0.998011	1.98297	0.987662	0.998674	1	0.231131	0	0.476188	0	--	--	--	--	--	--	--	--	--	--	--
M431DRAFT_71414	A1A112045.1	1.5013	1.00658	1.99602	1.98297	0.987662	0.837786	1	0.0888043	0	0.182959	0	GO:0004553,GO:0005975	molecular function|biological process	hydrolase activity, hydrolyzing O-glycosyl compounds|carbohydrate metabolic process	--	--	--	Trichoderma harzianum	beta-glucosidase A	PF00232.16	Glyco_hydro_1	Glycosyl hydrolase family 1
M431DRAFT_84586	A1A103347.1	0.750651	0.503291	0.998011	1.98297	0.987662	0.998674	1	0.138379	0	0.285096	0	--	--	--	--	--	--	Trichoderma harzianum	hypothetical protein THAR02_06096	--	--	--
M431DRAFT_97237	A1A101453.1	0.750651	0.503291	0.998011	1.98297	0.987662	0.998674	1	0.0531832	0	0.109571	0	GO:0016491,GO:0055114	molecular function|biological process	oxidoreductase activity|oxidation-reduction process	K13366	ko00330,ko00410	Arginine and proline metabolism|beta-Alanine metabolism	Trichoderma harzianum	N1-acetylpolyamine oxidase	PF01593.22	Amino_oxidase	Flavin containing amine oxidoreductase
M431DRAFT_527038	A1A110089.1	25.9263	17.3875	34.4652	1.98219	0.987093	0.0677944	0.69307	2.06566	2.79006	4.96508	4.86277	GO:0010181,GO:0016491,GO:0055114	molecular function|molecular function|biological process	FMN binding|oxidoreductase activity|oxidation-reduction process	--	--	--	Trichoderma harzianum	protein bli-3	PF16242.3	Pyrid_ox_like	Pyridoxamine 5'-phosphate oxidase like
M431DRAFT_498459	A1A102729.1	52.746	35.5537	69.9383	1.96712	0.976082	0.171759	0.946195	0.980155	4.96455	5.21669	6.61674	--	--	--	--	--	--	Trichoderma harzianum	hypothetical protein THAR02_07540	--	--	--
M431DRAFT_481164	A1A111480.1	264.502	178.336	350.668	1.96633	0.975508	1.27936e-06	0.000255188	28.8837	39.3953	64.9529	72.1516	--	--	--	--	--	--	Trichoderma harzianum	hypothetical protein THAR02_08078	--	--	--
M431DRAFT_63966	A1A104215.1	13.9664	9.44866	18.4841	1.95626	0.968102	0.196504	0.974943	1.50032	1.68872	2.74759	3.63579	--	--	--	--	--	--	Trichoderma harzianum	hypothetical protein THAR02_08458	PF12396.6	DUF3659	Protein of unknown function (DUF3659)
M431DRAFT_82529	A1A111848.1	11.7258	7.96156	15.4901	1.9456	0.960218	0.245542	1	0.20999	0.212723	0.270395	0.572486	--	--	--	--	--	--	Trichoderma harzianum	hypothetical protein THAR02_11188	--	--	--
M431DRAFT_425273	A1A103745.1	10.964	7.44689	14.4811	1.94459	0.959462	0.265368	1	0.447741	0.680351	1.46056	0.775018	--	--	--	--	--	--	Trichoderma harzianum	hypothetical protein THAR02_05964	PF00132.22	Hexapep	Bacterial transferase hexapeptide (six repeats)
M431DRAFT_171314	A1A112193.1	262.462	178.268	346.656	1.94458	0.95946	2.02207e-06	0.000383498	8.00205	11.6905	19.4022	19.6743	--	--	--	--	--	--	Trichoderma harzianum	hypothetical protein THAR02_00889	--	--	--
M431DRAFT_498331	A1A102382.1	10.2153	6.94359	13.4871	1.94238	0.957823	0.287025	1	0.275688	0.502696	0.738383	0.801701	GO:0004497,GO:0005506,GO:0016705,GO:0020037,GO:0055114	molecular function|molecular function|molecular function|molecular function|biological process	monooxygenase activity|iron ion binding|oxidoreductase activity, acting on paired donors, with incorporation or reduction of molecular oxygen|heme binding|oxidation-reduction process	--	--	--	Trichoderma harzianum	hypothetical protein THAR02_07837	PF00067.20	p450	Cytochrome P450
M431DRAFT_505406	A1A110442.1	10.9722	7.45827	14.4861	1.94228	0.957753	0.26525	1	0.570123	0.660048	1.1746	1.26881	GO:0005515	molecular function	protein binding	--	--	--	Trichoderma harzianum	hypothetical protein THAR02_06513	PF01205.17,PF05773.20	UPF0029|RWD	Uncharacterized protein family UPF0029|RWD domain
M431DRAFT_148033	A1A101879.1	9.4575	6.42892	12.4861	1.94217	0.957673	0.311133	1	0.0495281	0.167242	0.238094	0.188608	GO:0005524,GO:0006810,GO:0016021,GO:0016887,GO:0042626,GO:0055085	molecular function|biological process|cellular component|molecular function|molecular function|biological process	ATP binding|transport|integral component of membrane|ATPase activity|ATPase activity, coupled to transmembrane movement of substances|transmembrane transport	--	--	--	Trichoderma harzianum	ABC transporter	PF00005.25,PF00664.21	ABC_tran|ABC_membrane	ABC transporter|ABC transporter transmembrane region
M431DRAFT_79602	A1A103881.1	37.8669	25.7726	49.9612	1.93854	0.954971	0.0887954	0.771104	2.75344	5.74261	6.507	10.2611	GO:0016787,GO:0046080	molecular function|biological process	hydrolase activity|dUTP metabolic process	--	--	--	Trichoderma harzianum	hypothetical protein THAR02_10333	PF00692.17	dUTPase	dUTPase
M431DRAFT_533497	A1A102694.1	92.0933	62.7223	121.464	1.93654	0.95348	0.558587	1	1.34771	6.51597	2.27178	13.1699	--	--	--	--	--	--	Trichoderma harzianum	hypothetical protein THAR02_05842	PF11807.6	DUF3328	Domain of unknown function (DUF3328)
M431DRAFT_439326	--	20.4693	13.9555	26.9831	1.93351	0.951221	0.21716	1	1.79331	1.36249	1.96279	4.30699	--	--	--	--	--	--	--	--	--	--	--
M431DRAFT_72179	A1A109364.1	17.4407	11.9082	22.9731	1.92919	0.947995	0.154611	0.914202	1.37195	2.31635	4.23985	3.00806	GO:0008080	molecular function	N-acetyltransferase activity	--	--	--	Trichoderma harzianum	hypothetical protein THAR02_03318	PF00583.23	Acetyltransf_1	Acetyltransferase (GNAT) family
M431DRAFT_93274	A1A102407.1	43.6414	29.8445	57.4383	1.92459	0.94455	0.023556	0.419914	1.35521	1.46753	2.98463	2.5723	GO:0003677,GO:0003887,GO:0005634,GO:0006281,GO:0016779,GO:0034061	molecular function|molecular function|cellular component|biological process|molecular function|molecular function	DNA binding|DNA-directed DNA polymerase activity|nucleus|DNA repair|nucleotidyltransferase activity|DNA polymerase activity	K10981	ko03450	Non-homologous end-joining	Trichoderma harzianum	high-affinity nickel transporter	PF10391.7,PF14716.4,PF14791.4,PF14792.4	DNA_pol_lambd_f|HHH_8|DNA_pol_B_thumb|DNA_pol_B_palm	Fingers domain of DNA polymerase lambda|Helix-hairpin-helix domain|DNA polymerase beta thumb |DNA polymerase beta palm
M431DRAFT_403298	A1A111602.1	17.4592	11.9423	22.9761	1.92392	0.94405	0.154469	0.914202	0.570123	0.577542	1.1746	1.08554	GO:0016021,GO:0055085	cellular component|biological process	integral component of membrane|transmembrane transport	--	--	--	Trichoderma harzianum	major facilitator superfamily transporter	PF07690.14	MFS_1	Major Facilitator Superfamily
M431DRAFT_9664	A1A105881.1	7.97228	5.45649	10.4881	1.92213	0.942702	0.367183	1	0.359699	0.637665	1.11161	0.84054	GO:0004553,GO:0005975	molecular function|biological process	hydrolase activity, hydrolyzing O-glycosyl compounds|carbohydrate metabolic process	--	--	--	Trichoderma harzianum	glycosylhydrolase family 18-1	PF00704.26	Glyco_hydro_18	Glycosyl hydrolases family 18
M431DRAFT_530415	A1A111938.1	56.5856	38.7329	74.4383	1.92184	0.942486	0.0117604	0.278611	1.10838	1.61403	2.21218	3.12964	GO:0003333,GO:0015171,GO:0016020	biological process|molecular function|cellular component	amino acid transmembrane transport|amino acid transmembrane transporter activity|membrane	--	--	--	Trichoderma harzianum	methionine permease	PF13520.4	AA_permease_2	Amino acid permease
M431DRAFT_120914	A1A101784.1	200.186	137.109	263.262	1.92009	0.941175	3.31134e-05	0.00375577	6.01382	8.15718	12.5475	15.2439	GO:0005515	molecular function	protein binding	--	--	--	Trichoderma harzianum	hypothetical protein THAR02_01061	PF12796.5	Ank_2	Ankyrin repeats (3 copies)
M431DRAFT_528425	A1A111045.1	7.22312	4.9532	9.49304	1.91655	0.938508	0.400481	1	0.263404	0.622607	0.633124	1.09426	--	--	--	--	--	--	No hit	No hit	--	--	--
M431DRAFT_493633	A1A105506.1	102.611	70.3719	134.851	1.91626	0.938292	0.00702162	0.200082	6.91294	4.09158	12.002	9.68033	GO:0016491,GO:0055114	molecular function|biological process	oxidoreductase activity|oxidation-reduction process	--	--	--	Trichoderma harzianum	TfdA family Taurine catabolism dioxygenase TauD	PF02668.14	TauD	Taurine catabolism dioxygenase TauD, TfdA family
M431DRAFT_21281	A1A103382.1	30.4203	20.8763	39.9642	1.91433	0.93684	0.0600312	0.6608	0.833257	1.02181	1.62636	2.00408	GO:0000981,GO:0003677,GO:0005634,GO:0006351,GO:0006355,GO:0008270	molecular function|molecular function|cellular component|biological process|biological process|molecular function	RNA polymerase II transcription factor activity, sequence-specific DNA binding|DNA binding|nucleus|transcription, DNA-templated|regulation of transcription, DNA-templated|zinc ion binding	--	--	--	Trichoderma harzianum	hypothetical protein THAR02_08627	PF00172.16,PF04082.16	Zn_clus|Fungal_trans	Fungal Zn(2)-Cys(6) binuclear cluster domain|Fungal specific transcription factor domain
M431DRAFT_61438	A1A111773.1	28.9073	19.8584	37.9562	1.91135	0.934591	0.0678153	0.69307	4.30282	6.53822	12.1892	8.93756	--	--	--	--	--	--	Trichoderma harzianum	hypothetical protein THAR02_01146	--	--	--
M431DRAFT_89182	A1A101364.1	15.9787	10.9813	20.9761	1.91017	0.933698	0.177458	0.956235	0.840182	0.486351	1.4837	1.1219	--	--	--	--	--	--	Trichoderma harzianum	hypothetical protein THAR02_06382	--	--	--
M431DRAFT_7779	A1A101694.1	284.638	195.621	373.656	1.9101	0.93365	7.14303e-05	0.0070032	12.2831	18.3906	27.5346	32.2533	--	--	--	--	--	--	Trichoderma harzianum	hypothetical protein THAR02_05294	--	--	--
M431DRAFT_80094	A1A105330.1	15.2254	10.4666	19.9841	1.90931	0.933054	0.190576	0.974921	2.34297	1.7801	3.21807	4.86669	--	--	--	--	--	--	Trichoderma harzianum	hypothetical protein THAR02_07248	--	--	--
M431DRAFT_496268	--	19.4298	13.3725	25.4871	1.90593	0.930495	0.399706	1	2.23578	5.37907	3.74259	11.0296	--	--	--	--	--	--	--	--	--	--	--
M431DRAFT_481484	A1A111869.1	1719.67	1184.95	2254.39	1.90251	0.927904	1.40919e-11	1.08686e-08	174.53	160.098	305.741	346.706	--	--	--	--	--	--	Trichoderma harzianum	hypothetical protein THAR02_00931	--	--	--
M431DRAFT_149314	A1A106609.1	25.9181	17.868	33.9682	1.90107	0.926808	0.0868417	0.764551	0.551478	0.877886	1.29849	1.47278	--	--	--	--	--	--	Trichoderma harzianum	hypothetical protein THAR02_03078	--	--	--
M431DRAFT_86185	A1A103036.1	2118.44	1460.59	2776.28	1.9008	0.926604	0.0219914	0.40963	31.3747	75.3348	100.949	105.203	GO:0005524	molecular function	ATP binding	--	--	--	Trichoderma harzianum	hypothetical protein THAR02_04757	PF00004.27	AAA	ATPase family associated with various cellular activities (AAA)
M431DRAFT_263800	--	2930.03	2020.93	3839.14	1.89969	0.925762	0.110501	0.83113	21.8485	71.3879	78.6918	100.996	--	--	--	--	--	--	--	--	--	--	--
M431DRAFT_412812	--	6.48286	4.47269	8.49304	1.89887	0.925139	0.437885	1	0.326718	0.413712	0.588981	0.8483	--	--	--	--	--	--	--	--	--	--	--
M431DRAFT_492478	A1A110829.1	24.4036	16.85	31.9572	1.89657	0.923394	0.237962	1	0.732635	1.55181	2.95021	1.45262	--	--	--	--	--	--	Trichoderma harzianum	phosphatidic acid phosphatase beta	PF01569.19	PAP2	PAP2 superfamily
M431DRAFT_43825	A1A105429.1	107.609	74.3664	140.852	1.89403	0.921456	0.00604057	0.17782	14.9878	29.4725	45.1069	40.5934	--	--	--	--	--	--	Trichoderma harzianum	hypothetical protein THAR02_09766	--	--	--
M431DRAFT_18975	--	6.48806	4.48407	8.49204	1.89382	0.921302	0.437759	1	0.18242	0.147835	0.300665	0.341021	--	--	--	--	--	--	--	--	--	--	--
M431DRAFT_509683	A1A100953.1	5.72503	3.95801	7.49204	1.89288	0.920585	0.480967	1	0.109639	0.333198	0.451768	0.398538	--	--	--	--	--	--	Trichoderma harzianum	hypothetical protein THAR02_01702	PF05903.12	Peptidase_C97	PPPDE putative peptidase domain
M431DRAFT_511795	A1A107314.1	6.49574	4.49546	8.49602	1.88991	0.918319	0.464655	1	0.188713	0.0955844	0.129599	0.424649	GO:0005515	molecular function	protein binding	--	--	--	Fusarium oxysporum f. sp. melonis 26406	hypothetical protein FOMG_09914	PF07719.15,PF13181.4	TPR_2|TPR_8	Tetratricopeptide repeat|Tetratricopeptide repeat
M431DRAFT_496332	A1A101209.1	5.73072	3.96939	7.49204	1.88745	0.91644	0.480816	1	0.0384699	0.0649508	0.105677	0.0932253	GO:0003824,GO:0004190,GO:0006508,GO:0008152	molecular function|molecular function|biological process|biological process	catalytic activity|aspartic-type endopeptidase activity|proteolysis|metabolic process	--	--	--	Trichoderma reesei RUT C-30	acetyl-CoA synthetase-like protein	PF00501.26,PF00550.23,PF00668.18	AMP-binding|PP-binding|Condensation	AMP-binding enzyme|Phosphopantetheine attachment site|Condensation domain
M431DRAFT_500722	A1A101001.1	110.524	76.687	144.362	1.88248	0.912635	0.000919452	0.0494751	4.87997	4.34061	8.52134	9.27109	GO:0003824,GO:0008152,GO:0008484	molecular function|biological process|molecular function	catalytic activity|metabolic process|sulfuric ester hydrolase activity	K01565	ko00531,ko04142	Glycosaminoglycan degradation|Lysosome	Trichoderma harzianum	hypothetical protein THAR02_09550	PF00884.21	Sulfatase	Sulfatase
M431DRAFT_496708	--	32.8949	22.8326	42.9572	1.8814	0.911808	0.0574953	0.647046	0.507027	0.798972	1.24772	1.25795	--	--	--	--	--	--	--	--	--	--	--
M431DRAFT_493580	A1A105455.1	6.50613	4.51823	8.49403	1.87994	0.91069	0.437321	1	0.526673	0.0666908	0.406904	0.752107	--	--	--	--	--	--	Trichoderma harzianum	hypothetical protein THAR02_10625	PF07247.10	AATase	Alcohol acetyltransferase
M431DRAFT_87059	A1A100072.1	4.97437	3.45472	6.49403	1.87976	0.910547	0.5304	1	0.0465027	0.282647	0.287422	0.338075	--	--	--	--	--	--	Trichoderma harzianum	hypothetical protein THAR02_08709	PF06985.9	HET	Heterokaryon incompatibility protein (HET)
M431DRAFT_498518	A1A102663.1	11.4852	7.98434	14.9861	1.87693	0.908378	0.27623	1	0.972907	0.59134	1.4031	1.61669	--	--	--	--	--	--	Trichoderma virens Gv29-8	hypothetical protein TRIVIDRAFT_231356	--	--	--
M431DRAFT_546993	A1A107482.1	25.6706	17.868	33.4731	1.87336	0.905628	0.0960197	0.794658	0.17165	0.273246	0.341012	0.509345	GO:0003824,GO:0008152,GO:0016491,GO:0016740,GO:0031177	molecular function|biological process|molecular function|molecular function|molecular function	catalytic activity|metabolic process|oxidoreductase activity|transferase activity|phosphopantetheine binding	--	--	--	Trichoderma harzianum	PKSN polyketide synthase for alternapyrone biosynthesis protein	PF00109.24,PF00698.19,PF02801.20,PF08659.8,PF14765.4,PF16197.3	ketoacyl-synt|Acyl_transf_1|Ketoacyl-synt_C|KR|PS-DH|KAsynt_C_assoc	Beta-ketoacyl synthase, N-terminal domain|Acyl transferase domain|"Beta-ketoacyl synthase, C-terminal domain"|KR domain|Polyketide synthase dehydratase|Ketoacyl-synthetase C-terminal extension
M431DRAFT_484611	A1A106222.1	237.513	165.33	309.696	1.8732	0.905503	1.38663e-05	0.00191365	15.7195	23.6483	36.978	38.2559	GO:0005886	cellular component	plasma membrane	--	--	--	Trichoderma harzianum	non-anchored cell wall protein-6	PF06687.10	SUR7	SUR7/PalI family
M431DRAFT_100257	A1A107530.1	20.6912	14.4133	26.9692	1.87114	0.903915	0.136401	0.879318	0.610511	0.761176	1.49969	1.1218	GO:0008239,GO:0016787	molecular function|molecular function	dipeptidyl-peptidase activity|hydrolase activity	--	--	--	Beauveria bassiana ARSEF 2860	X-Pro dipeptidyl-peptidase (S15 family) protein	PF02129.16,PF08530.8	Peptidase_S15|PepX_C	X-Pro dipeptidyl-peptidase (S15 family)|X-Pro dipeptidyl-peptidase C-terminal non-catalytic domain
M431DRAFT_514087	A1A101129.1	9.96732	6.94359	12.991	1.87094	0.903763	0.323832	1	0.174456	0.318108	0.323481	0.61603	--	--	--	--	--	--	Trichoderma harzianum	hypothetical protein THAR02_08555	--	--	--
M431DRAFT_9950	A1A101396.1	4.98477	3.47749	6.49204	1.86688	0.900626	0.530099	1	0.171724	0.231945	0.471725	0.297246	GO:0016491,GO:0055114,GO:0071949	molecular function|biological process|molecular function	oxidoreductase activity|oxidation-reduction process|FAD binding	--	--	--	Trichoderma virens Gv29-8	hypothetical protein TRIVIDRAFT_228034	PF01494.17	FAD_binding_3	FAD binding domain
M431DRAFT_307568	--	4.98427	3.47749	6.49105	1.86659	0.900405	0.530113	1	0.273513	0.36943	0.845259	0.378751	--	--	--	--	--	--	--	--	--	--	--
M431DRAFT_498219	A1A106497.1	281.981	196.766	367.197	1.86616	0.90007	0.0593363	0.656517	6.54735	13.6222	15.8238	22.4919	--	--	--	--	--	--	Trichoderma harzianum	hypothetical protein THAR02_06163	PF00012.18	HSP70	Hsp70 protein
M431DRAFT_263291	A1A102140.1	4.22522	2.95142	5.49901	1.86317	0.897759	0.729484	1	0	0.919979	0.15592	1.57198	--	--	--	--	--	--	Trichoderma virens Gv29-8	hypothetical protein TRIVIDRAFT_44187	--	--	--
M431DRAFT_75843	A1A104872.1	4.22372	2.95142	5.49602	1.86216	0.896976	0.588173	1	0	1.3126	0.889846	1.57	--	--	--	--	--	--	Trichoderma virens Gv29-8	hypothetical protein TRIVIDRAFT_52775	PF01042.19	Ribonuc_L-PSP	Endoribonuclease L-PSP
M431DRAFT_294782	--	19.2117	13.4522	24.9712	1.85629	0.892418	0.155909	0.916053	1.62377	1.31592	3.23386	2.36096	--	--	--	--	--	--	--	--	--	--	--
M431DRAFT_73441	A1A109138.1	9.22905	6.46308	11.995	1.85593	0.892143	0.480419	1	0.315566	0.372952	0.270894	1.03784	GO:0000166,GO:0003676	molecular function|molecular function	nucleotide binding|nucleic acid binding	--	--	--	Trichoderma harzianum	sporulation-specific protein	PF00076.20	RRM_1	RNA recognition motif. (a.k.a. RRM, RBD, or RNP domain)
M431DRAFT_517204	A1A110849.1	4.99665	3.50026	6.49304	1.85501	0.89143	0.529756	1	0.150933	0.0611587	0.217671	0.188105	--	--	--	--	--	--	Trichoderma atroviride IMI 206040	hypothetical protein TRIATDRAFT_317229	--	--	--
M431DRAFT_87595	A1A104155.1	170.308	119.332	221.284	1.85435	0.890915	0.000133999	0.0110731	11.2024	12.9694	22.3585	23.4768	--	--	--	--	--	--	Trichoderma harzianum	hypothetical protein THAR02_09225	--	--	--
M431DRAFT_482054	A1A102910.1	1784.17	1251.64	2316.7	1.85093	0.888248	0.00275593	0.107522	87.294	163.77	234.818	238.382	GO:0016020	cellular component	membrane	--	--	--	Trichoderma harzianum	hypothetical protein THAR02_03812	PF01284.21	MARVEL	Membrane-associating domain
M431DRAFT_13592	A1A109012.1	4.23412	2.9742	5.49403	1.84723	0.885364	0.587847	1	0.134994	0.273501	0.417181	0.350501	--	--	--	--	--	--	Trichoderma virens Gv29-8	hypothetical protein TRIVIDRAFT_5609, partial	--	--	--
M431DRAFT_556661	A1A100945.1	35.4332	24.914	45.9523	1.84443	0.883176	0.0548021	0.635913	2.85742	2.27433	5.046	4.66342	--	--	--	--	--	--	Trichoderma harzianum	hypothetical protein THAR02_09642	PF05729.10	NACHT	NACHT domain
M431DRAFT_10965	A1A107519.1	5.01003	3.52304	6.49702	1.84415	0.882957	0.624634	1	0.447406	0	0.197522	0.663804	GO:0016491,GO:0055114,GO:0071949	molecular function|biological process|molecular function	oxidoreductase activity|oxidation-reduction process|FAD binding	--	--	--	Colletotrichum orbiculare MAFF 240422	salicylate hydroxylase, putative	PF01494.17	FAD_binding_3	FAD binding domain
M431DRAFT_486666	A1A101405.1	111.353	78.3472	144.36	1.84257	0.881716	0.00443929	0.145425	6.70017	12.7109	17.6942	18.725	GO:0000981,GO:0005634,GO:0006355,GO:0008270	molecular function|cellular component|biological process|molecular function	RNA polymerase II transcription factor activity, sequence-specific DNA binding|nucleus|regulation of transcription, DNA-templated|zinc ion binding	--	--	--	Trichoderma harzianum	hypothetical protein THAR02_09167	PF00172.16	Zn_clus	Fungal Zn(2)-Cys(6) binuclear cluster domain
M431DRAFT_9277	A1A101645.1	64.3669	45.3212	83.4125	1.84047	0.880076	0.0112551	0.270147	4.40632	3.82599	8.15177	7.37807	GO:0005515	molecular function	protein binding	--	--	--	Stachybotrys chlorohalonata IBT 40285	hypothetical protein S40285_09919	PF00646.31	F-box	F-box domain
M431DRAFT_10418	A1A101607.1	12.7291	8.96815	16.4901	1.83874	0.878714	0.285675	1	0.549252	0.445119	0.565798	1.31201	--	--	--	--	--	--	Trichoderma harzianum	dienelactone hydrolase	--	--	--
M431DRAFT_555330	A1A100189.1	25.4527	17.9363	32.9692	1.83813	0.878236	0.105907	0.822954	0.985804	0.798906	1.57403	1.7917	--	--	--	--	--	--	Trichoderma harzianum	hypothetical protein THAR02_05467	--	--	--
M431DRAFT_529341	--	7.72056	5.44511	9.99602	1.83578	0.876394	0.544303	1	0.213086	0.575624	0.292674	1.18029	--	--	--	--	--	--	--	--	--	--	--
M431DRAFT_1313	A1A104671.1	114.627	80.8978	148.356	1.83387	0.874889	0.00132476	0.0660609	6.70108	10.775	15.8877	16.7913	--	--	--	--	--	--	Trichoderma harzianum	hypothetical protein THAR02_06006	PF01988.17	VIT1	VIT family
M431DRAFT_505104	A1A110500.1	45.1542	31.869	58.4393	1.83373	0.874785	0.0326083	0.499663	1.26199	1.12801	2.33237	2.15875	--	--	--	--	--	--	Trichoderma harzianum	hypothetical protein THAR02_04553	PF10329.7	DUF2417	Region of unknown function (DUF2417)
M431DRAFT_501581	A1A103871.1	4.2455	2.99697	5.49403	1.83319	0.874359	0.58749	1	0.081272	0.0411648	0.125581	0.105508	GO:0005515	molecular function	protein binding	--	--	--	Chaetomium globosum CBS 148.51	hypothetical protein CHGG_08200	PF00400.30	WD40	WD domain, G-beta repeat
M431DRAFT_97571	A1A107739.1	26.6367	18.8062	34.4672	1.83275	0.874013	0.103201	0.815881	0.574721	1.63016	1.95371	2.1488	--	--	--	--	--	--	Trichoderma harzianum	hypothetical protein THAR02_06342	--	--	--
M431DRAFT_18416	A1A106990.1	38.61	27.2597	49.9602	1.83275	0.87401	0.100482	0.807881	0.399827	0.832561	0.91527	1.38416	GO:0005515	molecular function	protein binding	--	--	--	Trichoderma harzianum	hypothetical protein THAR02_06438	PF13424.4	TPR_12	Tetratricopeptide repeat
M431DRAFT_525778	A1A103867.1	7.72377	5.45649	9.99105	1.83104	0.872662	0.416334	1	0.243123	0.431002	0.563506	0.694376	GO:0005215,GO:0016021,GO:0055085	molecular function|cellular component|biological process	transporter activity|integral component of membrane|transmembrane transport	--	--	--	Trichoderma virens Gv29-8	hypothetical protein TRIVIDRAFT_47413	PF07690.14	MFS_1	Major Facilitator Superfamily
M431DRAFT_490938	A1A109100.1	113.674	80.4195	146.928	1.82702	0.869496	0.50577	1	0.758719	5.19715	2.67969	8.33012	--	--	--	--	--	--	Trichoderma harzianum	hypothetical protein THAR02_04047	--	--	--
M431DRAFT_526980	A1A110171.1	30.9154	21.8715	39.9592	1.827	0.869475	0.0783519	0.735758	0.347001	0.42182	0.732782	0.702752	GO:0003824,GO:0004631,GO:0005737,GO:0006695,GO:0009116,GO:0016491,GO:0016614,GO:0050660,GO:0055114	molecular function|molecular function|cellular component|biological process|biological process|molecular function|molecular function|molecular function|biological process	catalytic activity|phosphomevalonate kinase activity|cytoplasm|cholesterol biosynthetic process|nucleoside metabolic process|oxidoreductase activity|oxidoreductase activity, acting on CH-OH group of donors|flavin adenine dinucleotide binding|oxidation-reduction process	--	--	--	Trichoderma harzianum	hypothetical protein THAR02_00632	PF00156.25,PF01565.21,PF04275.12	Pribosyltran|FAD_binding_4|P-mevalo_kinase	Phosphoribosyl transferase domain|FAD binding domain |Phosphomevalonate kinase
M431DRAFT_95382	A1A108247.1	47.1539	33.3675	60.9403	1.82634	0.868953	0.0302236	0.478982	2.18345	1.90466	3.74871	3.90543	GO:0003677,GO:0005524,GO:0006281,GO:0008094	molecular function|molecular function|biological process|molecular function	DNA binding|ATP binding|DNA repair|DNA-dependent ATPase activity	K10958	ko03440	Homologous recombination	Trichoderma harzianum	DNA repair protein RAD57	PF08423.9	Rad51	Rad51
M431DRAFT_97379	A1A101452.1	23.204	16.4378	29.9702	1.82325	0.866509	0.128416	0.861124	0.990562	0.83621	1.70067	1.71461	GO:0003333,GO:0015171,GO:0016020	biological process|molecular function|cellular component	amino acid transmembrane transport|amino acid transmembrane transporter activity|membrane	--	--	--	Trichoderma harzianum	hypothetical protein THAR02_09050	PF13520.4	AA_permease_2	Amino acid permease
M431DRAFT_491959	A1A111154.1	230.208	163.212	297.204	1.82097	0.864704	3.69628e-05	0.00415167	9.40646	9.52887	17.6071	17.6919	GO:0004499,GO:0016491,GO:0050660,GO:0050661,GO:0055114	molecular function|molecular function|molecular function|molecular function|biological process	N,N-dimethylaniline monooxygenase activity|oxidoreductase activity|flavin adenine dinucleotide binding|NADP binding|oxidation-reduction process	--	--	--	Trichoderma harzianum	hypothetical protein THAR02_05990	PF00743.17,PF13450.4	FMO-like|NAD_binding_8	Flavin-binding monooxygenase-like|NAD(P)-binding Rossmann-like domain
M431DRAFT_9943	A1A101404.1	3.48496	2.47091	4.49901	1.82079	0.864565	0.705383	1	0.0950206	0.385028	0.097883	0.789485	--	--	--	--	--	--	Trichoderma harzianum	hypothetical protein THAR02_09166	--	--	--
M431DRAFT_412895	A1A111943.1	689.875	489.158	890.592	1.82066	0.864464	3.71731e-08	1.26487e-05	13.3022	15.9907	27.8018	26.7096	--	--	--	--	--	--	Trichoderma harzianum	hypothetical protein THAR02_10516	PF11951.6	Fungal_trans_2	Fungal specific transcription factor domain
M431DRAFT_509008	A1A100174.1	7.74085	5.49066	9.99105	1.81965	0.863658	0.415985	1	0.739049	0.427809	0.97883	1.20616	--	--	--	--	--	--	Trichoderma harzianum	hypothetical protein THAR02_05456	--	--	--
M431DRAFT_312519	A1A108680.1	6.97163	4.9532	8.99005	1.815	0.859968	0.455092	1	0.234084	0.553302	0.803784	0.6483	GO:0006397	biological process	mRNA processing	K12861	ko03040	Spliceosome	Trichoderma harzianum	breast carcinoma amplified sequence 2	PF05700.9	BCAS2	Breast carcinoma amplified sequence 2 (BCAS2)
M431DRAFT_198843	A1A109195.1	24.405	17.3419	31.4682	1.81457	0.859631	0.124781	0.856295	1.06174	2.34667	3.18175	3.10759	--	--	--	--	--	--	No hit	No hit	--	--	--
M431DRAFT_312423	A1A108678.1	6.9813	4.96459	8.99801	1.81244	0.857931	0.632859	1	0.30272	0.459989	0.15592	1.25759	GO:0008171	molecular function	O-methyltransferase activity	K00545	ko00140,ko00350,ko00965,ko04728	Steroid hormone biosynthesis|Tyrosine metabolism|Betalain biosynthesis|Dopaminergic synapse	Trichoderma harzianum	hypothetical protein THAR02_10857	PF01596.15	Methyltransf_3	O-methyltransferase
M431DRAFT_19652	A1A107248.1	3.48966	2.4823	4.49702	1.81164	0.857293	0.656472	1	0.202891	0.308297	0.313504	0.63215	GO:0003676,GO:0008270	molecular function|molecular function	nucleic acid binding|zinc ion binding	--	--	--	Trichoderma virens Gv29-8	hypothetical protein TRIVIDRAFT_55196	PF06220.10	zf-U1	U1 zinc finger
M431DRAFT_484615	A1A106217.1	2575.92	1834.12	3317.72	1.8089	0.855109	0.0403122	0.556882	40.5653	73.8558	88.2844	122.629	GO:0005975	biological process	carbohydrate metabolic process	--	--	--	Trichoderma reesei RUT C-30	glycoside hydrolase	--	--	--
M431DRAFT_344150	--	13.9598	9.94057	17.9791	1.80866	0.854922	0.255935	1	1.0675	1.3217	2.56587	1.84779	--	--	--	--	--	--	--	--	--	--	--
M431DRAFT_498790	A1A107056.1	9.70494	6.92082	12.4891	1.80456	0.85165	0.364586	1	0.123226	0.457706	0.465438	0.597233	--	--	--	--	--	--	Trichoderma harzianum	hypothetical protein THAR02_01442	PF06985.9	HET	Heterokaryon incompatibility protein (HET)
M431DRAFT_397350	--	3.49485	2.49368	4.49602	1.80296	0.850371	0.656299	1	0.587084	0.396482	0.806359	1.01621	--	--	--	--	--	--	--	--	--	--	--
M431DRAFT_85422	A1A102846.1	4103.45	2930.57	5276.33	1.80045	0.848356	4.85127e-11	3.23645e-08	168.298	201.194	333.144	346.929	GO:0005975	biological process	carbohydrate metabolic process	--	--	--	Trichoderma harzianum	1,3-beta-glucanosyltransferase gel1 precursor	PF03198.12	Glyco_hydro_72	Glucanosyltransferase
M431DRAFT_492146	A1A110505.1	13.9913	9.9975	17.9851	1.79896	0.847161	0.255584	1	1.17034	0.508102	1.29171	1.82322	GO:0033588	cellular component	Elongator holoenzyme complex	--	--	--	Trichoderma harzianum	hypothetical protein THAR02_01272	PF10483.7	Elong_Iki1	Elongator subunit Iki1
M431DRAFT_76022	A1A108568.1	325.819	232.983	418.655	1.79694	0.845538	0.0732631	0.718775	33.399	67.4518	76.042	108.481	--	--	--	--	--	--	Trichoderma harzianum	hypothetical protein THAR02_05749	--	--	--
M431DRAFT_494263	A1A111306.1	32.6671	23.37	41.9642	1.79564	0.8445	0.0787857	0.735976	8.5909	9.88942	14.4813	19.4667	--	--	--	--	--	--	Trichoderma harzianum	hypothetical protein THAR02_06826	--	--	--
M431DRAFT_468934	--	3.50154	2.50507	4.49801	1.79556	0.844437	0.656077	1	0.531171	0.134521	0.273586	0.965403	--	--	--	--	--	--	--	--	--	--	--
M431DRAFT_92852	A1A106471.1	6.21998	4.44991	7.99005	1.79555	0.844429	0.499075	1	0.331467	1.17523	1.70726	1.03276	--	--	--	--	--	--	Trichoderma harzianum	hypothetical protein THAR02_10770	--	--	--
M431DRAFT_88590	A1A101287.1	6.21949	4.44991	7.98906	1.79533	0.844249	0.499087	1	0.26273	0.93152	1.48854	0.682159	GO:0005515	molecular function	protein binding	--	--	--	Trichoderma harzianum	hypothetical protein THAR02_09194	PF00043.23,PF13409.4	GST_C|GST_N_2	Glutathione S-transferase, C-terminal domain|"Glutathione S-transferase, N-terminal domain"
M431DRAFT_19805	A1A108250.1	6.22816	4.4613	7.99503	1.79209	0.841639	0.498881	1	0.16912	0.342642	0.290358	0.644026	--	--	--	--	--	--	Trichoderma harzianum	hypothetical protein THAR02_07031	--	--	--
M431DRAFT_519746	A1A102960.1	6.22717	4.4613	7.99304	1.79164	0.84128	0.498904	1	0.142928	0.289576	0.343545	0.445322	GO:0016021,GO:0055085	cellular component|biological process	integral component of membrane|transmembrane transport	--	--	--	Trichoderma harzianum	hypothetical protein THAR02_07763	PF07690.14	MFS_1	Major Facilitator Superfamily
M431DRAFT_510452	A1A101783.1	65.05	46.6717	83.4284	1.78756	0.83799	0.0157898	0.341926	1.80539	2.6952	3.52379	4.68757	GO:0003824,GO:0016491,GO:0016614,GO:0050660,GO:0055114	molecular function|molecular function|molecular function|molecular function|biological process	catalytic activity|oxidoreductase activity|oxidoreductase activity, acting on CH-OH group of donors|flavin adenine dinucleotide binding|oxidation-reduction process	--	--	--	Trichoderma harzianum	hypothetical protein THAR02_01062	PF01565.21,PF08031.10	FAD_binding_4|BBE	FAD binding domain |Berberine and berberine like
M431DRAFT_5719	A1A103165.1	114.898	82.4418	147.355	1.78738	0.837846	0.00205053	0.0878616	2.49294	3.55017	5.43381	5.59093	--	--	--	--	--	--	Trichoderma virens Gv29-8	hypothetical protein TRIVIDRAFT_61928	--	--	--
M431DRAFT_493853	--	6.23286	4.47269	7.99304	1.78708	0.837602	0.498769	1	0.45069	0.570694	0.812468	1.05317	--	--	--	--	--	--	--	--	--	--	--
M431DRAFT_101994	A1A107571.1	6.23137	4.47269	7.99005	1.78641	0.837064	0.498804	1	0.30901	0.391289	0.795797	0.481393	GO:0003824	molecular function	catalytic activity	--	--	--	Trichoderma harzianum	unsaturated glucuronyl hydrolase	PF07470.11	Glyco_hydro_88	Glycosyl Hydrolase Family 88
M431DRAFT_84296	A1A111328.1	55.3236	39.7167	70.9304	1.78591	0.836657	0.0252197	0.433532	1.23437	1.87564	2.78152	2.88445	--	--	--	--	--	--	Trichoderma harzianum	hypothetical protein THAR02_07575	PF00092.26,PF14623.4,PF14624.4	VWA|Vint|Vwaint	von Willebrand factor type A domain|Hint-domain|VWA / Hh protein intein-like
M431DRAFT_86142	A1A103219.1	19.4839	13.9897	24.9781	1.78547	0.836303	0.178864	0.958915	7.73739	3.71277	9.22897	11.8423	--	--	--	--	--	--	Trichoderma virens Gv29-8	hypothetical protein TRIVIDRAFT_31808	--	--	--
M431DRAFT_122603	A1A102787.1	19.4926	14.0011	24.9841	1.78444	0.835473	0.332771	1	0.802237	0.325071	0.661124	1.41641	GO:0015969	biological process	guanosine tetraphosphate metabolic process	--	--	--	Trichoderma harzianum	hypothetical protein THAR02_09296	PF04607.15	RelA_SpoT	Region found in RelA / SpoT proteins
M431DRAFT_480747	A1A105507.1	105.236	75.6121	134.86	1.78357	0.834771	0.0029635	0.112872	5.35395	5.71679	10.5088	9.69323	--	--	--	--	--	--	Trichoderma virens Gv29-8	hypothetical protein TRIVIDRAFT_229769	PF11951.6	Fungal_trans_2	Fungal specific transcription factor domain
M431DRAFT_177706	--	6.23905	4.48407	7.99403	1.78276	0.834114	0.498622	1	0.381438	0.309122	0.471515	0.792302	--	--	--	--	--	--	--	--	--	--	--
M431DRAFT_506532	A1A105133.1	26.1181	18.7721	33.4642	1.78266	0.834031	0.23956	1	0.313419	1.40606	1.66042	1.44153	--	--	--	--	--	--	Trichoderma harzianum	hypothetical protein THAR02_00239	PF00092.26	VWA	von Willebrand factor type A domain
M431DRAFT_506877	A1A105484.1	270.841	194.995	346.688	1.77794	0.830203	0.115281	0.841618	3.52095	9.9458	10.9508	13.3612	GO:0005524	molecular function	ATP binding	--	--	--	Trichoderma harzianum	hypothetical protein THAR02_00006	PF00004.27	AAA	ATPase family associated with various cellular activities (AAA)
M431DRAFT_513970	A1A112331.1	17.9593	12.9375	22.9811	1.77631	0.828885	0.205456	0.991936	1.03901	1.05253	1.5643	2.24118	--	--	--	--	--	--	Trichoderma harzianum	hypothetical protein THAR02_09842	--	--	--
M431DRAFT_38775	A1A104108.1	2.73132	1.96762	3.49503	1.77627	0.828855	0.74112	1	0	0.383749	0.487789	0.196715	--	--	--	--	--	--	Trichoderma harzianum	HET domain-containing protein	PF06985.9	HET	Heterokaryon incompatibility protein (HET)
M431DRAFT_252987	--	8.98126	6.47446	11.4881	1.77437	0.827303	0.39566	1	0.886859	0.770056	1.56613	1.44739	--	--	--	--	--	--	--	--	--	--	--
M431DRAFT_71199	A1A109585.1	14.4496	10.4211	18.4781	1.77315	0.826313	0.264802	1	0.358568	0.590256	1.01577	0.698247	GO:0016021,GO:0055085	cellular component|biological process	integral component of membrane|transmembrane transport	--	--	--	Trichoderma harzianum	hypothetical protein THAR02_10534	PF07690.14	MFS_1	Major Facilitator Superfamily
M431DRAFT_526700	A1A109456.1	108.664	78.4291	138.9	1.77102	0.824581	0.405164	1	0.552483	4.1239	3.02535	5.34533	GO:0016020,GO:0030001,GO:0046873,GO:0055085	cellular component|biological process|molecular function|biological process	membrane|metal ion transport|metal ion transmembrane transporter activity|transmembrane transport	--	--	--	Trichoderma harzianum	hypothetical protein THAR02_11030	PF01544.16	CorA	CorA-like Mg2+ transporter protein
M431DRAFT_38010	A1A108035.1	25.4061	18.3371	32.4751	1.77101	0.82457	0.163464	0.928761	3.42074	7.21928	7.34123	11.8423	GO:0016021	cellular component	integral component of membrane	--	--	--	Trichoderma harzianum	hypothetical protein THAR02_07010	PF01679.15	Pmp3	Proteolipid membrane potential modulator
M431DRAFT_512190	A1A101581.1	22.6718	16.3695	28.9741	1.77001	0.823757	0.156488	0.918521	0.782181	1.38663	1.74578	2.16627	--	--	--	--	--	--	Trichoderma harzianum	hypothetical protein THAR02_09664	--	--	--
M431DRAFT_555750	A1A100497.1	492.92	355.9	629.94	1.76999	0.823744	0.113877	0.839702	3.49824	9.52272	10.4043	13.0049	--	--	--	--	--	--	Trichoderma virens Gv29-8	hypothetical protein TRIVIDRAFT_205377	--	--	--
M431DRAFT_82116	A1A105165.1	17.2005	12.4229	21.9781	1.76917	0.82307	0.220417	1	0.420896	0.542657	0.867152	0.874262	GO:0003723,GO:0005488	molecular function|molecular function	RNA binding|binding	--	--	--	Trichoderma harzianum	meiotic coiled-coil protein 2	PF00806.17	PUF	Pumilio-family RNA binding repeat
M431DRAFT_505248	--	2.739	1.979	3.49901	1.76806	0.822171	0.740859	1	0.278562	0.84656	0.286954	1.73584	--	--	--	--	--	--	--	--	--	--	--
M431DRAFT_78376	A1A110854.1	45.3634	32.7845	57.9423	1.76737	0.821603	0.0450621	0.585756	1.16522	1.60194	2.48637	2.50676	GO:0046872	molecular function	metal ion binding	--	--	--	Trichoderma virens Gv29-8	hypothetical protein TRIVIDRAFT_48046	--	--	--
M431DRAFT_512825	A1A101393.1	2.73801	1.979	3.49702	1.76706	0.82135	0.740893	1	0.0653312	0.198544	0.201898	0.271404	--	--	--	--	--	--	Trichoderma virens Gv29-8	hypothetical protein TRIVIDRAFT_164148	--	--	--
M431DRAFT_72979	A1A109766.1	25.4291	18.394	32.4642	1.76493	0.819611	0.132937	0.871357	0.369927	0.440872	0.806975	0.655393	GO:0016491,GO:0016614,GO:0050660,GO:0055114	molecular function|molecular function|molecular function|biological process	oxidoreductase activity|oxidoreductase activity, acting on CH-OH group of donors|flavin adenine dinucleotide binding|oxidation-reduction process	--	--	--	Trichoderma harzianum	cholesterol oxidase	PF00732.17,PF05199.11	GMC_oxred_N|GMC_oxred_C	GMC oxidoreductase|GMC oxidoreductase
M431DRAFT_371883	--	19.9561	14.436	25.4761	1.76476	0.819472	0.184962	0.972696	1.55112	1.46655	2.55656	2.89971	--	--	--	--	--	--	--	--	--	--	--
M431DRAFT_518845	A1A105500.1	10.9552	7.9274	13.9831	1.76389	0.818763	0.347752	1	0.333276	0.742747	1.16727	0.761487	GO:0033609,GO:0045735	biological process|molecular function	oxalate metabolic process|nutrient reservoir activity	--	--	--	Trichoderma harzianum	hypothetical protein THAR02_00022	PF00190.20	Cupin_1	Cupin
M431DRAFT_476737	A1A109832.1	8.22591	5.95979	10.492	1.76047	0.815963	0.430948	1	0.278381	0.394804	0.458827	0.751707	--	--	--	--	--	--	Trichoderma harzianum	hypothetical protein THAR02_10272	PF07985.10	SRR1	SRR1
M431DRAFT_496454	A1A101353.1	8.22492	5.95979	10.4901	1.76014	0.81569	0.430967	1	0.194184	0.275395	0.400067	0.443682	--	--	--	--	--	--	Trichoderma harzianum	hypothetical protein THAR02_06373	--	--	--
M431DRAFT_82203	A1A105324.1	358.389	259.725	457.053	1.75976	0.815375	8.87203e-06	0.00140603	7.90415	11.3803	16.9253	17.7102	--	--	--	--	--	--	Trichoderma harzianum	hypothetical protein THAR02_07253	PF13598.4,PF13600.4	DUF4139|DUF4140	Domain of unknown function (DUF4139)|N-terminal domain of unknown function (DUF4140)
M431DRAFT_513295	A1A101608.1	21.9363	15.9004	27.9722	1.75922	0.814932	0.16705	0.937198	0.495965	0.645967	1.02181	1.03019	--	--	--	--	--	--	Trichoderma harzianum	hypothetical protein THAR02_07976	PF06985.9	HET	Heterokaryon incompatibility protein (HET)
M431DRAFT_500727	A1A101051.1	8.23161	5.97117	10.492	1.75712	0.813209	0.43084	1	0.196143	0.198696	0.269403	0.441369	GO:0000981,GO:0003677,GO:0005634,GO:0006351,GO:0006355,GO:0008270	molecular function|molecular function|cellular component|biological process|biological process|molecular function	RNA polymerase II transcription factor activity, sequence-specific DNA binding|DNA binding|nucleus|transcription, DNA-templated|regulation of transcription, DNA-templated|zinc ion binding	--	--	--	Trichoderma harzianum	fungal specific transcription factor domain-containing protein	PF00172.16,PF04082.16	Zn_clus|Fungal_trans	Fungal Zn(2)-Cys(6) binuclear cluster domain|Fungal specific transcription factor domain
M431DRAFT_70981	A1A110176.1	13.717	9.95195	17.4821	1.75665	0.812826	0.284979	1	0.632066	0.640291	1.17199	1.11596	GO:0008270,GO:0016491,GO:0055114	molecular function|molecular function|biological process	zinc ion binding|oxidoreductase activity|oxidation-reduction process	--	--	--	Trichoderma harzianum	S-(hydroxymethyl)glutathione dehydrogenase/alcohol dehydrogenase	PF08240.10,PF13823.4	ADH_N|ADH_N_assoc	Alcohol dehydrogenase GroES-like domain|Alcohol dehydrogenase GroES-associated
M431DRAFT_514446	A1A106064.1	10.9733	7.96156	13.9851	1.75657	0.812765	0.347487	1	0.802049	0.812486	1.54915	1.3536	GO:0000981,GO:0005634,GO:0006355,GO:0008270	molecular function|cellular component|biological process|molecular function	RNA polymerase II transcription factor activity, sequence-specific DNA binding|nucleus|regulation of transcription, DNA-templated|zinc ion binding	--	--	--	Chaetomium globosum CBS 148.51	predicted protein	PF00172.16	Zn_clus	Fungal Zn(2)-Cys(6) binuclear cluster domain
M431DRAFT_327585	--	2.74271	1.99039	3.49503	1.75595	0.812252	0.740733	1	0.239213	0.242325	0.616047	0.248439	--	--	--	--	--	--	--	--	--	--	--
M431DRAFT_110270	A1A110713.1	43.922	31.8918	55.9523	1.75444	0.811011	0.0502288	0.616344	2.2604	1.78097	3.10466	4.17349	--	--	--	--	--	--	Trichoderma harzianum	hypothetical protein THAR02_09430	PF13489.4	Methyltransf_23	Methyltransferase domain
M431DRAFT_5919	A1A104248.1	10.9847	7.98434	13.9851	1.75156	0.808644	0.347321	1	0.931574	0.566218	1.43946	1.25776	GO:0003824,GO:0005506,GO:0006725,GO:0008199,GO:0009712,GO:0016702,GO:0018576,GO:0055114	molecular function|molecular function|biological process|molecular function|biological process|molecular function|molecular function|biological process	catalytic activity|iron ion binding|cellular aromatic compound metabolic process|ferric iron binding|catechol-containing compound metabolic process|oxidoreductase activity, acting on single donors with incorporation of molecular oxygen, incorporation of two atoms of oxygen|catechol 1,2-dioxygenase activity|oxidation-reduction process	--	--	--	Trichoderma harzianum	hydroxyquinol 1,2-dioxygenase	PF00775.19,PF04444.12	Dioxygenase_C|Dioxygenase_N	Dioxygenase|Catechol dioxygenase N terminus
M431DRAFT_488680	A1A112152.1	26.6839	19.4006	33.9672	1.75083	0.808039	0.128615	0.861124	1.00114	1.06755	1.79121	1.91534	GO:0000981,GO:0005634,GO:0006355,GO:0008270	molecular function|cellular component|biological process|molecular function	RNA polymerase II transcription factor activity, sequence-specific DNA binding|nucleus|regulation of transcription, DNA-templated|zinc ion binding	--	--	--	Trichoderma harzianum	hypothetical protein THAR02_05717	PF00172.16	Zn_clus	Fungal Zn(2)-Cys(6) binuclear cluster domain
M431DRAFT_511191	A1A102383.1	13.7346	9.98612	17.4831	1.75074	0.807965	0.284776	1	1.96768	1.07331	2.65064	2.82957	--	--	--	--	--	--	No hit	No hit	--	--	--
M431DRAFT_423130	--	2.74989	2.00178	3.49801	1.74745	0.805253	0.74049	1	0.347166	0.117228	0.238416	0.600927	--	--	--	--	--	--	--	--	--	--	--
M431DRAFT_59642	A1A110674.1	2.7494	2.00178	3.49702	1.74696	0.804842	0.740507	1	0.104418	0.035259	0.107564	0.144594	GO:0005515	molecular function	protein binding	--	--	--	Trichoderma harzianum	hypothetical protein THAR02_10726	PF00023.28,PF12796.5,PF17100.3	Ank|Ank_2|NACHT_N	Ankyrin repeat|Ankyrin repeats (3 copies)|N-terminal domain of NWD NACHT-NTPase
M431DRAFT_127131	--	2.7489	2.00178	3.49602	1.74646	0.804432	0.740524	1	0.175964	0.0594179	0.241687	0.182751	--	--	--	--	--	--	--	--	--	--	--
M431DRAFT_509598	--	2.7489	2.00178	3.49602	1.74646	0.804432	0.740524	1	0.365985	0.123583	0.50268	0.380101	--	--	--	--	--	--	--	--	--	--	--
M431DRAFT_498474	A1A102708.1	12.9587	9.43728	16.4801	1.74628	0.804283	0.307364	1	0.970423	1.35169	2.49914	1.63776	--	--	--	--	--	--	Trichoderma harzianum	hypothetical protein THAR02_11118	--	--	--
M431DRAFT_502828	--	7.46089	5.43372	9.48807	1.74615	0.804174	0.470768	1	0.300065	1.36786	1.85463	1.09074	--	--	--	--	--	--	--	--	--	--	--
M431DRAFT_502644	A1A109551.1	200.756	146.248	255.264	1.74542	0.803573	0.000250197	0.0173325	3.83359	4.10073	6.54497	7.6288	--	--	--	--	--	--	Trichoderma harzianum	hypothetical protein THAR02_07832	--	--	--
M431DRAFT_121543	A1A106253.1	18.4622	13.4522	23.4722	1.74485	0.803106	0.212037	1	0.261524	0.211942	0.502885	0.344042	--	--	--	--	--	--	Trichoderma virens Gv29-8	hypothetical protein TRIVIDRAFT_205611	--	--	--
M431DRAFT_79601	A1A104095.1	77.8178	56.7261	98.9095	1.74363	0.802095	0.0119796	0.282264	2.92766	2.96576	4.81479	5.70776	GO:0000166,GO:0003676,GO:0003723	molecular function|molecular function|molecular function	nucleotide binding|nucleic acid binding|RNA binding	--	--	--	Trichoderma harzianum	hypothetical protein THAR02_06901	PF04146.13	YTH	YT521-B-like domain
M431DRAFT_514296	A1A106718.1	25.1563	18.3485	31.9642	1.74206	0.800796	0.14615	0.898412	1.00247	1.8748	2.8597	2.24245	GO:0016491,GO:0055114	molecular function|biological process	oxidoreductase activity|oxidation-reduction process	--	--	--	Trichoderma harzianum	hypothetical protein THAR02_02929	PF08240.10,PF13602.4	ADH_N|ADH_zinc_N_2	Alcohol dehydrogenase GroES-like domain|Zinc-binding dehydrogenase
M431DRAFT_7671	A1A101820.1	4861.5	3551.75	6171.26	1.73753	0.797038	0.0357948	0.527516	374.243	776.94	946.075	1089.46	--	--	--	--	--	--	Trichoderma virens Gv29-8	hypothetical protein TRIVIDRAFT_216297	--	--	--
M431DRAFT_47350	A1A108251.1	2.75509	2.01317	3.49702	1.73707	0.796659	0.740315	1	0.239045	0	0.184685	0.248266	--	--	--	--	--	--	Trichoderma harzianum	hypothetical protein THAR02_07030	PF10544.7	T5orf172	T5orf172 domain
M431DRAFT_501946	A1A103127.1	2.75459	2.01317	3.49602	1.73658	0.796249	0.740332	1	0.236566	0	0.243692	0.184268	GO:0016021,GO:0055085	cellular component|biological process	integral component of membrane|transmembrane transport	--	--	--	Trichoderma harzianum	hypothetical protein THAR02_02987	PF07690.14	MFS_1	Major Facilitator Superfamily
M431DRAFT_105668	A1A104850.1	2.7536	2.01317	3.49403	1.73559	0.795427	0.766132	1	0.250787	0	0.387514	0.0651151	--	--	--	--	--	--	Trichoderma harzianum	metallo-beta-lactamase superfamily protein	PF00753.25	Lactamase_B	Metallo-beta-lactamase superfamily
M431DRAFT_532194	A1A100958.1	135.875	99.4171	172.334	1.73344	0.793641	0.00175858	0.07825	3.85257	4.67466	7.28308	7.82645	--	--	--	--	--	--	Trichoderma harzianum	hypothetical protein THAR02_01698	PF11911.6	DUF3429	Protein of unknown function (DUF3429)
M431DRAFT_75564	A1A104898.1	112.641	82.419	142.863	1.73337	0.79358	0.00376992	0.130455	5.94989	8.90603	12.6242	13.65	--	--	--	--	--	--	Trichoderma harzianum	hypothetical protein THAR02_06171	--	--	--
M431DRAFT_549132	A1A110987.1	322.929	236.708	409.15	1.7285	0.789518	0.00300964	0.114159	14.6102	16.5106	23.5454	31.494	GO:0008152,GO:0016491,GO:0016620,GO:0055114	biological process|molecular function|molecular function|biological process	metabolic process|oxidoreductase activity|oxidoreductase activity, acting on the aldehyde or oxo group of donors, NAD or NADP as acceptor|oxidation-reduction process	--	--	--	Trichoderma atroviride IMI 206040	hypothetical protein TRIATDRAFT_44209	PF00171.20	Aldedh	Aldehyde dehydrogenase family
M431DRAFT_4921	A1A111879.1	84.7824	62.1712	107.394	1.72738	0.788588	0.0103738	0.256442	3.14406	3.45039	5.77582	5.8776	--	--	--	--	--	--	Trichoderma harzianum	hypothetical protein THAR02_00938	--	--	--
M431DRAFT_96460	A1A105929.1	11.4346	8.38514	14.4841	1.72735	0.788561	0.401394	1	0.154925	1.17706	1.27674	1.04585	--	--	--	--	--	--	Trichoderma harzianum	hypothetical protein THAR02_05042	PF12294.6	DUF3626	Protein of unknown function (DUF3626)
M431DRAFT_90234	A1A107477.1	35.8972	26.3442	45.4503	1.72525	0.786803	0.0862647	0.761829	2.44339	2.99084	5.24373	4.33512	GO:0005507,GO:0055070	molecular function|biological process	copper ion binding|copper ion homeostasis	--	--	--	Trichoderma harzianum	CutC family protein	PF03932.12	CutC	CutC family
M431DRAFT_504171	A1A109010.1	170.072	124.857	215.286	1.72426	0.785977	0.000732039	0.0409129	2.91188	3.11902	5.28618	5.35431	GO:0005515	molecular function	protein binding	--	--	--	Trichoderma harzianum	hypothetical protein THAR02_09456	PF00400.30,PF07676.10	WD40|PD40	WD domain, G-beta repeat|WD40-like Beta Propeller Repeat
M431DRAFT_493501	--	9.47152	6.95498	11.9881	1.72367	0.78548	0.408759	1	0.842547	1.13801	1.73586	1.75009	--	--	--	--	--	--	--	--	--	--	--
M431DRAFT_9816	A1A101547.1	4.73477	3.47749	5.99204	1.72309	0.785001	0.607445	1	0.314406	0.424663	0.863674	0.435378	--	--	--	--	--	--	Penicillium solitum	hypothetical protein U727_00432460141	PF11807.6	DUF3328	Domain of unknown function (DUF3328)
M431DRAFT_7387	A1A106922.1	9.47821	6.96637	11.9901	1.72113	0.78336	0.408648	1	0.432849	0.438481	0.636983	0.899088	GO:0003676,GO:0008270	molecular function|molecular function	nucleic acid binding|zinc ion binding	--	--	--	Trichoderma harzianum	hypothetical protein THAR02_04574	PF00098.21,PF14392.4	zf-CCHC|zf-CCHC_4	Zinc knuckle|Zinc knuckle
M431DRAFT_91989	A1A106271.1	18.9544	13.9327	23.9761	1.72085	0.78312	0.218568	1	1.0904	1.10459	1.92557	1.94136	GO:0016787	molecular function	hydrolase activity	--	--	--	Trichoderma harzianum	hypothetical protein THAR02_01964	PF00149.26	Metallophos	Calcineurin-like phosphoesterase
M431DRAFT_548828	--	9.47672	6.96637	11.9871	1.72071	0.783	0.408673	1	0.84912	0.860169	1.62444	1.3858	--	--	--	--	--	--	--	--	--	--	--
M431DRAFT_140111	A1A105508.1	171.035	125.773	216.298	1.71975	0.782203	0.000767879	0.0425331	8.77113	10.4938	15.8119	18.0618	--	--	--	--	--	--	Trichoderma harzianum	hypothetical protein THAR02_00028	PF07366.10	SnoaL	SnoaL-like polyketide cyclase
M431DRAFT_500699	A1A101567.1	6.71693	4.94182	8.49204	1.71841	0.781071	0.515324	1	0.0972907	0.394227	0.400886	0.454695	GO:0003824	molecular function	catalytic activity	--	--	--	Trichoderma harzianum	CAIB/BAIF family protein	PF02515.15	CoA_transf_3	CoA-transferase family III
M431DRAFT_510859	A1A106153.1	423.604	311.694	535.515	1.71808	0.780794	0.0059245	0.177107	10.0465	16.0166	20.6982	24.9731	GO:0016020,GO:0016757	cellular component|molecular function	membrane|transferase activity, transferring glycosyl groups	--	--	--	Trichoderma harzianum	hypothetical protein THAR02_10120	PF02434.14	Fringe	Fringe-like
M431DRAFT_476509	A1A112080.1	4.74096	3.48888	5.99304	1.71776	0.780525	0.60728	1	0.24842	0.188739	0.447831	0.322502	GO:0004553,GO:0005975	molecular function|biological process	hydrolase activity, hydrolyzing O-glycosyl compounds|carbohydrate metabolic process	--	--	--	Trichoderma harzianum	hypothetical protein THAR02_01166	--	--	--
M431DRAFT_134276	A1A108933.1	130.067	95.7574	164.376	1.71659	0.779541	0.136822	0.879318	3.20694	5.45958	5.73533	9.43681	--	--	--	--	--	--	Trichoderma harzianum	protein PNS1	PF04515.10	Choline_transpo	Plasma-membrane choline transporter
M431DRAFT_481874	A1A103757.1	101.213	74.5372	127.89	1.71578	0.778867	0.00644098	0.18688	12.4597	16.0641	21.5861	28.4293	--	--	--	--	--	--	Trichoderma harzianum	hypothetical protein THAR02_05975	PF08570.8	DUF1761	Protein of unknown function (DUF1761)
M431DRAFT_150577	A1A102373.1	6.72163	4.9532	8.49005	1.71405	0.777412	0.515223	1	0.269491	0.636995	0.925365	0.653066	GO:0003824,GO:0008152	molecular function|biological process	catalytic activity|metabolic process	--	--	--	Trichoderma harzianum	hypothetical protein THAR02_04080	PF01557.16	FAA_hydrolase	Fumarylacetoacetate (FAA) hydrolase family
M431DRAFT_479531	A1A110587.1	56.5608	41.6843	71.4373	1.71377	0.777173	0.0358395	0.527516	2.73113	4.49584	5.53889	7.09118	GO:0008270,GO:0016491,GO:0055114	molecular function|molecular function|biological process	zinc ion binding|oxidoreductase activity|oxidation-reduction process	--	--	--	Trichoderma harzianum	hypothetical protein THAR02_04743	PF00107.24,PF08240.10	ADH_zinc_N|ADH_N	Zinc-binding dehydrogenase|Alcohol dehydrogenase GroES-like domain
M431DRAFT_433117	--	16.2184	11.9537	20.4831	1.71353	0.776972	0.26176	1	1.28081	1.09786	1.72536	2.45577	--	--	--	--	--	--	--	--	--	--	--
M431DRAFT_103679	A1A109730.1	4.74864	3.50026	5.99702	1.7133	0.776781	0.607075	1	0.68088	0.275896	0.420835	1.27286	--	--	--	--	--	--	Trichoderma harzianum	hypothetical protein THAR02_11415	--	--	--
M431DRAFT_488204	A1A112312.1	79.51	58.6254	100.395	1.71247	0.776083	0.0143274	0.318927	4.02719	5.35947	8.62238	7.79097	GO:0004252,GO:0006508	molecular function|biological process	serine-type endopeptidase activity|proteolysis	--	--	--	Pestalotiopsis fici W106-1	hypothetical protein PFICI_10858	PF00082.20	Peptidase_S8	Subtilase family
M431DRAFT_525746	A1A103974.1	67.2948	49.6801	84.9095	1.70913	0.773259	0.0234557	0.419914	1.45176	1.94946	3.16487	2.77005	GO:0005524,GO:0006298,GO:0030983	molecular function|biological process|molecular function	ATP binding|mismatch repair|mismatched DNA binding	--	--	--	Trichoderma virens Gv29-8	hypothetical protein TRIVIDRAFT_218842	PF00488.19,PF05192.16	MutS_V|MutS_III	MutS domain V|MutS domain III
M431DRAFT_521233	--	13.4603	9.94057	16.9801	1.70816	0.772446	0.316796	1	0.540117	0.668733	1.23642	0.872588	--	--	--	--	--	--	--	--	--	--	--
M431DRAFT_319490	A1A101676.1	4.75284	3.51165	5.99403	1.7069	0.771377	0.606964	1	0.160447	0.0270892	0.165281	0.166636	GO:0005515	molecular function	protein binding	--	--	--	Trichoderma harzianum	hypothetical protein THAR02_07513	PF12770.5	CHAT	CHAT domain
M431DRAFT_14171	A1A104049.1	51.8914	38.3435	65.4393	1.70666	0.771176	0.0440732	0.580072	4.41039	3.92293	6.75947	7.82037	--	--	--	--	--	--	Trichoderma harzianum	hypothetical protein THAR02_07598	PF14534.4	DUF4440	Domain of unknown function (DUF4440)
M431DRAFT_4792	A1A111276.1	6.73401	4.97598	8.49204	1.70661	0.771132	0.514958	1	0.231381	0.234392	0.381362	0.432551	--	--	--	--	--	--	Trichoderma harzianum	hypothetical protein THAR02_09499	PF05508.9	Ran-binding	RanGTP-binding protein
M431DRAFT_480922	A1A110270.1	63.795	47.1636	80.4264	1.70526	0.769995	0.0278637	0.459423	5.01497	7.62035	10.0602	11.9245	--	--	--	--	--	--	Trichoderma harzianum	hypothetical protein THAR02_04286	--	--	--
M431DRAFT_480641	A1A105381.1	8.72756	6.46308	10.992	1.70074	0.766167	0.444512	1	0.391389	0.462563	0.537573	0.948466	GO:0003676,GO:0008270	molecular function|molecular function	nucleic acid binding|zinc ion binding	--	--	--	Trichoderma harzianum	hypothetical protein THAR02_02735	PF00098.21,PF05057.12	zf-CCHC|DUF676	Zinc knuckle|Putative serine esterase (DUF676)
M431DRAFT_482159	A1A103024.1	184.061	136.367	231.755	1.6995	0.76511	0.0231406	0.419047	2.31915	4.38051	6.12184	5.46952	GO:0005515	molecular function	protein binding	--	--	--	Trichoderma harzianum	hypothetical protein THAR02_04766	PF00168.28	C2	C2 domain
M431DRAFT_479465	A1A110512.1	17.4655	12.9489	21.9821	1.6976	0.763496	0.251014	1	2.33384	2.02646	3.09104	4.50145	GO:0008080	molecular function	N-acetyltransferase activity	--	--	--	Trichoderma harzianum	hypothetical protein THAR02_09820	PF00583.23	Acetyltransf_1	Acetyltransferase (GNAT) family
M431DRAFT_454115	--	8.74044	6.48585	10.995	1.69523	0.761483	0.522326	1	1.28358	0.812677	0.826405	2.83281	--	--	--	--	--	--	--	--	--	--	--
M431DRAFT_430040	--	1.98636	1.47571	2.49702	1.69208	0.758794	0.84901	1	0	0.321651	0.327084	0.219844	--	--	--	--	--	--	--	--	--	--	--
M431DRAFT_500002	A1A106059.1	1.98636	1.47571	2.49702	1.69208	0.758794	0.84901	1	0	0.0652836	0.0663864	0.0446205	GO:0005524,GO:0006810,GO:0016021,GO:0016887,GO:0042626,GO:0055085	molecular function|biological process|cellular component|molecular function|molecular function|biological process	ATP binding|transport|integral component of membrane|ATPase activity|ATPase activity, coupled to transmembrane movement of substances|transmembrane transport	--	--	--	Talaromyces islandicus	hypothetical protein PISL3812_02624	PF00005.25,PF00664.21	ABC_tran|ABC_membrane	ABC transporter|ABC transporter transmembrane region
M431DRAFT_519288	A1A111450.1	3.97273	2.95142	4.99403	1.69208	0.758794	0.676599	1	0	0.620272	0.63075	0.423948	--	--	--	--	--	--	No hit	No hit	--	--	--
M431DRAFT_482727	A1A100274.1	6.75778	5.02153	8.49403	1.69152	0.758324	0.529711	1	0.55652	0.0626402	0.38219	0.706426	GO:0002143,GO:0004792,GO:0005829,GO:0008641	biological process|molecular function|cellular component|molecular function	tRNA wobble position uridine thiolation|thiosulfate sulfurtransferase activity|cytosol|small protein activating enzyme activity	K11996	ko04122	Sulfur relay system	Trichoderma harzianum	hypothetical protein THAR02_10911	PF00581.18,PF00899.19	Rhodanese|ThiF	Rhodanese-like domain|ThiF family
M431DRAFT_103589	A1A109768.1	21.459	15.9459	26.9722	1.69148	0.758285	0.202065	0.984454	1.22169	0.962571	1.95766	1.83273	GO:0005634,GO:0006974,GO:0007049,GO:0048478	cellular component|biological process|biological process|biological process	nucleus|cellular response to DNA damage stimulus|cell cycle|replication fork protection	--	--	--	Trichoderma harzianum	replication fork protection complex subunit Csm3/Swi3	PF07962.10	Swi3	Replication Fork Protection Component Swi3
M431DRAFT_289143	--	1.98587	1.47571	2.49602	1.6914	0.758219	0.849024	1	0	0.392589	0.532294	0.134165	--	--	--	--	--	--	--	--	--	--	--
M431DRAFT_2245	A1A108655.1	283.425	210.622	356.228	1.69132	0.75815	0.316034	1	3.99937	14.3093	11.9651	19.4425	GO:0005515	molecular function	protein binding	--	--	--	Trichoderma harzianum	hypothetical protein THAR02_06030	--	--	--
M431DRAFT_488502	A1A102619.1	164.556	122.309	206.804	1.69084	0.757736	0.104956	0.820384	5.24336	13.1668	14.9868	16.6436	--	--	--	--	--	--	Trichoderma harzianum	hypothetical protein THAR02_04072	PF00753.25	Lactamase_B	Metallo-beta-lactamase superfamily
M431DRAFT_498676	A1A102504.1	16.702	12.4229	20.9811	1.68891	0.756093	0.269488	1	0.597272	0.770056	1.06273	1.29701	GO:0016021,GO:0055085	cellular component|biological process	integral component of membrane|transmembrane transport	--	--	--	Trichoderma harzianum	hypothetical protein THAR02_01005	PF07690.14	MFS_1	Major Facilitator Superfamily
M431DRAFT_508119	A1A103805.1	10.7342	7.98434	13.4841	1.68882	0.756013	0.387935	1	0.758816	0.461214	1.25068	0.866892	--	--	--	--	--	--	Trichoderma harzianum	hypothetical protein THAR02_02030	PF12706.5	Lactamase_B_2	Beta-lactamase superfamily domain
M431DRAFT_182890	--	3.97842	2.96281	4.99403	1.68557	0.753238	0.676442	1	0.0663448	0.336041	0.410061	0.275615	--	--	--	--	--	--	--	--	--	--	--
M431DRAFT_502135	A1A112058.1	51.3392	38.241	64.4373	1.68503	0.752776	0.0516269	0.622806	2.27103	3.2352	4.60578	4.86467	--	--	--	--	--	--	Trichoderma virens Gv29-8	hypothetical protein TRIVIDRAFT_225981	--	--	--
M431DRAFT_83935	A1A111566.1	18.7111	13.9441	23.4781	1.68373	0.75166	0.240805	1	0.744935	0.654011	1.12548	1.28945	GO:0005215,GO:0005315,GO:0006817,GO:0016021,GO:0022857,GO:0055085	molecular function|molecular function|biological process|cellular component|molecular function|biological process	transporter activity|inorganic phosphate transmembrane transporter activity|phosphate ion transport|integral component of membrane|transmembrane transporter activity|transmembrane transport	--	--	--	Trichoderma harzianum	phosphate:H+ symporter	PF00083.22	Sugar_tr	Sugar (and other) transporter
M431DRAFT_502786	A1A109418.1	5.97098	4.44991	7.49204	1.68364	0.751583	0.566145	1	0.0577828	0.204871	0.238094	0.21004	GO:0046872	molecular function	metal ion binding	--	--	--	Trichoderma harzianum	hypothetical protein THAR02_05614	PF00642.22,PF01485.19	zf-CCCH|IBR	Zinc finger C-x8-C-x5-C-x3-H type (and similar)|"IBR domain, a half RING-finger domain"
M431DRAFT_73434	A1A109792.1	172.837	128.886	216.789	1.68203	0.7502	0.0349733	0.519391	2.988	6.01897	7.50044	7.91863	GO:0003824	molecular function	catalytic activity	--	--	--	Trichoderma virens Gv29-8	hypothetical protein TRIVIDRAFT_77430	PF00614.20	PLDc	Phospholipase D Active site motif
M431DRAFT_414518	A1A111918.1	83.6586	62.4126	104.905	1.68082	0.749167	0.103688	0.816234	0.517881	1.21491	1.34774	1.61357	GO:0005515	molecular function	protein binding	--	--	--	Trichoderma harzianum	ankyrin-1	PF12796.5	Ank_2	Ankyrin repeats (3 copies)
M431DRAFT_82923	A1A111303.1	1.99256	1.4871	2.49801	1.67979	0.748278	0.84883	1	0.0609106	0.123406	0.125491	0.18978	GO:0003824,GO:0008483,GO:0030170	molecular function|molecular function|molecular function	catalytic activity|transaminase activity|pyridoxal phosphate binding	--	--	--	Trichoderma harzianum	2,2-dialkylglycine decarboxylase (pyruvate)	PF00202.19	Aminotran_3	Aminotransferase class-III
M431DRAFT_81785	A1A105373.1	12.75	9.51699	15.9831	1.67943	0.74797	0.341242	1	0.797747	0.215501	0.93135	0.828517	GO:0016021,GO:0055085	cellular component|biological process	integral component of membrane|transmembrane transport	--	--	--	Trichoderma harzianum	hypothetical protein THAR02_02729	PF07690.14	MFS_1	Major Facilitator Superfamily
M431DRAFT_469080	--	3.98412	2.9742	4.99403	1.67912	0.747704	0.676286	1	0.218717	0.443127	0.675919	0.454307	--	--	--	--	--	--	--	--	--	--	--
M431DRAFT_91263	A1A101759.1	3.98362	2.9742	4.99304	1.67878	0.747417	0.6763	1	0.0823878	0.16692	0.297044	0.128348	GO:0003924,GO:0005525	molecular function|molecular function	GTPase activity|GTP binding	--	--	--	Trichoderma virens Gv29-8	hypothetical protein TRIVIDRAFT_50405	PF00350.21	Dynamin_N	Dynamin family
M431DRAFT_2084	A1A108475.1	1.99156	1.4871	2.49602	1.67845	0.747129	0.848859	1	0.0554595	0.112362	0.228521	0.0575986	--	--	--	--	--	--	Trichoderma harzianum	hypothetical protein THAR02_05435	--	--	--
M431DRAFT_127020	A1A101686.1	1.99106	1.4871	2.49503	1.67778	0.746554	0.853292	1	0.0814462	0.165012	0.419499	0	GO:0003824,GO:0050662	molecular function|molecular function	catalytic activity|coenzyme binding	--	--	--	Trichoderma virens Gv29-8	hypothetical protein TRIVIDRAFT_222457	PF01370.19	Epimerase	NAD dependent epimerase/dehydratase family
M431DRAFT_227966	--	7.97442	5.95979	9.98906	1.67608	0.745088	0.484691	1	0.688555	0.976521	1.56045	1.2872	--	--	--	--	--	--	--	--	--	--	--
M431DRAFT_5949	A1A104216.1	141.202	105.573	176.832	1.67498	0.744142	0.0488801	0.607405	15.5893	32.2612	38.7709	42.7895	--	--	--	--	--	--	Trichoderma harzianum	hypothetical protein THAR02_08457	--	--	--
M431DRAFT_485355	A1A107025.1	15.956	11.931	19.9811	1.67473	0.743926	0.289384	1	1.6247	1.94509	2.89085	3.22134	GO:0000981,GO:0003677,GO:0005634,GO:0006351,GO:0006355,GO:0008270	molecular function|molecular function|cellular component|biological process|biological process|molecular function	RNA polymerase II transcription factor activity, sequence-specific DNA binding|DNA binding|nucleus|transcription, DNA-templated|regulation of transcription, DNA-templated|zinc ion binding	--	--	--	Byssochlamys spectabilis No. 5	hypothetical protein AFLA_138530	PF00172.16,PF04082.16	Zn_clus|Fungal_trans	Fungal Zn(2)-Cys(6) binuclear cluster domain|Fungal specific transcription factor domain
M431DRAFT_91651	A1A101701.1	3.9913	2.98559	4.99702	1.67371	0.743053	0.67609	1	0.256812	0.260154	0.264549	0.622342	--	--	--	--	--	--	Trichoderma harzianum	short-chain dehydrogenase	PF00106.23	adh_short	short chain dehydrogenase
M431DRAFT_491191	A1A108570.1	397.825	297.748	497.902	1.67223	0.741771	0.0540406	0.632864	21.538	26.23	49.0231	32.5662	--	--	--	--	--	--	Trichoderma harzianum	hypothetical protein THAR02_05751	PF06966.10	DUF1295	Protein of unknown function (DUF1295)
M431DRAFT_501208	A1A107541.1	25.1456	18.829	31.4622	1.67094	0.740663	0.195334	0.974943	0.167766	0.368222	0.547262	0.362993	GO:0003824,GO:0008152,GO:0031177	molecular function|biological process|molecular function	catalytic activity|metabolic process|phosphopantetheine binding	--	--	--	Trichoderma virens Gv29-8	hypothetical protein TRIVIDRAFT_192365	PF00501.26,PF00550.23,PF00668.18	AMP-binding|PP-binding|Condensation	AMP-binding enzyme|Phosphopantetheine attachment site|Condensation domain
M431DRAFT_535522	A1A107598.1	5.98756	4.48407	7.49105	1.67059	0.740358	0.565772	1	0.20009	0.162155	0.371012	0.249369	GO:0003677,GO:0005634,GO:0006351,GO:0008270	molecular function|cellular component|biological process|molecular function	DNA binding|nucleus|transcription, DNA-templated|zinc ion binding	--	--	--	Trichoderma harzianum	fungal specific transcription factor	PF04082.16	Fungal_trans	Fungal specific transcription factor domain
M431DRAFT_524427	A1A106025.1	1.99875	1.49849	2.49901	1.66769	0.737848	0.848651	1	0.0780278	0.0395216	0.0401892	0.162075	GO:0003677,GO:0005634,GO:0006351,GO:0008270	molecular function|cellular component|biological process|molecular function	DNA binding|nucleus|transcription, DNA-templated|zinc ion binding	--	--	--	Trichoderma virens Gv29-8	hypothetical protein TRIVIDRAFT_12010, partial	PF04082.16	Fungal_trans	Fungal specific transcription factor domain
M431DRAFT_273597	A1A107767.1	9.99174	7.49243	12.491	1.66716	0.737388	0.420573	1	0.521772	0.264281	0.483742	0.867036	--	--	--	--	--	--	Trichoderma harzianum	hypothetical protein THAR02_04132	--	--	--
M431DRAFT_495549	A1A104275.1	1.99825	1.49849	2.49801	1.66702	0.737273	0.848665	1	0.0769397	0.0389705	0.0792575	0.119861	GO:0004553,GO:0005975	molecular function|biological process	hydrolase activity, hydrolyzing O-glycosyl compounds|carbohydrate metabolic process	--	--	--	Trichoderma virens Gv29-8	glycoside hydrolase family 3 protein, partial	PF00933.19,PF01915.20,PF14310.4	Glyco_hydro_3|Glyco_hydro_3_C|Fn3-like	Glycosyl hydrolase family 3 N terminal domain|Glycosyl hydrolase family 3 C-terminal domain|Fibronectin type III-like domain
M431DRAFT_507958	A1A103634.1	1.99825	1.49849	2.49801	1.66702	0.737273	0.848665	1	0.0704146	0.0356654	0.0725358	0.109696	--	--	--	--	--	--	Trichoderma virens Gv29-8	hypothetical protein TRIVIDRAFT_33293	--	--	--
M431DRAFT_92452	--	1.99825	1.49849	2.49801	1.66702	0.737273	0.848665	1	0.479095	0.242665	0.493528	0.746362	--	--	--	--	--	--	--	--	--	--	--
M431DRAFT_479635	A1A110701.1	3.996	2.99697	4.99503	1.66669	0.736986	0.675962	1	0.0770437	0.0390231	0.0992058	0.100019	GO:0003824,GO:0005515,GO:0009116	molecular function|molecular function|biological process	catalytic activity|protein binding|nucleoside metabolic process	--	--	--	Trichoderma harzianum	hypothetical protein THAR02_04370	PF05729.10	NACHT	NACHT domain
M431DRAFT_478011	A1A104492.1	14538.5	10904.3	18172.7	1.66656	0.736875	2.90994e-09	1.29481e-06	564.862	620.069	1043.53	976.43	GO:0003676	molecular function	nucleic acid binding	--	--	--	Trichoderma harzianum	hypothetical protein THAR02_06048	--	--	--
M431DRAFT_133058	A1A104670.1	2915.88	2187.02	3644.73	1.66653	0.736843	0.00012387	0.0103844	84.1287	121.453	180.771	168.829	GO:0016788	molecular function	hydrolase activity, acting on ester bonds	--	--	--	Trichoderma harzianum	hypothetical protein THAR02_06005	PF04185.12	Phosphoesterase	Phosphoesterase family
M431DRAFT_557412	A1A106887.1	3.9955	2.99697	4.99403	1.66636	0.736699	0.675975	1	0.151226	0.0765971	0.233673	0.157059	--	--	--	--	--	--	Trichoderma harzianum	hypothetical protein THAR02_08924	--	--	--
M431DRAFT_180915	--	5.99276	4.49546	7.49005	1.66614	0.736507	0.565656	1	0.757919	0.383891	1.30125	0.65596	--	--	--	--	--	--	--	--	--	--	--
M431DRAFT_557590	A1A106981.1	3.99351	2.99697	4.99005	1.66503	0.735549	0.78375	1	0.870417	0.440872	2.2416	0	GO:0006725,GO:0016853	biological process|molecular function	cellular aromatic compound metabolic process|isomerase activity	--	--	--	Trichoderma harzianum	hypothetical protein THAR02_03722	PF14552.4	Tautomerase_2	Tautomerase enzyme
M431DRAFT_514332	A1A103581.1	2810.32	2110.48	3510.17	1.66321	0.733971	2.49564e-08	9.31356e-06	71.9781	88.4172	129.399	143.276	GO:0003824,GO:0008152	molecular function|biological process	catalytic activity|metabolic process	--	--	--	Trichoderma harzianum	transketolase	PF00456.19,PF02779.22,PF02780.18	Transketolase_N|Transket_pyr|Transketolase_C	Transketolase, thiamine diphosphate binding domain|"Transketolase, pyrimidine binding domain"|"Transketolase, C-terminal domain"
M431DRAFT_513749	A1A107472.1	49.6052	37.28	61.9304	1.66122	0.732246	0.0620052	0.674346	3.69457	4.5132	7.83562	6.09418	--	--	--	--	--	--	Trichoderma harzianum	hypothetical protein THAR02_04940	--	--	--
M431DRAFT_11390	A1A112310.1	13.2086	9.92918	16.4881	1.66057	0.731676	0.351292	1	0.386524	0.587331	0.597252	1.05376	GO:0016491,GO:0055114,GO:0071949	molecular function|biological process|molecular function	oxidoreductase activity|oxidation-reduction process|FAD binding	--	--	--	Trichoderma harzianum	FAD binding domain-containing protein	PF01494.17,PF07976.10	FAD_binding_3|Phe_hydrox_dim	FAD binding domain|"Phenol hydroxylase, C-terminal dimerisation domain "
M431DRAFT_237944	A1A102689.1	30.8456	23.1992	38.492	1.6592	0.730485	0.69185	1	0.510341	2.95418	0.600817	5.22453	--	--	--	--	--	--	Trichoderma harzianum	hypothetical protein THAR02_05838	--	--	--
M431DRAFT_476497	A1A112066.1	26.4242	19.8811	32.9672	1.65821	0.72963	0.173474	0.950698	1.00808	1.24813	1.90382	1.91943	--	--	--	--	--	--	Trichoderma harzianum	hypothetical protein THAR02_01185	--	--	--
M431DRAFT_103121	A1A112107.1	13.2118	9.94057	16.4831	1.65816	0.729587	0.351254	1	0.264854	0.327923	0.515351	0.489013	GO:0004553,GO:0005975	molecular function|biological process	hydrolase activity, hydrolyzing O-glycosyl compounds|carbohydrate metabolic process	--	--	--	Trichoderma harzianum	beta-glucosidase K	PF00933.19,PF01915.20,PF07691.10,PF14310.4	Glyco_hydro_3|Glyco_hydro_3_C|PA14|Fn3-like	Glycosyl hydrolase family 3 N terminal domain|Glycosyl hydrolase family 3 C-terminal domain|PA14 domain|Fibronectin type III-like domain
M431DRAFT_144633	A1A100305.1	283.637	213.594	353.68	1.65585	0.727576	0.0820961	0.74637	3.50548	7.45985	8.36523	10.1101	GO:0005515,GO:0005524,GO:0008270	molecular function|molecular function|molecular function	protein binding|ATP binding|zinc ion binding	--	--	--	Trichoderma harzianum	hypothetical protein THAR02_00520	PF00176.21	SNF2_N	SNF2 family N-terminal domain
M431DRAFT_96757	A1A106049.1	2.00494	1.50987	2.5	1.65577	0.7275	0.875061	1	0.136176	0	0	0.235714	GO:0016021,GO:0055085	cellular component|biological process	integral component of membrane|transmembrane transport	--	--	--	Trichoderma harzianum	major facilitator superfamily transporter	PF07690.14	MFS_1	Major Facilitator Superfamily
M431DRAFT_413949	A1A111937.1	43.6642	32.887	54.4413	1.65541	0.727185	0.0797903	0.736933	2.62588	2.0849	4.31335	3.68535	--	--	--	--	--	--	Trichoderma harzianum	hypothetical protein THAR02_10344	--	--	--
M431DRAFT_496058	A1A100041.1	1554.47	1171.21	1937.72	1.65445	0.726353	0.190709	0.974921	24.0807	71.2033	73.556	86.4569	GO:0005524	molecular function	ATP binding	--	--	--	Trichoderma harzianum	hypothetical protein THAR02_11097	PF00004.27	AAA	ATPase family associated with various cellular activities (AAA)
M431DRAFT_297962	--	2.00394	1.50987	2.49801	1.65445	0.726352	0.848501	1	0.532273	0	0.365538	0.552803	--	--	--	--	--	--	--	--	--	--	--
M431DRAFT_82215	A1A105199.1	2.00394	1.50987	2.49801	1.65445	0.726352	0.848501	1	0.106102	0	0.0728658	0.110195	--	--	--	--	--	--	Trichoderma harzianum	hypothetical protein THAR02_00491	--	--	--
M431DRAFT_392122	A1A105362.1	242.045	182.394	301.696	1.65409	0.726035	0.000397071	0.0246974	4.79998	3.73492	7.30938	7.17665	GO:0005524,GO:0006810,GO:0016021,GO:0016887,GO:0042626,GO:0055085	molecular function|biological process|cellular component|molecular function|molecular function|biological process	ATP binding|transport|integral component of membrane|ATPase activity|ATPase activity, coupled to transmembrane movement of substances|transmembrane transport	--	--	--	Trichoderma harzianum	hypothetical protein THAR02_08363	PF00005.25,PF00664.21	ABC_tran|ABC_membrane	ABC transporter|ABC transporter transmembrane region
M431DRAFT_540746	A1A107228.1	2.00345	1.50987	2.49702	1.65379	0.725777	0.848516	1	0.126196	0	0.129997	0.0873753	GO:0003824,GO:0016491,GO:0016614,GO:0050660,GO:0055114	molecular function|molecular function|molecular function|molecular function|biological process	catalytic activity|oxidoreductase activity|oxidoreductase activity, acting on CH-OH group of donors|flavin adenine dinucleotide binding|oxidation-reduction process	--	--	--	Trichoderma harzianum	isoamyl alcohol oxidase	PF01565.21,PF08031.10	FAD_binding_4|BBE	FAD binding domain |Berberine and berberine like
M431DRAFT_480133	A1A105746.1	54250.2	40931.4	67569	1.65079	0.723154	8.99773e-05	0.00839474	4173.83	5727.82	7845.84	8845.53	--	--	--	--	--	--	Trichoderma harzianum	hypothetical protein THAR02_03429	PF10342.7	GPI-anchored	Ser-Thr-rich glycosyl-phosphatidyl-inositol-anchored membrane family
M431DRAFT_129296	A1A112273.1	7.21609	5.44511	8.98707	1.65049	0.722891	0.530012	1	0.15827	0.427545	0.706497	0.273958	GO:0016021,GO:0055085	cellular component|biological process	integral component of membrane|transmembrane transport	--	--	--	Trichoderma virens Gv29-8	hypothetical protein TRIVIDRAFT_149439	PF07690.14	MFS_1	Major Facilitator Superfamily
M431DRAFT_543285	A1A111685.1	1267.36	956.952	1577.77	1.64875	0.721369	0.000179333	0.0134721	30.4971	27.8382	54.0066	44.5182	--	--	--	--	--	--	Trichoderma harzianum	hypothetical protein THAR02_00159	PF04516.13	CP2	CP2 transcription factor
M431DRAFT_398595	--	9.2339	6.97776	11.4901	1.64667	0.719551	0.457065	1	0.910983	0.692128	1.17303	1.53745	--	--	--	--	--	--	--	--	--	--	--
M431DRAFT_504252	A1A109095.1	88.7457	67.0789	110.412	1.64601	0.718972	0.0709576	0.70939	16.8186	21.9466	25.8411	39.3756	GO:0003824,GO:0004190,GO:0005515,GO:0006508,GO:0009116	molecular function|molecular function|molecular function|biological process|biological process	catalytic activity|aspartic-type endopeptidase activity|protein binding|proteolysis|nucleoside metabolic process	--	--	--	Trichoderma harzianum	hypothetical protein THAR02_04043	PF01048.18,PF12796.5	PNP_UDP_1|Ank_2	Phosphorylase superfamily|Ankyrin repeats (3 copies)
M431DRAFT_354197	A1A110565.1	266.326	201.355	331.296	1.64533	0.718379	0.43113	1	4.1666	12.7878	8.71173	19.6229	GO:0008152,GO:0016491,GO:0016620,GO:0055114	biological process|molecular function|molecular function|biological process	metabolic process|oxidoreductase activity|oxidoreductase activity, acting on the aldehyde or oxo group of donors, NAD or NADP as acceptor|oxidation-reduction process	--	--	--	Trichoderma harzianum	aldehyde dehydrogenase (NAD+)	PF00171.20	Aldedh	Aldehyde dehydrogenase family
M431DRAFT_552	A1A109553.1	5.22652	3.95801	6.49503	1.64098	0.714561	0.624623	1	0.475103	1.44386	1.22354	1.97371	--	--	--	--	--	--	Trichoderma harzianum	hypothetical protein THAR02_07834	--	--	--
M431DRAFT_67504	A1A109803.1	416.875	315.721	518.03	1.64078	0.714386	0.00848334	0.225618	36.6508	56.5756	70.8653	85.1919	GO:0005515	molecular function	protein binding	--	--	--	Trichoderma harzianum	hypothetical protein THAR02_06128	PF00023.28,PF12796.5	Ank|Ank_2	Ankyrin repeat|Ankyrin repeats (3 copies)
M431DRAFT_95914	A1A102113.1	5.22602	3.95801	6.49403	1.64073	0.71434	0.624634	1	0.0726272	0.220717	0.224445	0.264	GO:0005524	molecular function	ATP binding	--	--	--	Trichoderma virens Gv29-8	hypothetical protein TRIVIDRAFT_193915	PF00176.21,PF00271.29	SNF2_N|Helicase_C	SNF2 family N-terminal domain|Helicase conserved C-terminal domain
M431DRAFT_480293	A1A104994.1	28.9463	21.9285	35.9642	1.64007	0.713757	0.160827	0.924296	2.55432	1.96654	3.78902	3.82009	--	--	--	--	--	--	Trichoderma harzianum	hypothetical protein THAR02_03512	PF04176.11	TIP41	TIP41-like family
M431DRAFT_479794	A1A110880.1	262.542	198.905	326.179	1.63987	0.713585	0.0163767	0.351655	7.00575	12.5297	16.076	16.5591	GO:0003824,GO:0008152	molecular function|biological process	catalytic activity|metabolic process	--	--	--	Trichoderma virens Gv29-8	hypothetical protein TRIVIDRAFT_209780	PF00501.26,PF13193.4	AMP-binding|AMP-binding_C	AMP-binding enzyme|AMP-binding enzyme C-terminal domain
M431DRAFT_528008	A1A108529.1	88.4634	67.0561	109.871	1.63849	0.712366	0.0541035	0.632864	1.99368	2.7637	4.68397	3.26934	GO:0016021,GO:0055085	cellular component|biological process	integral component of membrane|transmembrane transport	--	--	--	Trichoderma harzianum	hypothetical protein THAR02_11320	PF07690.14	MFS_1	Major Facilitator Superfamily
M431DRAFT_482628	A1A100386.1	7.23986	5.49066	8.98906	1.63716	0.711192	0.529551	1	1.7055	0.987252	2.7608	1.77128	GO:0008080	molecular function	N-acetyltransferase activity	--	--	--	Trichoderma harzianum	hypothetical protein THAR02_06228	PF13302.5	Acetyltransf_3	Acetyltransferase (GNAT) domain
M431DRAFT_98685	A1A101612.1	76.0439	57.6872	94.4005	1.63642	0.710545	0.0275484	0.457255	4.09358	4.59923	7.66708	6.87965	GO:0016491,GO:0055114	molecular function|biological process	oxidoreductase activity|oxidation-reduction process	--	--	--	Trichoderma harzianum	TfdA family Taurine catabolism dioxygenase TauD	PF02668.14	TauD	Taurine catabolism dioxygenase TauD, TfdA family
M431DRAFT_486654	A1A101414.1	5.23122	3.96939	6.49304	1.63578	0.709975	0.624514	1	0.160749	0.271401	0.38638	0.333899	GO:0016491,GO:0055114	molecular function|biological process	oxidoreductase activity|oxidation-reduction process	--	--	--	Trichoderma harzianum	hypothetical protein THAR02_05516	PF01266.22	DAO	FAD dependent oxidoreductase
M431DRAFT_496780	A1A101039.1	12.4758	9.47144	15.4801	1.6344	0.70876	0.378883	1	0.535099	0.394227	1.00222	0.555738	GO:0003677,GO:0005634,GO:0006351,GO:0008270	molecular function|cellular component|biological process|molecular function	DNA binding|nucleus|transcription, DNA-templated|zinc ion binding	--	--	--	Trichoderma harzianum	hypothetical protein THAR02_02317	PF04082.16	Fungal_trans	Fungal specific transcription factor domain
M431DRAFT_80451	A1A105069.1	76.9032	58.4068	95.3995	1.63336	0.707846	0.0386442	0.546318	3.99619	2.26699	5.54366	4.98039	--	--	--	--	--	--	Trichoderma harzianum	hypothetical protein THAR02_00184	PF12330.6	DUF3635	Domain of unknown function (DUF3635)
M431DRAFT_72955	A1A112097.1	41.8998	31.8463	51.9533	1.63138	0.70609	0.0964709	0.794658	2.38795	2.41903	3.61296	4.4176	--	--	--	--	--	--	Trichoderma atroviride IMI 206040	hypothetical protein TRIATDRAFT_80143	PF11951.6	Fungal_trans_2	Fungal specific transcription factor domain
M431DRAFT_512625	A1A105933.1	56.8081	43.1828	70.4334	1.63105	0.705801	0.056073	0.638968	3.20577	5.06225	6.50755	7.24637	--	--	--	--	--	--	Trichoderma virens Gv29-8	hypothetical protein TRIVIDRAFT_45683	--	--	--
M431DRAFT_380265	--	5.23592	3.98078	6.49105	1.6306	0.7054	0.624405	1	0.422314	0.427809	0.97883	0.438603	--	--	--	--	--	--	--	--	--	--	--
M431DRAFT_512671	--	37.8835	28.8037	46.9632	1.63046	0.705275	0.115522	0.841618	2.40052	3.44499	3.81229	5.92114	--	--	--	--	--	--	--	--	--	--	--
M431DRAFT_529109	A1A110979.1	13.7098	10.4325	16.9871	1.62829	0.703356	0.360421	1	1.15739	1.56327	1.72215	2.80475	GO:0004089,GO:0008270	molecular function|molecular function	carbonate dehydratase activity|zinc ion binding	--	--	--	Trichoderma virens Gv29-8	hypothetical protein TRIVIDRAFT_68765	PF00484.17	Pro_CA	Carbonic anhydrase
M431DRAFT_512290	A1A104398.1	13.7073	10.4325	16.9821	1.62781	0.702934	0.36045	1	0.583081	0.787558	1.20129	1.07657	--	--	--	--	--	--	Trichoderma harzianum	hypothetical protein THAR02_04214	PF16804.3	DUF5071	Domain of unknown function (DUF5071)
M431DRAFT_86023	A1A103646.1	183.499	139.673	227.324	1.62754	0.702692	0.247154	1	8.83586	21.0984	19.1793	30.3704	GO:0005506,GO:0016491,GO:0016705,GO:0031418,GO:0055114	molecular function|molecular function|molecular function|molecular function|biological process	iron ion binding|oxidoreductase activity|oxidoreductase activity, acting on paired donors, with incorporation or reduction of molecular oxygen|L-ascorbic acid binding|oxidation-reduction process	--	--	--	Trichoderma harzianum	hypothetical protein THAR02_02240	PF13640.4	2OG-FeII_Oxy_3	2OG-Fe(II) oxygenase superfamily
M431DRAFT_86216	A1A103808.1	37.0989	28.2435	45.9543	1.62707	0.702279	0.122424	0.851651	0.70193	1.54064	1.84786	1.86301	GO:0015079,GO:0016020,GO:0071805	molecular function|cellular component|biological process	potassium ion transmembrane transporter activity|membrane|potassium ion transmembrane transport	--	--	--	Trichoderma harzianum	hypothetical protein THAR02_02027	PF02705.14	K_trans	K+ potassium transporter
M431DRAFT_129678	A1A103312.1	8.47386	6.45169	10.496	1.62686	0.702094	0.605095	1	0.228537	0.370417	0.188337	0.806996	GO:0003824,GO:0008152,GO:0008484	molecular function|biological process|molecular function	catalytic activity|metabolic process|sulfuric ester hydrolase activity	K01130	ko00600	Sphingolipid metabolism	Trichoderma virens Gv29-8	hypothetical protein TRIVIDRAFT_195395	PF00884.21	Sulfatase	Sulfatase
M431DRAFT_510307	A1A101955.1	284.837	217.023	352.651	1.62495	0.700392	0.000350583	0.0225194	5.42546	7.77344	10.8382	11.0515	--	--	--	--	--	--	Trichoderma reesei RUT C-30	hypothetical protein M419DRAFT_74552	--	--	--
M431DRAFT_85124	A1A103310.1	3.22777	2.45952	3.99602	1.62472	0.700187	0.759395	1	0	0.975578	0.793646	0.800153	--	--	--	--	--	--	Trichoderma harzianum	SnodProt1	PF07249.10	Cerato-platanin	Cerato-platanin
M431DRAFT_81229	A1A105517.1	3.22727	2.45952	3.99503	1.62431	0.699828	0.759408	1	0	0.594179	0.604216	0.365502	GO:0003824	molecular function	catalytic activity	--	--	--	Trichoderma harzianum	hypothetical protein THAR02_00034	PF13714.4	PEP_mutase	Phosphoenolpyruvate phosphomutase
M431DRAFT_268809	--	15.7422	11.9993	19.4851	1.62385	0.699422	0.318783	1	1.20051	0.500759	1.09118	1.76021	--	--	--	--	--	--	--	--	--	--	--
M431DRAFT_8235	A1A106501.1	80.7397	61.5769	99.9025	1.6224	0.698133	0.026672	0.44785	5.06556	7.34505	10.027	10.5219	--	--	--	--	--	--	Trichoderma harzianum	hypothetical protein THAR02_07667	--	--	--
M431DRAFT_372395	--	16.9593	12.9375	20.9811	1.62172	0.697527	0.304565	1	1.21768	1.23352	1.8333	2.23745	--	--	--	--	--	--	--	--	--	--	--
M431DRAFT_123137	A1A102497.1	627.166	478.502	775.831	1.62137	0.697216	0.0901994	0.776426	30.6403	58.3719	63.4094	83.5925	--	--	--	--	--	--	Trichoderma virens Gv29-8	hypothetical protein TRIVIDRAFT_156612	--	--	--
M431DRAFT_527725	A1A108937.1	98.1702	74.9608	121.38	1.61924	0.695319	0.0164429	0.351934	1.18666	1.82319	2.46519	2.50594	GO:0005515	molecular function	protein binding	--	--	--	Trichoderma virens Gv29-8	hypothetical protein TRIVIDRAFT_207041	PF05729.10,PF13374.4,PF13424.4	NACHT|TPR_10|TPR_12	NACHT domain|Tetratricopeptide repeat|Tetratricopeptide repeat
M431DRAFT_508859	A1A100363.1	26.6671	20.373	32.9612	1.61788	0.694108	0.193792	0.974921	1.54862	2.00455	3.45643	2.41254	GO:0003824	molecular function	catalytic activity	--	--	--	Trichoderma harzianum	haloacetate dehalogenase	PF00561.18	Abhydrolase_1	alpha/beta hydrolase fold
M431DRAFT_92492	A1A106619.1	1106.55	845.426	1367.66	1.61772	0.693964	0.471389	1	27.2005	98.094	62.7647	142.906	--	--	--	--	--	--	Trichoderma harzianum	hypothetical protein THAR02_03070	PF10014.7	2OG-Fe_Oxy_2	2OG-Fe dioxygenase
M431DRAFT_125065	A1A102111.1	9.70139	7.41272	11.9901	1.6175	0.693763	0.469393	1	0.069792	0.282801	0.239648	0.338259	--	--	--	--	--	--	Trichoderma virens Gv29-8	hypothetical protein TRIVIDRAFT_213820	--	--	--
M431DRAFT_505665	--	3.23346	2.47091	3.99602	1.61723	0.693523	0.759245	1	0.20122	0.815354	0.829127	0.835925	--	--	--	--	--	--	--	--	--	--	--
M431DRAFT_490838	A1A109004.1	83.6866	63.9567	103.416	1.61698	0.693299	0.160964	0.924621	2.87677	5.62971	5.65746	8.35206	--	--	--	--	--	--	Glarea lozoyensis ATCC 20868	hypothetical protein GLAREA_10135	--	--	--
M431DRAFT_79136	A1A111265.1	57.8517	44.2691	71.4344	1.61364	0.690318	0.0584704	0.65174	5.72788	6.20723	9.05647	10.6525	--	--	--	--	--	--	Trichoderma harzianum	hypothetical protein THAR02_06505	--	--	--
M431DRAFT_504952	A1A104020.1	12.9447	9.90641	15.9831	1.61341	0.690113	0.388784	1	0.249932	0.590764	0.729474	0.648931	GO:0016021,GO:0055085	cellular component|biological process	integral component of membrane|transmembrane transport	--	--	--	Trichoderma harzianum	hypothetical protein THAR02_11238	PF07690.14	MFS_1	Major Facilitator Superfamily
M431DRAFT_310561	--	6.47213	4.9532	7.99105	1.61331	0.690023	0.581079	1	0.311354	0.735946	0.9622	0.754514	--	--	--	--	--	--	--	--	--	--	--
M431DRAFT_83894	A1A111800.1	64.3206	49.2337	79.4075	1.61287	0.689629	0.0471689	0.597812	4.94387	5.541	10.0773	7.21024	--	--	--	--	--	--	Trichoderma harzianum	hypothetical protein THAR02_09700	PF12311.6	DUF3632	Protein of unknown function (DUF3632)
M431DRAFT_497427	A1A101931.1	3.24065	2.4823	3.99901	1.61101	0.687967	0.759057	1	0.0412834	0.0627309	0.0212635	0.150065	GO:0003677,GO:0004525,GO:0005524,GO:0006396,GO:0016787,GO:0016891	molecular function|molecular function|molecular function|biological process|molecular function|molecular function	DNA binding|ribonuclease III activity|ATP binding|RNA processing|hydrolase activity|endoribonuclease activity, producing 5'-phosphomonoesters	K11592	ko05206	MicroRNAs in cancer	Trichoderma harzianum	hypothetical protein THAR02_10789	PF00271.29,PF00636.24,PF03368.12,PF04851.13	Helicase_C|Ribonuclease_3|Dicer_dimer|ResIII	Helicase conserved C-terminal domain|Ribonuclease III domain|Dicer dimerisation domain|"Type III restriction enzyme, res subunit"
M431DRAFT_101623	A1A102931.1	3.23966	2.4823	3.99702	1.61021	0.687249	0.759083	1	0.18941	0.287812	0.292674	0.491789	--	--	--	--	--	--	Penicillium expansum	Transcription factor, fungi	--	--	--
M431DRAFT_511859	A1A107437.1	196.022	150.211	241.834	1.60996	0.687029	0.450348	1	5.22318	21.9717	15.2296	29.146	--	--	--	--	--	--	Trichoderma harzianum	haloacid dehalogenase	--	--	--
M431DRAFT_89350	A1A100854.1	3.23916	2.4823	3.99602	1.60981	0.68689	0.759096	1	0.171724	0.260938	0.353794	0.356695	--	--	--	--	--	--	Trichoderma harzianum	hypothetical protein THAR02_08248	PF05368.11	NmrA	NmrA-like family
M431DRAFT_239520	--	3.23866	2.4823	3.99503	1.60941	0.686531	0.759109	1	0.126694	0.192514	0.326277	0.197371	--	--	--	--	--	--	--	--	--	--	--
M431DRAFT_422059	A1A103586.1	3.23866	2.4823	3.99503	1.60941	0.686531	0.759109	1	0.152304	0.231428	0.392229	0.237267	--	--	--	--	--	--	Trichoderma harzianum	hypothetical protein THAR02_09902	--	--	--
M431DRAFT_66832	A1A106076.1	9.71598	7.44689	11.9851	1.60941	0.686531	0.469169	1	0.319695	0.485783	0.823315	0.498039	--	--	--	--	--	--	Trichoderma harzianum	hypothetical protein THAR02_10037, partial	PF00024.24,PF14295.4	PAN_1|PAN_4	PAN domain|PAN domain
M431DRAFT_3375	A1A110986.1	9.71549	7.44689	11.9841	1.60928	0.686411	0.469177	1	0.868208	1.31926	2.38497	1.20226	--	--	--	--	--	--	Trichoderma atroviride IMI 206040	hypothetical protein TRIATDRAFT_90357	--	--	--
M431DRAFT_526230	A1A112056.1	9.72615	7.45827	11.994	1.60815	0.685403	0.507794	1	0.208147	0.240977	0.183786	0.555879	GO:0003677,GO:0006355,GO:0046872	molecular function|biological process|molecular function	DNA binding|regulation of transcription, DNA-templated|metal ion binding	--	--	--	Trichoderma harzianum	hypothetical protein THAR02_01190	PF05920.9	Homeobox_KN	Homeobox KN domain
M431DRAFT_102896	--	9.72516	7.45827	11.992	1.60788	0.685164	0.469029	1	0.932445	1.07952	1.09775	2.21351	--	--	--	--	--	--	--	--	--	--	--
M431DRAFT_502809	A1A109398.1	22.686	17.3988	27.9731	1.60776	0.685051	0.238745	1	2.07004	2.49016	3.59842	3.89666	--	--	--	--	--	--	Trichoderma virens Gv29-8	hypothetical protein TRIVIDRAFT_191221	--	--	--
M431DRAFT_72525	A1A109343.1	92.4146	70.9117	113.917	1.60647	0.683894	0.256282	1	6.36298	11.9892	10.8807	19.1644	--	--	--	--	--	--	Trichoderma harzianum	hypothetical protein THAR02_03657	--	--	--
M431DRAFT_99579	A1A107666.1	6.48252	4.97598	7.98906	1.60553	0.683046	0.580871	1	0.389429	0.394496	0.882552	0.404449	GO:0003824,GO:0005975	molecular function|biological process	catalytic activity|carbohydrate metabolic process	K00616	ko00030	Pentose phosphate pathway	Trichoderma harzianum	transaldolase	PF00923.17	TAL_FSA	Transaldolase/Fructose-6-phosphate aldolase
M431DRAFT_503015	A1A109219.1	467.072	358.642	575.503	1.60467	0.68228	0.0732885	0.718775	10.1955	18.0646	19.9671	26.2505	--	--	--	--	--	--	Trichoderma harzianum	hypothetical protein THAR02_02015	--	--	--
M431DRAFT_495690	A1A104132.1	56.7654	43.6064	69.9244	1.60354	0.681256	0.118769	0.845665	0.694667	1.50794	1.94233	1.64905	--	--	--	--	--	--	Trichoderma harzianum	hypothetical protein THAR02_11369	PF05729.10	NACHT	NACHT domain
M431DRAFT_509210	A1A100624.1	190.166	146.089	234.243	1.60343	0.681163	0.00231769	0.0940819	13.3235	17.2635	27.4498	22.6333	GO:0016021	cellular component	integral component of membrane	K05770	ko04080,ko04214,ko04979,ko05166	Neuroactive ligand-receptor interaction|Apoptosis - fly|Cholesterol metabolism|Human T-cell leukemia virus 1 infection	Trichoderma harzianum	TspO/MBR family protein	PF03073.13	TspO_MBR	TspO/MBR family
M431DRAFT_490558	--	9.73655	7.48105	11.992	1.60299	0.680765	0.468855	1	1.52712	1.03133	1.39833	2.81959	--	--	--	--	--	--	--	--	--	--	--
M431DRAFT_175973	--	3.24485	2.49368	3.99602	1.60246	0.680287	0.758947	1	0.405301	0.273717	0.556681	0.561245	--	--	--	--	--	--	--	--	--	--	--
M431DRAFT_351679	--	3.24435	2.49368	3.99503	1.60206	0.679928	0.75896	1	0.447741	0.302378	0.768715	0.465011	--	--	--	--	--	--	--	--	--	--	--
M431DRAFT_502087	A1A102768.1	6.48871	4.98736	7.99005	1.60206	0.679928	0.580747	1	0.706765	0.477308	1.21343	0.734025	--	--	--	--	--	--	Trichoderma harzianum	hypothetical protein THAR02_08985	PF11807.6	DUF3328	Domain of unknown function (DUF3328)
M431DRAFT_495127	A1A102939.1	124.179	95.5274	152.831	1.59987	0.67795	0.00964523	0.243106	12.2538	12.6746	22.5884	18.2189	--	--	--	--	--	--	Trichoderma harzianum	FAS1 domain-containing protein precursor	--	--	--
M431DRAFT_241882	A1A102528.1	53.5882	41.238	65.9383	1.59897	0.677144	0.0739708	0.721558	1.20543	1.59423	2.13856	2.4343	--	--	--	--	--	--	Trichoderma harzianum	hypothetical protein THAR02_00985	PF04547.10	Anoctamin	Calcium-activated chloride channel
M431DRAFT_96209	A1A101942.1	722.342	556.077	888.607	1.59799	0.67626	1.33425e-05	0.00190659	11.6713	14.9043	21.8112	21.5737	GO:0005515	molecular function	protein binding	--	--	--	Trichoderma harzianum	hypothetical protein THAR02_03360	PF00168.28	C2	C2 domain
M431DRAFT_509340	A1A100486.1	4.46968	3.44333	5.49602	1.59614	0.674584	0.696077	1	0	0.275645	0.160172	0.2826	--	--	--	--	--	--	Trichoderma harzianum	amidase	PF01425.19	Amidase	Amidase
M431DRAFT_11496	A1A102828.1	3.25154	2.50507	3.99801	1.59597	0.674432	0.758772	1	0.394549	0.0999208	0.203217	0.614651	--	--	--	--	--	--	Trichoderma harzianum	MGS207 protein	PF14027.4	DUF4243	Protein of unknown function (DUF4243)
M431DRAFT_428113	--	7.71823	5.9484	9.48807	1.59506	0.673613	0.543364	1	0.797375	1.6155	2.46419	1.44923	--	--	--	--	--	--	--	--	--	--	--
M431DRAFT_72372	A1A109885.1	716.471	552.292	880.649	1.59453	0.673134	0.000181841	0.0134854	16.3445	23.0376	30.9943	33.1102	GO:0005524	molecular function	ATP binding	--	--	--	Trichoderma harzianum	hypothetical protein THAR02_03441	PF00176.21,PF00271.29	SNF2_N|Helicase_C	SNF2 family N-terminal domain|Helicase conserved C-terminal domain
M431DRAFT_123959	A1A107415.1	3.24955	2.50507	3.99403	1.59438	0.672996	0.758824	1	0.495759	0.125553	0.766041	0.257441	GO:0003677,GO:0003700,GO:0006281,GO:0006355,GO:0008168,GO:0008270,GO:0043565	molecular function|molecular function|biological process|biological process|molecular function|molecular function|molecular function	DNA binding|transcription factor activity, sequence-specific DNA binding|DNA repair|regulation of transcription, DNA-templated|methyltransferase activity|zinc ion binding|sequence-specific DNA binding	--	--	--	Trichoderma harzianum	AraC family transcriptional regulator	PF00165.21,PF02805.14	HTH_AraC|Ada_Zn_binding	Bacterial regulatory helix-turn-helix proteins, AraC family|Metal binding domain of Ada
M431DRAFT_78374	A1A110910.1	1680.56	1295.91	2065.21	1.59363	0.67232	0.0630096	0.678732	90.7524	155.368	173.59	226.265	--	--	--	--	--	--	Trichoderma harzianum	hypothetical protein THAR02_03551	--	--	--
M431DRAFT_505607	A1A110643.1	3602.12	2778.27	4425.98	1.59307	0.67181	2.18553e-07	5.61876e-05	230.596	287.683	431.086	412.536	--	--	--	--	--	--	Trichoderma harzianum	DNase1 protein	--	--	--
M431DRAFT_142270	A1A103108.1	61.7991	47.6669	75.9314	1.59296	0.671708	0.0586448	0.65174	1.70512	2.52453	3.10764	3.76882	--	--	--	--	--	--	Trichoderma harzianum	hypothetical protein THAR02_07403	PF00144.22	Beta-lactamase	Beta-lactamase
M431DRAFT_488679	A1A112144.1	7.72442	5.95979	9.48906	1.59218	0.671005	0.543254	1	0.334579	0.474507	0.758249	0.555975	GO:0000981,GO:0005634,GO:0006355,GO:0008270	molecular function|cellular component|biological process|molecular function	RNA polymerase II transcription factor activity, sequence-specific DNA binding|nucleus|regulation of transcription, DNA-templated|zinc ion binding	--	--	--	Trichoderma harzianum	hypothetical protein THAR02_05717	PF00172.16	Zn_clus	Fungal Zn(2)-Cys(6) binuclear cluster domain
M431DRAFT_358606	A1A110693.1	411.564	317.618	505.51	1.59157	0.670448	0.000141053	0.0115734	20.3582	24.9761	35.7749	37.9704	--	--	--	--	--	--	Trichoderma harzianum	hypothetical protein THAR02_10182	PF06172.9	Cupin_5	Cupin superfamily (DUF985)
M431DRAFT_476913	A1A109632.1	380.724	293.849	467.598	1.59129	0.670194	0.0486746	0.606228	16.9141	26.5876	30.3412	40.2819	GO:0046872	molecular function	metal ion binding	--	--	--	Trichoderma harzianum	50S ribosomal protein L11	PF12171.6	zf-C2H2_jaz	Zinc-finger double-stranded RNA-binding
M431DRAFT_513270	A1A101641.1	4.47587	3.45472	5.49702	1.59116	0.670082	0.692998	1	0.110204	0.66983	0.340572	0.91564	GO:0008152,GO:0016787	biological process|molecular function	metabolic process|hydrolase activity	--	--	--	Trichoderma harzianum	hypothetical protein THAR02_06929	PF13419.4	HAD_2	Haloacid dehalogenase-like hydrolase
M431DRAFT_498376	--	12.2065	9.42589	14.9871	1.58999	0.669018	0.41952	1	1.04473	1.81427	1.99866	2.63506	--	--	--	--	--	--	--	--	--	--	--
M431DRAFT_125515	A1A105909.1	7.73111	5.97117	9.49105	1.58948	0.668553	0.543135	1	0.554116	0.561326	0.856212	0.959147	--	--	--	--	--	--	Trichoderma harzianum	hypothetical protein THAR02_05026	--	--	--
M431DRAFT_494382	A1A111942.1	3310	2558.71	4061.29	1.58724	0.666523	2.94394e-07	7.24647e-05	215.746	232.948	377.46	351.129	--	--	--	--	--	--	Trichoderma harzianum	hypothetical protein THAR02_10517	--	--	--
M431DRAFT_11405	A1A112291.1	35.846	27.7288	43.9632	1.58547	0.66491	0.250612	1	0.340372	0.862004	0.810822	1.12678	GO:0005524,GO:0006810,GO:0016021,GO:0016887,GO:0042626,GO:0055085	molecular function|biological process|cellular component|molecular function|molecular function|biological process	ATP binding|transport|integral component of membrane|ATPase activity|ATPase activity, coupled to transmembrane movement of substances|transmembrane transport	--	--	--	Trichoderma harzianum	multidrug resistance protein 3	PF00005.25,PF00664.21	ABC_tran|ABC_membrane	ABC transporter|ABC transporter transmembrane region
M431DRAFT_509829	A1A107204.1	50.8966	39.3729	62.4204	1.58537	0.664817	0.216682	1	1.4112	1.08011	2.58437	1.46563	--	--	--	--	--	--	Trichoderma harzianum	atypical/ABC1/ABC1-A protein kinase	PF03109.14	ABC1	ABC1 family
M431DRAFT_14404	A1A111158.1	8.96113	6.93221	10.9901	1.58536	0.664812	0.510132	1	0.292621	0.741072	0.753591	0.911723	GO:0008168,GO:0032259	molecular function|biological process	methyltransferase activity|methylation	--	--	--	Trichoderma harzianum	acetyl esterase	PF01728.17	FtsJ	FtsJ-like methyltransferase
M431DRAFT_478943	A1A103958.1	4.48057	3.4661	5.49503	1.58536	0.664812	0.69289	1	0.268926	0.681064	0.692569	0.837897	--	--	--	--	--	--	Trichoderma harzianum	hypothetical protein THAR02_06919	--	--	--
M431DRAFT_507889	A1A103241.1	4.48007	3.4661	5.49403	1.58507	0.664551	0.692901	1	0.161814	0.409798	0.500065	0.420137	--	--	--	--	--	--	Trichoderma harzianum	hypothetical protein THAR02_06105	--	--	--
M431DRAFT_76610	A1A104682.1	513.715	397.509	629.921	1.58467	0.664184	0.000461023	0.0276351	34.2858	44.6553	58.7298	69.0799	GO:0005525	molecular function	GTP binding	--	--	--	Trichoderma harzianum	cytochrome P450	PF01926.21	MMR_HSR1	50S ribosome-binding GTPase
M431DRAFT_481479	A1A111864.1	933.183	722.111	1144.25	1.5846	0.664116	6.22735e-05	0.00621071	33.9117	33.5574	59.5865	49.8546	--	--	--	--	--	--	Trichoderma harzianum	hypothetical protein THAR02_00926	PF00339.27,PF02752.20	Arrestin_N|Arrestin_C	Arrestin (or S-antigen), N-terminal domain|"Arrestin (or S-antigen), C-terminal domain"
M431DRAFT_11968	A1A104487.1	32.6056	25.2351	39.9761	1.58415	0.663704	0.489128	1	5.61485	16.6262	10.6781	25.12	--	--	--	--	--	--	Trichoderma atroviride IMI 206040	hypothetical protein TRIATDRAFT_52977, partial	PF13668.4	Ferritin_2	Ferritin-like domain
M431DRAFT_505877	A1A110940.1	138.971	107.609	170.334	1.5829	0.662572	0.0467074	0.59458	2.36342	4.44183	5.34975	5.6197	--	--	--	--	--	--	Trichoderma harzianum	clock-controlled gene-9 protein	PF00534.18	Glycos_transf_1	Glycosyl transferases group 1
M431DRAFT_498450	A1A102737.1	8.96682	6.94359	10.9901	1.58276	0.662444	0.510041	1	0.317441	0.578829	0.654007	0.791243	GO:0016747	molecular function	transferase activity, transferring acyl groups other than amino-acyl groups	--	--	--	Trichoderma harzianum	hypothetical protein THAR02_08193	PF02458.13	Transferase	Transferase family
M431DRAFT_119054	A1A100870.1	37.0901	28.724	45.4562	1.58252	0.662221	0.16814	0.938353	0.84475	2.06385	2.25228	2.42557	--	--	--	--	--	--	Trichoderma harzianum	hypothetical protein THAR02_07144	PF04678.11	MCU	Mitochondrial calcium uniporter
M431DRAFT_4555	A1A111567.1	67.6879	52.4265	82.9493	1.5822	0.661933	0.486442	1	0.647867	2.12641	1.36146	3.09514	GO:0000166,GO:0016021,GO:0046872	molecular function|cellular component|molecular function	nucleotide binding|integral component of membrane|metal ion binding	--	--	--	Trichoderma harzianum	hypothetical protein THAR02_05494	PF00122.18,PF00689.19,PF00690.24,PF00702.24,PF13246.4	E1-E2_ATPase|Cation_ATPase_C|Cation_ATPase_N|Hydrolase|Cation_ATPase	E1-E2 ATPase|"Cation transporting ATPase, C-terminus"|"Cation transporter/ATPase, N-terminus"|haloacid dehalogenase-like hydrolase|Cation transport ATPase (P-type)
M431DRAFT_99286	A1A106414.1	30.1646	23.37	36.9592	1.58148	0.661276	0.1871	0.972696	2.20048	2.53308	4.22443	3.42803	GO:0005215,GO:0006810,GO:0016020	molecular function|biological process|cellular component	transporter activity|transport|membrane	--	--	--	Trichoderma atroviride IMI 206040	hypothetical protein TRIATDRAFT_31598	PF00230.18	MIP	Major intrinsic protein
M431DRAFT_310800	--	4.48626	3.47749	5.49503	1.58017	0.66008	0.692759	1	0.333189	0.450033	0.572044	0.692081	--	--	--	--	--	--	--	--	--	--	--
M431DRAFT_96879	A1A106086.1	4.48626	3.47749	5.49503	1.58017	0.66008	0.692759	1	0.169344	0.22873	0.290742	0.351751	GO:0004497,GO:0005506,GO:0016705,GO:0016712,GO:0020037,GO:0055114	molecular function|molecular function|molecular function|molecular function|molecular function|biological process	monooxygenase activity|iron ion binding|oxidoreductase activity, acting on paired donors, with incorporation or reduction of molecular oxygen|oxidoreductase activity, acting on paired donors, with incorporation or reduction of molecular oxygen, reduced flavin or flavoprotein as one donor, and incorporation of one atom of oxygen|heme binding|oxidation-reduction process	--	--	--	Trichoderma harzianum	hypothetical protein THAR02_03288	PF00067.20	p450	Cytochrome P450
M431DRAFT_21236	A1A107640.1	33.4436	25.932	40.9552	1.57933	0.659314	0.163146	0.928645	2.46154	1.68919	3.68084	3.05128	GO:0016491,GO:0055114	molecular function|biological process	oxidoreductase activity|oxidation-reduction process	K06912	ko00361	Chlorocyclohexane and chlorobenzene degradation	Trichoderma harzianum	alpha-ketoglutarate-dependent 2	PF02668.14	TauD	Taurine catabolism dioxygenase TauD, TfdA family
M431DRAFT_503431	A1A110107.1	245.164	190.105	300.224	1.57925	0.65924	0.00126415	0.0635866	8.10264	8.03796	12.0227	14.0834	--	--	--	--	--	--	Nectria haematococca mpVI 77-13-4	predicted protein	--	--	--
M431DRAFT_77495	A1A110922.1	46.101	35.7587	56.4433	1.57845	0.658508	0.106017	0.822954	4.75103	6.73799	9.29889	9.21066	--	--	--	--	--	--	Trichoderma harzianum	DOPA 4,5-dioxygenase	PF08883.9	DOPA_dioxygen	Dopa 4,5-dioxygenase family
M431DRAFT_216051	--	38.3523	29.7534	46.9513	1.57801	0.658111	0.140975	0.891483	2.8597	5.37997	6.87363	6.36428	--	--	--	--	--	--	--	--	--	--	--
M431DRAFT_3196	A1A110778.1	8.97871	6.96637	10.991	1.57773	0.65785	0.509853	1	0.601034	0.608855	0.796037	1.15926	--	--	--	--	--	--	Trichoderma harzianum	hypothetical protein THAR02_03103	--	--	--
M431DRAFT_96776	A1A106034.1	8.97771	6.96637	10.9891	1.57744	0.657589	0.509869	1	0.674132	0.682905	1.09126	1.10021	GO:0003824	molecular function	catalytic activity	--	--	--	Trichoderma harzianum	hypothetical protein THAR02_08702	PF03328.12	HpcH_HpaI	HpcH/HpaI aldolase/citrate lyase family
M431DRAFT_338894	A1A103991.1	48.5776	37.7149	59.4403	1.57604	0.656306	0.0991757	0.802914	0.665782	1.09307	1.41898	1.40677	GO:0008270	molecular function	zinc ion binding	--	--	--	Trichoderma harzianum	hypothetical protein THAR02_04699	PF02891.18	zf-MIZ	MIZ/SP-RING zinc finger
M431DRAFT_508280	A1A102909.1	3621.46	2812.09	4430.83	1.57564	0.655934	0.000381751	0.0238728	158.773	217.28	284.865	320.207	GO:0008270,GO:0016491,GO:0055114	molecular function|molecular function|biological process	zinc ion binding|oxidoreductase activity|oxidation-reduction process	--	--	--	Trichoderma harzianum	D-xylulose reductase A	PF00107.24,PF08240.10	ADH_zinc_N|ADH_N	Zinc-binding dehydrogenase|Alcohol dehydrogenase GroES-like domain
M431DRAFT_274086	A1A107814.1	100.422	77.9805	122.864	1.57557	0.655874	0.0221539	0.410077	3.30845	4.62102	7.07443	5.67471	--	--	--	--	--	--	Trichoderma harzianum	hypothetical protein THAR02_06273	--	--	--
M431DRAFT_513293	A1A101618.1	10.2067	7.9274	12.4861	1.57505	0.6554	0.480368	1	0.267078	0.595219	0.770347	0.610236	--	--	--	--	--	--	Trichoderma atroviride IMI 206040	hypothetical protein TRIATDRAFT_314032	--	--	--
M431DRAFT_504176	A1A109017.1	4.49146	3.48888	5.49403	1.57473	0.655102	0.69264	1	0.19403	0.147416	0.299812	0.251892	--	--	--	--	--	--	Trichoderma harzianum	hypothetical protein THAR02_09923	PF13622.4	4HBT_3	Thioesterase-like superfamily
M431DRAFT_511917	--	4.49096	3.48888	5.49304	1.57444	0.654841	0.692652	1	0.647867	0.492224	1.16792	0.672856	--	--	--	--	--	--	--	--	--	--	--
M431DRAFT_82245	A1A110271.1	33.9027	26.3442	41.4612	1.57383	0.654276	0.166679	0.936981	1.15957	1.41938	1.94107	2.20788	GO:0003824	molecular function	catalytic activity	--	--	--	Trichoderma harzianum	hypothetical protein THAR02_04285	PF03663.12	Glyco_hydro_76	Glycosyl hydrolase family 76
M431DRAFT_85730	A1A103298.1	283.963	220.719	347.207	1.57307	0.653582	0.113718	0.83957	1.77401	3.20108	3.36937	4.6061	GO:0003824,GO:0008152,GO:0016740	molecular function|biological process|molecular function	catalytic activity|metabolic process|transferase activity	--	--	--	Torrubiella hemipterigena	hypothetical protein VHEMI07293	PF00109.24,PF00550.23,PF00698.19,PF02801.20,PF08242.10,PF16073.3	ketoacyl-synt|PP-binding|Acyl_transf_1|Ketoacyl-synt_C|Methyltransf_12|SAT	Beta-ketoacyl synthase, N-terminal domain|Phosphopantetheine attachment site|Acyl transferase domain|"Beta-ketoacyl synthase, C-terminal domain"|Methyltransferase domain|Starter unit:ACP transacylase in aflatoxin biosynthesis
M431DRAFT_309334	A1A108597.1	3415.56	2655.46	4175.67	1.57249	0.653047	5.00315e-07	0.000115763	285.023	345.22	525.551	487.277	--	--	--	--	--	--	Trichoderma harzianum	hypothetical protein THAR02_04663	PF01172.16	SBDS	Shwachman-Bodian-Diamond syndrome (SBDS) protein
M431DRAFT_1097	A1A109978.1	5.72247	4.44991	6.99503	1.57195	0.652553	0.639585	1	0.084588	0.299911	0.217841	0.395328	--	--	--	--	--	--	Trichoderma virens Gv29-8	hypothetical protein TRIVIDRAFT_224066	--	--	--
M431DRAFT_86254	A1A109858.1	4.50013	3.50026	5.5	1.57131	0.651968	0.806329	1	1.21821	0.493626	0	2.78344	--	--	--	--	--	--	Trichoderma harzianum	hypothetical protein THAR02_09539	--	--	--
M431DRAFT_476680	A1A109917.1	343.726	267.368	420.084	1.57118	0.651851	0.029556	0.472513	14.781	26.2033	32.4723	33.1302	--	--	--	--	--	--	Trichoderma virens Gv29-8	hypothetical protein TRIVIDRAFT_209285	--	--	--
M431DRAFT_498734	A1A102424.1	10.2181	7.95018	12.4861	1.57054	0.651261	0.480205	1	0.427287	0.556518	0.880319	0.69735	GO:0003824	molecular function	catalytic activity	--	--	--	Verticillium alfalfae VaMs.102	3-carboxy-cis,cis-muconate cycloisomerase	PF00206.18,PF10397.7	Lyase_1|ADSL_C	Lyase|Adenylosuccinate lyase C-terminus
M431DRAFT_133758	--	4.49864	3.50026	5.49702	1.57046	0.651185	0.692476	1	0.526592	0.213378	0.325473	0.875045	--	--	--	--	--	--	--	--	--	--	--
M431DRAFT_504493	A1A108537.1	290.321	225.969	354.673	1.56957	0.650367	0.00367918	0.128983	5.96201	8.50016	10.691	12.4822	GO:0003677,GO:0005634,GO:0006351,GO:0008270	molecular function|cellular component|biological process|molecular function	DNA binding|nucleus|transcription, DNA-templated|zinc ion binding	--	--	--	Trichoderma harzianum	fungal specific transcription factor	PF04082.16	Fungal_trans	Fungal specific transcription factor domain
M431DRAFT_77647	A1A111193.1	1035.73	806.284	1265.18	1.56915	0.64998	8.46709e-06	0.0013605	20.5723	24.9009	38.14	34.7809	GO:0004519,GO:0006289,GO:0009411	molecular function|biological process|biological process	endonuclease activity|nucleotide-excision repair|response to UV	--	--	--	Trichoderma harzianum	UV-damage endonuclease	PF03851.12	UvdE	UV-endonuclease UvdE
M431DRAFT_79939	A1A105609.1	22.4949	17.5127	27.4771	1.56898	0.649829	0.326843	1	2.68536	0.941645	2.44708	3.43254	GO:0010181,GO:0016491,GO:0055114	molecular function|molecular function|biological process	FMN binding|oxidoreductase activity|oxidation-reduction process	--	--	--	Trichoderma harzianum	hypothetical protein THAR02_00792	PF12900.5	Pyridox_ox_2	Pyridoxamine 5'-phosphate oxidase
M431DRAFT_310442	--	15.952	12.4229	19.4811	1.56817	0.649078	0.359141	1	1.01808	1.3126	1.81147	1.92245	--	--	--	--	--	--	--	--	--	--	--
M431DRAFT_96230	A1A102072.1	30.6791	23.8961	37.4622	1.56771	0.648662	0.190914	0.974921	2.79472	2.6046	4.37595	4.29573	--	--	--	--	--	--	Trichoderma harzianum	hypothetical protein THAR02_04253	PF12511.6	DUF3716	Protein of unknown function (DUF3716)
M431DRAFT_85845	A1A103746.1	5.72717	4.4613	6.99304	1.56749	0.648456	0.63949	1	0.313255	0.634662	0.752946	0.75912	--	--	--	--	--	--	Trichoderma harzianum	hypothetical protein THAR02_05965	--	--	--
M431DRAFT_93113	A1A102691.1	12.6873	9.88363	15.491	1.56734	0.648322	0.572552	1	0.169427	0.686529	0.392696	0.967793	GO:0004252,GO:0006508,GO:0008236	molecular function|biological process|molecular function	serine-type endopeptidase activity|proteolysis|serine-type peptidase activity	--	--	--	Trichoderma harzianum	Pro-kumamolisin	PF09286.9	Pro-kuma_activ	Pro-kumamolisin, activation domain
M431DRAFT_509409	A1A101245.1	15.9597	12.4342	19.4851	1.56705	0.648051	0.359066	1	1.16882	1.2827	1.50504	2.4278	--	--	--	--	--	--	Trichoderma harzianum	hypothetical protein THAR02_05681	PF13472.4	Lipase_GDSL_2	GDSL-like Lipase/Acylhydrolase family
M431DRAFT_484141	A1A101996.1	17.1912	13.3953	20.9871	1.56675	0.647776	0.418992	1	1.00022	1.72249	1.33945	3.01251	GO:0008152,GO:0016846	biological process|molecular function	metabolic process|carbon-sulfur lyase activity	--	--	--	Trichoderma reesei QM6a	predicted protein	--	--	--
M431DRAFT_127335	A1A101086.1	262.315	204.418	320.213	1.56646	0.647507	0.0491987	0.610708	11.6136	19.7098	22.451	27.5693	--	--	--	--	--	--	Trichoderma harzianum	cyanamide hydratase	PF01966.20	HD	HD domain
M431DRAFT_520551	A1A104290.1	53.6183	41.7982	65.4383	1.56558	0.646695	0.0869034	0.764551	2.41221	2.4436	3.66815	4.11577	GO:0016307,GO:0046488	molecular function|biological process	phosphatidylinositol phosphate kinase activity|phosphatidylinositol metabolic process	--	--	--	Trichoderma harzianum	hypothetical protein THAR02_04407	PF01504.16	PIP5K	Phosphatidylinositol-4-phosphate 5-Kinase
M431DRAFT_105085	A1A110113.1	4.50433	3.51165	5.49702	1.56536	0.646499	0.692346	1	0.346931	0.0585743	0.178691	0.480417	GO:0016788	molecular function	hydrolase activity, acting on ester bonds	--	--	--	Trichoderma harzianum	acetyl esterase	PF00657.20	Lipase_GDSL	GDSL-like Lipase/Acylhydrolase
M431DRAFT_270898	A1A101501.1	221.888	172.995	270.78	1.56524	0.646388	0.198624	0.979166	7.28887	14.8311	14.3049	20.948	GO:0008237	molecular function	metallopeptidase activity	--	--	--	Trichoderma harzianum	hypothetical protein THAR02_07366	--	--	--
M431DRAFT_145749	A1A101217.1	79.4288	61.9321	96.9254	1.56503	0.646187	0.279493	1	2.29067	5.11696	4.53785	7.25908	GO:0008168,GO:0008171	molecular function|molecular function	methyltransferase activity|O-methyltransferase activity	--	--	--	Trichoderma harzianum	hypothetical protein THAR02_07227	PF00891.16	Methyltransf_2	O-methyltransferase
M431DRAFT_86034	A1A102934.1	439.343	342.716	535.97	1.56389	0.645138	0.000199449	0.0143318	13.9172	19.4459	26.3493	26.9143	--	--	--	--	--	--	Trichoderma harzianum	hypothetical protein THAR02_09516	PF04791.14	LMBR1	LMBR1-like membrane protein
M431DRAFT_79686	A1A110826.1	357.565	279.01	436.119	1.56309	0.644405	0.00386574	0.133103	13.2864	14.7148	19.5596	25.2292	GO:0000981,GO:0003677,GO:0005634,GO:0006351,GO:0006355,GO:0008270	molecular function|molecular function|cellular component|biological process|biological process|molecular function	RNA polymerase II transcription factor activity, sequence-specific DNA binding|DNA binding|nucleus|transcription, DNA-templated|regulation of transcription, DNA-templated|zinc ion binding	--	--	--	Trichoderma harzianum	transcriptional activator xlnR	PF00172.16,PF04082.16	Zn_clus|Fungal_trans	Fungal Zn(2)-Cys(6) binuclear cluster domain|Fungal specific transcription factor domain
M431DRAFT_515479	A1A110078.1	51.6	40.2656	62.9344	1.56298	0.644301	0.0945607	0.791586	1.35919	1.63736	2.49753	2.2891	--	--	--	--	--	--	Trichoderma harzianum	hypothetical protein THAR02_08999	PF12657.5,PF12660.5	TFIIIC_delta|zf-TFIIIC	Transcription factor IIIC subunit delta N-term|Putative zinc-finger of transcription factor IIIC complex
M431DRAFT_485709	A1A108300.1	4521.6	3528.77	5514.43	1.5627	0.644044	4.97179e-07	0.000115763	89.571	108.873	160.235	156.705	GO:0003824	molecular function	catalytic activity	--	--	--	Trichoderma harzianum	hypothetical protein THAR02_00274	PF03200.14	Glyco_hydro_63	Glycosyl hydrolase family 63 C-terminal domain
M431DRAFT_376317	--	11.4724	8.95676	13.9881	1.56173	0.643148	0.453222	1	0.691524	0.700523	0.949808	1.27679	--	--	--	--	--	--	--	--	--	--	--
M431DRAFT_510959	A1A106616.1	36.8862	28.8151	44.9572	1.5602	0.641727	0.15771	0.920439	1.72416	2.30551	3.0549	3.36645	GO:0008152,GO:0016787	biological process|molecular function	metabolic process|hydrolase activity	--	--	--	Trichoderma harzianum	haloacid dehalogenase	PF13419.4	HAD_2	Haloacid dehalogenase-like hydrolase
M431DRAFT_81895	A1A105528.1	5.73955	4.48407	6.99503	1.55997	0.64152	0.639239	1	0.35722	0.289495	0.367981	0.667797	--	--	--	--	--	--	Trichoderma harzianum	hypothetical protein THAR02_00779	--	--	--
M431DRAFT_503558	A1A104701.1	109.09	85.2907	132.889	1.55807	0.639756	0.149926	0.90742	3.0183	5.70748	5.80389	8.04578	--	--	--	--	--	--	Trichoderma harzianum	hypothetical protein THAR02_07742	--	--	--
M431DRAFT_513728	A1A107531.1	84.4906	66.0837	102.898	1.55708	0.638842	0.0383614	0.544544	4.20345	5.50623	7.68963	7.75267	--	--	--	--	--	--	Exophiala sideris	hypothetical protein PV11_06076	--	--	--
M431DRAFT_430	A1A109700.1	21.7321	16.998	26.4662	1.55701	0.638782	0.381634	1	2.20693	0.93152	3.22067	1.81454	GO:0003824	molecular function	catalytic activity	--	--	--	Trichoderma harzianum	hypothetical protein THAR02_09068	PF00561.18	Abhydrolase_1	alpha/beta hydrolase fold
M431DRAFT_9844	A1A101517.1	470.738	368.5	572.975	1.55488	0.636807	0.0058573	0.176466	17.3859	24.8172	30.7023	36.2889	--	--	--	--	--	--	Trichoderma harzianum	hypothetical protein THAR02_05100	--	--	--
M431DRAFT_471321	--	15.1904	11.8968	18.4841	1.5537	0.635711	0.385947	1	0.730147	1.4793	1.50429	1.99056	--	--	--	--	--	--	--	--	--	--	--
M431DRAFT_101951	A1A107547.1	40.6436	31.8349	49.4523	1.5534	0.635429	0.14119	0.891607	2.86913	3.09398	4.57635	4.90224	--	--	--	--	--	--	Torrubiella hemipterigena	hypothetical protein VHEMI08231	PF11807.6	DUF3328	Domain of unknown function (DUF3328)
M431DRAFT_86552	A1A104271.1	72.2631	56.6237	87.9025	1.5524	0.6345	0.0549926	0.636847	2.6882	3.74438	5.65376	4.53682	GO:0016020,GO:0016021,GO:0022857,GO:0022891,GO:0055085	cellular component|cellular component|molecular function|molecular function|biological process	membrane|integral component of membrane|transmembrane transporter activity|substrate-specific transmembrane transporter activity|transmembrane transport	--	--	--	Trichoderma harzianum	lactose permease	PF00083.22	Sugar_tr	Sugar (and other) transporter
M431DRAFT_508619	A1A103244.1	20.9339	16.4036	25.4642	1.55235	0.634454	0.419339	1	0.918895	1.11702	2.27178	0.954338	GO:0003824,GO:0008152	molecular function|biological process	catalytic activity|metabolic process	--	--	--	Trichoderma harzianum	hypothetical protein THAR02_03683	PF00378.18	ECH_1	Enoyl-CoA hydratase/isomerase
M431DRAFT_263352	A1A102149.1	33.6837	26.4011	40.9662	1.55168	0.633833	0.180042	0.96168	1.73551	1.45497	2.09603	2.98336	GO:0000981,GO:0003676,GO:0005634,GO:0006355,GO:0008270,GO:0046872	molecular function|molecular function|cellular component|biological process|molecular function|molecular function	RNA polymerase II transcription factor activity, sequence-specific DNA binding|nucleic acid binding|nucleus|regulation of transcription, DNA-templated|zinc ion binding|metal ion binding	--	--	--	Exophiala mesophila	hypothetical protein, variant 3	PF00172.16,PF12874.5,PF13912.4	Zn_clus|zf-met|zf-C2H2_6	Fungal Zn(2)-Cys(6) binuclear cluster domain|Zinc-finger of C2H2 type|C2H2-type zinc finger
M431DRAFT_509509	A1A100698.1	119.954	94.0289	145.879	1.55142	0.633593	0.0320912	0.493771	1.66455	1.7406	2.24938	3.16009	--	--	--	--	--	--	Trichoderma harzianum	hypothetical protein THAR02_05307	PF05729.10	NACHT	NACHT domain
M431DRAFT_514460	A1A112163.1	6.98516	5.47927	8.49105	1.54967	0.631959	0.594325	1	0.362367	0.305902	0.559924	0.501791	--	--	--	--	--	--	Trichoderma harzianum	hypothetical protein THAR02_05718	--	--	--
M431DRAFT_527925	A1A108427.1	6.98516	5.47927	8.49105	1.54967	0.631959	0.594325	1	0.57395	0.484515	0.88686	0.794783	--	--	--	--	--	--	Oidiodendron maius Zn	hypothetical protein OIDMADRAFT_169633	PF11807.6	DUF3328	Domain of unknown function (DUF3328)
M431DRAFT_116346	A1A103120.1	23.4274	18.3826	28.4722	1.54886	0.631207	0.271429	1	0.67637	0.899287	1.2193	1.27321	GO:0004499,GO:0016491,GO:0050660,GO:0050661,GO:0055114	molecular function|molecular function|molecular function|molecular function|biological process	N,N-dimethylaniline monooxygenase activity|oxidoreductase activity|flavin adenine dinucleotide binding|NADP binding|oxidation-reduction process	--	--	--	Trichoderma harzianum	4-hydroxyacetophenone monooxygenase	PF00743.17	FMO-like	Flavin-binding monooxygenase-like
M431DRAFT_394963	A1A105477.1	39.0537	30.6461	47.4612	1.54869	0.631046	0.412557	1	0.520478	1.98733	1.60847	2.32854	GO:0000166	molecular function	nucleotide binding	--	--	--	Trichoderma harzianum	hypothetical protein THAR02_00001	--	--	--
M431DRAFT_99218	A1A106417.1	130.717	102.587	158.848	1.54842	0.630796	0.119097	0.846855	6.79684	14.3872	15.9887	17.3841	GO:0016787	molecular function	hydrolase activity	--	--	--	Trichoderma harzianum	hypothetical protein THAR02_08850	PF00293.26	NUDIX	NUDIX domain
M431DRAFT_8988	A1A107368.1	57.558	45.1846	69.9314	1.54768	0.630109	0.0861775	0.761641	0.903021	1.33507	1.73474	1.79966	GO:0016787,GO:0044237	molecular function|biological process	hydrolase activity|cellular metabolic process	--	--	--	Trichoderma virens Gv29-8	hypothetical protein TRIVIDRAFT_79440	PF00293.26,PF01008.15	NUDIX|IF-2B	NUDIX domain|Initiation factor 2 subunit family
M431DRAFT_92717	A1A106574.1	393.957	309.319	478.594	1.54725	0.629708	0.296969	1	9.01057	25.4473	22.9519	31.1937	--	--	--	--	--	--	Trichoderma harzianum	hypothetical protein THAR02_10700	--	--	--
M431DRAFT_93338	A1A102643.1	54.3159	42.6795	65.9523	1.54529	0.627878	0.265822	1	1.88141	3.06097	2.81903	4.97375	GO:0004497,GO:0005506,GO:0016705,GO:0020037,GO:0055114	molecular function|molecular function|molecular function|molecular function|biological process	monooxygenase activity|iron ion binding|oxidoreductase activity, acting on paired donors, with incorporation or reduction of molecular oxygen|heme binding|oxidation-reduction process	--	--	--	Trichoderma harzianum	cytochrome P450 6A1	PF00067.20	p450	Cytochrome P450
M431DRAFT_119156	--	101.644	79.9026	123.385	1.54419	0.626849	0.028335	0.462518	5.97089	9.65823	11.5079	13.1025	--	--	--	--	--	--	--	--	--	--	--
M431DRAFT_514236	A1A103653.1	6.99754	5.50204	8.49304	1.54362	0.626313	0.594102	1	0.784573	0.298044	0.707183	1.01854	--	--	--	--	--	--	Trichoderma harzianum	hypothetical protein THAR02_02997	PF00300.20	His_Phos_1	Histidine phosphatase superfamily (branch 1)
M431DRAFT_505718	A1A110754.1	23.8721	18.7721	28.9722	1.54336	0.626079	0.419524	1	0.383737	1.72152	1.58119	1.70802	--	--	--	--	--	--	Trichoderma harzianum	hypothetical protein THAR02_06957	--	--	--
M431DRAFT_131849	A1A109263.1	9.46847	7.44689	11.4901	1.54293	0.625677	0.521294	1	0.19667	0.298843	0.337657	0.442553	GO:0004100,GO:0006031	molecular function|biological process	chitin synthase activity|chitin biosynthetic process	--	--	--	Trichoderma harzianum	chitin synthase 3	PF01644.15,PF08407.9	Chitin_synth_1|Chitin_synth_1N	Chitin synthase|Chitin synthase N-terminal
M431DRAFT_75816	A1A108384.1	589.903	463.971	715.836	1.54285	0.625595	0.00161744	0.0739611	54.5455	74.4141	94.3065	108.886	--	--	--	--	--	--	Nectria haematococca mpVI 77-13-4	hypothetical protein NECHADRAFT_78555	--	--	--
M431DRAFT_381925	--	8.23126	6.47446	9.98807	1.54269	0.625444	0.555443	1	0.528358	0.458772	0.933042	0.627128	--	--	--	--	--	--	--	--	--	--	--
M431DRAFT_513700	A1A103454.1	8304.36	6532.32	10076.4	1.54255	0.625313	0.0181202	0.370376	135.506	224.423	283.842	282.085	GO:0005524	molecular function	ATP binding	--	--	--	Trichoderma harzianum	hypothetical protein THAR02_08494	PF00004.27	AAA	ATPase family associated with various cellular activities (AAA)
M431DRAFT_467279	A1A107842.1	9.46698	7.44689	11.4871	1.54253	0.625302	0.521316	1	0.326822	0.496613	0.729447	0.565714	--	--	--	--	--	--	Trichoderma harzianum	hypothetical protein THAR02_09033	--	--	--
M431DRAFT_107796	A1A108533.1	411.309	323.587	499.031	1.54219	0.624976	0.00036861	0.0232477	23.3295	21.8152	33.5599	37.7777	--	--	--	--	--	--	Trichoderma harzianum	hypothetical protein THAR02_08039	--	--	--
M431DRAFT_134915	A1A108477.1	34.1766	26.8931	41.4602	1.54167	0.624494	0.183525	0.969497	1.11163	0.970768	1.57947	1.71185	GO:0005515	molecular function	protein binding	--	--	--	Trichoderma harzianum	hypothetical protein THAR02_05436	PF05729.10,PF12796.5	NACHT|Ank_2	NACHT domain|Ankyrin repeats (3 copies)
M431DRAFT_498464	A1A102722.1	8.23944	6.48585	9.99304	1.54074	0.623627	0.555311	1	0.750162	0.474953	0.676166	1.26603	GO:0046872	molecular function	metal ion binding	--	--	--	Trichoderma virens Gv29-8	hypothetical protein TRIVIDRAFT_46187	PF12874.5	zf-met	Zinc-finger of C2H2 type
M431DRAFT_89273	A1A100711.1	27.6035	21.7349	33.4722	1.54002	0.622949	0.457062	1	0.393189	1.79237	1.41762	1.99073	--	--	--	--	--	--	Trichoderma harzianum	hypothetical protein THAR02_09221	PF14033.4	DUF4246	Protein of unknown function (DUF4246)
M431DRAFT_202755	--	9.47986	7.46966	11.4901	1.53823	0.621271	0.521126	1	0.798306	0.707607	1.02794	1.34728	--	--	--	--	--	--	--	--	--	--	--
M431DRAFT_511747	A1A107242.1	79.9325	62.9842	96.8807	1.53817	0.621217	0.250153	1	1.14194	2.10794	3.1369	1.95029	GO:0005515,GO:0008270	molecular function|molecular function	protein binding|zinc ion binding	--	--	--	Trichoderma harzianum	dihydroxyacid dehydratase	--	--	--
M431DRAFT_156640	A1A100892.1	305.832	241.022	370.643	1.5378	0.620867	0.00117605	0.0599369	6.08622	7.74262	10.4687	11.2602	GO:0046872	molecular function	metal ion binding	--	--	--	Trichoderma harzianum	hypothetical protein THAR02_08020	PF00642.22,PF01485.19	zf-CCCH|IBR	Zinc finger C-x8-C-x5-C-x3-H type (and similar)|"IBR domain, a half RING-finger domain"
M431DRAFT_509719	A1A100987.1	387.437	305.411	469.462	1.53715	0.620256	0.0197631	0.388885	42.6158	46.0774	79.9652	59.4597	--	--	--	--	--	--	Trichoderma virens Gv29-8	hypothetical protein TRIVIDRAFT_111900	--	--	--
M431DRAFT_495818	A1A100286.1	5741.64	4528.42	6954.87	1.53583	0.619016	1.04371e-06	0.000211836	78.2135	89.673	135.226	128.424	GO:0003824,GO:0004134,GO:0004135,GO:0005975,GO:0005978	molecular function|molecular function|molecular function|biological process|biological process	catalytic activity|4-alpha-glucanotransferase activity|amylo-alpha-1,6-glucosidase activity|carbohydrate metabolic process|glycogen biosynthetic process	K01196	ko00500	Starch and sucrose metabolism	Trichoderma harzianum	hypothetical protein THAR02_06801	PF06202.12,PF14699.4,PF14701.4,PF14702.4	GDE_C|hGDE_N|hDGE_amylase|hGDE_central	Amylo-alpha-1,6-glucosidase |N-terminal domain from the human glycogen debranching enzyme|"Glycogen debranching enzyme, glucanotransferase domain "|Central domain of human glycogen debranching enzyme
M431DRAFT_98795	A1A101156.1	10.727	8.46486	12.9891	1.53447	0.61774	0.490487	1	0.676928	0.609543	0.85228	1.17173	GO:0000049,GO:0002098,GO:0034227	molecular function|biological process|biological process	tRNA binding|tRNA wobble uridine modification|tRNA thio-modification	K14169	ko04122	Sulfur relay system	Trichoderma harzianum	hypothetical protein THAR02_11386	PF10288.7	CTU2	Cytoplasmic tRNA 2-thiolation protein 2
M431DRAFT_3629	A1A105758.1	4744.83	3744.46	5745.21	1.53432	0.617603	0.00177323	0.0785997	125.25	167.636	211.475	247.542	--	--	--	--	--	--	Trichoderma harzianum	hypothetical protein THAR02_08108	--	--	--
M431DRAFT_20983	A1A101014.1	3980.92	3142.46	4819.38	1.53364	0.616955	1.57336e-06	0.000303369	238.235	233.071	354.595	385.695	GO:0004601	molecular function	peroxidase activity	--	--	--	Trichoderma harzianum	hypothetical protein THAR02_08640	PF01328.15	Peroxidase_2	Peroxidase, family 2
M431DRAFT_78090	A1A110742.1	119.666	94.4866	144.846	1.53298	0.616336	0.0205159	0.393651	8.38417	9.43697	14.8744	13.0613	GO:0006281,GO:0017108,GO:0033557	biological process|molecular function|cellular component	DNA repair|5'-flap endonuclease activity|Slx1-Slx4 complex	K15078	ko03460	Fanconi anemia pathway	Trichoderma harzianum	hypothetical protein THAR02_10101	PF01541.22	GIY-YIG	GIY-YIG catalytic domain
M431DRAFT_125610	A1A105940.1	28.8738	22.7984	34.9493	1.53297	0.61633	0.518996	1	0.798741	1.67221	2.79753	1.05076	GO:0016021,GO:0055085	cellular component|biological process	integral component of membrane|transmembrane transport	--	--	--	Trichoderma harzianum	major facilitator superfamily transporter	PF07690.14	MFS_1	Major Facilitator Superfamily
M431DRAFT_8638	A1A102496.1	498.709	393.922	603.496	1.53202	0.615434	0.226105	1	4.94133	10.8489	10.2818	14.3326	--	--	--	--	--	--	Trichoderma harzianum	hypothetical protein THAR02_01012	PF06985.9	HET	Heterokaryon incompatibility protein (HET)
M431DRAFT_489892	A1A110029.1	162.671	128.542	196.801	1.53103	0.6145	0.0154267	0.337374	3.77066	6.07336	7.7685	7.59722	--	--	--	--	--	--	Trichoderma harzianum	hypothetical protein THAR02_00658	--	--	--
M431DRAFT_129815	A1A107560.1	18.1677	14.3563	21.9791	1.53097	0.614447	0.356178	1	0.447156	1.18906	1.20914	1.33516	--	--	--	--	--	--	Trichoderma harzianum	hypothetical protein THAR02_07769	--	--	--
M431DRAFT_509803	A1A108041.1	653.118	516.443	789.794	1.5293	0.612868	0.0210637	0.398179	29.5201	42.9305	50.5637	62.5381	GO:0003824,GO:0009116	molecular function|biological process	catalytic activity|nucleoside metabolic process	--	--	--	Trichoderma harzianum	hypothetical protein THAR02_03899	PF01048.18	PNP_UDP_1	Phosphorylase superfamily
M431DRAFT_2610	A1A111087.1	138.397	109.437	167.357	1.52925	0.612822	0.0147905	0.326548	6.97977	7.46708	9.67631	12.9398	GO:0003824,GO:0008483,GO:0030170	molecular function|molecular function|molecular function	catalytic activity|transaminase activity|pyridoxal phosphate binding	K01845	ko00860	Porphyrin and chlorophyll metabolism	Trichoderma harzianum	hypothetical protein THAR02_09742	PF00202.19	Aminotran_3	Aminotransferase class-III
M431DRAFT_61590	A1A109884.1	264.386	209.084	319.688	1.52899	0.612578	0.00223474	0.0920061	5.66884	8.07247	10.4779	10.9676	--	--	--	--	--	--	Trichoderma harzianum	NACHT domain-containing protein	PF05729.10,PF08624.8	NACHT|CRC_subunit	NACHT domain|Chromatin remodelling complex Rsc7/Swp82 subunit
M431DRAFT_71600	A1A109378.1	558.188	441.441	674.935	1.52894	0.612529	0.235957	1	25.3897	57.0114	53.6311	74.5378	--	--	--	--	--	--	Trichoderma harzianum	hypothetical protein THAR02_03330	--	--	--
M431DRAFT_89415	A1A101285.1	14.4591	11.4391	17.4791	1.52802	0.611664	0.414777	1	1.38136	1.52654	2.71658	1.8259	GO:0005515,GO:0008270	molecular function|molecular function	protein binding|zinc ion binding	--	--	--	Trichoderma virens Gv29-8	hypothetical protein TRIVIDRAFT_111712	--	--	--
M431DRAFT_506302	A1A105844.1	11.9815	9.48282	14.4801	1.52698	0.610684	0.462747	1	0.748521	0.442319	1.28512	0.583044	GO:0000981,GO:0003677,GO:0005634,GO:0006351,GO:0006355,GO:0008270	molecular function|molecular function|cellular component|biological process|biological process|molecular function	RNA polymerase II transcription factor activity, sequence-specific DNA binding|DNA binding|nucleus|transcription, DNA-templated|regulation of transcription, DNA-templated|zinc ion binding	--	--	--	Trichoderma harzianum	hypothetical protein THAR02_07203	PF00172.16,PF04082.16	Zn_clus|Fungal_trans	Fungal Zn(2)-Cys(6) binuclear cluster domain|Fungal specific transcription factor domain
M431DRAFT_84855	A1A102853.1	15.7067	12.4342	18.9791	1.52636	0.610093	0.393596	1	0.977354	1.07258	1.76189	1.43799	GO:0055085	biological process	transmembrane transport	K15109	ko04714	Thermogenesis	Trichoderma harzianum	hypothetical protein THAR02_01085	PF00153.25	Mito_carr	Mitochondrial carrier protein
M431DRAFT_830	A1A109218.1	124.902	98.9046	150.9	1.52571	0.609478	0.489428	1	2.06501	7.00327	4.67064	9.37125	--	--	--	--	--	--	Trichoderma harzianum	hypothetical protein THAR02_02016	--	--	--
M431DRAFT_99243	A1A106618.1	13.2316	10.478	15.9851	1.52558	0.60936	0.437575	1	0.52268	0.325835	0.62126	0.709868	--	--	--	--	--	--	Trichoderma harzianum	hypothetical protein THAR02_02129	PF03747.12	ADP_ribosyl_GH	ADP-ribosylglycohydrolase
M431DRAFT_100004	A1A103462.1	1.2419	0.983808	1.5	1.52469	0.608513	0.998179	1	0	0.119081	0	0.183128	GO:0004497,GO:0005506,GO:0016705,GO:0020037,GO:0055114	molecular function|molecular function|molecular function|molecular function|biological process	monooxygenase activity|iron ion binding|oxidoreductase activity, acting on paired donors, with incorporation or reduction of molecular oxygen|heme binding|oxidation-reduction process	--	--	--	Trichoderma harzianum	ent-kaurene oxidase	PF00067.20	p450	Cytochrome P450
M431DRAFT_20976	A1A100954.1	1.2419	0.983808	1.5	1.52469	0.608513	0.998179	1	0	0.0453924	0	0.0698064	GO:0005975,GO:0016301,GO:0031177	biological process|molecular function|molecular function	carbohydrate metabolic process|kinase activity|phosphopantetheine binding	--	--	--	Trichoderma harzianum	male sterility protein	PF00550.23,PF01202.20,PF07993.10	PP-binding|SKI|NAD_binding_4	Phosphopantetheine attachment site|Shikimate kinase|Male sterility protein
M431DRAFT_355318	--	1.2419	0.983808	1.5	1.52469	0.608513	0.998179	1	0	0.137838	0	0.211974	--	--	--	--	--	--	--	--	--	--	--
M431DRAFT_476466	A1A112029.1	1.2419	0.983808	1.5	1.52469	0.608513	0.998179	1	0	0.0899599	0	0.138344	--	--	--	--	--	--	Trichoderma harzianum	hypothetical protein THAR02_01211	PF06985.9	HET	Heterokaryon incompatibility protein (HET)
M431DRAFT_297782	A1A108998.1	2226.25	1763.79	2688.72	1.5244	0.608237	5.04716e-06	0.000858685	57.0536	53.3719	89.3072	83.1232	--	--	--	--	--	--	Trichoderma harzianum	hypothetical protein THAR02_09449, partial	PF05730.9	CFEM	CFEM domain
M431DRAFT_239199	--	2.48331	1.96762	2.99901	1.52418	0.608035	0.864607	1	0	0.443695	0.112797	0.568611	--	--	--	--	--	--	--	--	--	--	--
M431DRAFT_129314	A1A112268.1	1.24141	0.983808	1.49901	1.52368	0.607556	0.998179	1	0	0.134625	0.0684497	0.138022	GO:0016491,GO:0055114	molecular function|biological process	oxidoreductase activity|oxidation-reduction process	--	--	--	Trichoderma harzianum	hypothetical protein THAR02_02957	PF00890.22	FAD_binding_2	FAD binding domain
M431DRAFT_144395	A1A104134.1	1.24141	0.983808	1.49901	1.52368	0.607556	0.998179	1	0	0.0622352	0.0316432	0.0638053	GO:0000981,GO:0005634,GO:0006355,GO:0008270	molecular function|cellular component|biological process|molecular function	RNA polymerase II transcription factor activity, sequence-specific DNA binding|nucleus|regulation of transcription, DNA-templated|zinc ion binding	--	--	--	Trichoderma harzianum	hypothetical protein THAR02_09995	PF00172.16	Zn_clus	Fungal Zn(2)-Cys(6) binuclear cluster domain
M431DRAFT_460922	--	1.24141	0.983808	1.49901	1.52368	0.607556	0.998179	1	0	0.338404	0.17206	0.346942	--	--	--	--	--	--	--	--	--	--	--
M431DRAFT_93335	A1A102420.1	1.24141	0.983808	1.49901	1.52368	0.607556	0.998179	1	0	0.140864	0.0716217	0.144418	--	--	--	--	--	--	Trichoderma harzianum	hypothetical protein THAR02_05918	--	--	--
M431DRAFT_352916	A1A110511.1	62.4745	49.5206	75.4284	1.52317	0.607078	0.222033	1	1.03249	2.56071	2.64064	2.92113	--	--	--	--	--	--	Trichoderma harzianum	hypothetical protein THAR02_09821	--	--	--
M431DRAFT_214311	A1A101797.1	1.24091	0.983808	1.49801	1.52267	0.606599	0.998179	1	0	0.0937569	0.0953406	0.0480612	--	--	--	--	--	--	Trichoderma harzianum	hypothetical protein THAR02_01048	--	--	--
M431DRAFT_363292	--	1.24091	0.983808	1.49801	1.52267	0.606599	0.998179	1	0	0.258601	0.262969	0.132563	--	--	--	--	--	--	--	--	--	--	--
M431DRAFT_478843	A1A108793.1	1.24091	0.983808	1.49801	1.52267	0.606599	0.998179	1	0	0.157798	0.160464	0.0808898	--	--	--	--	--	--	Trichoderma harzianum	hypothetical protein THAR02_11147	--	--	--
M431DRAFT_110725	A1A110926.1	20.6899	16.4036	24.9761	1.5226	0.606534	0.323329	1	0.811885	0.986939	1.33815	1.46155	GO:0003824	molecular function	catalytic activity	--	--	--	Trichoderma harzianum	CoA-transferase family III	PF02515.15	CoA_transf_3	CoA-transferase family III
M431DRAFT_511551	A1A102769.1	53.8003	42.6681	64.9324	1.5218	0.605778	0.110741	0.83113	1.14263	1.95327	2.50123	2.29923	GO:0000981,GO:0003677,GO:0005634,GO:0006351,GO:0006355,GO:0008270	molecular function|molecular function|cellular component|biological process|biological process|molecular function	RNA polymerase II transcription factor activity, sequence-specific DNA binding|DNA binding|nucleus|transcription, DNA-templated|regulation of transcription, DNA-templated|zinc ion binding	--	--	--	Colletotrichum fioriniae PJ7	hypothetical protein CFIO01_01923	PF00172.16,PF04082.16	Zn_clus|Fungal_trans	Fungal Zn(2)-Cys(6) binuclear cluster domain|Fungal specific transcription factor domain
M431DRAFT_458678	--	1.24041	0.983808	1.49702	1.52165	0.605641	0.998179	1	0	0.229487	0.350045	0	--	--	--	--	--	--	--	--	--	--	--
M431DRAFT_547507	A1A103882.1	39.3489	31.2405	47.4572	1.51909	0.603211	0.172794	0.948985	1.52588	2.88069	3.07224	3.74573	GO:0005515	molecular function	protein binding	--	--	--	Trichoderma harzianum	hypothetical protein THAR02_10334	--	--	--
M431DRAFT_90781	A1A101845.1	6.20974	4.93043	7.48906	1.51895	0.603072	0.71012	1	0.0655314	0.597458	0.742561	0.272236	GO:0008270,GO:0016491,GO:0055114	molecular function|molecular function|biological process	zinc ion binding|oxidoreductase activity|oxidation-reduction process	--	--	--	Trichoderma harzianum	alcohol dehydrogenase GroES-like domain-containing protein	PF08240.10	ADH_N	Alcohol dehydrogenase GroES-like domain
M431DRAFT_533901	A1A107322.1	13.6706	10.8561	16.4851	1.51852	0.602661	0.533164	1	0.235156	1.5087	1.2112	1.46536	GO:0016491,GO:0055114,GO:0071949	molecular function|biological process|molecular function	oxidoreductase activity|oxidation-reduction process|FAD binding	--	--	--	Rhinocladiella mackenziei CBS 650.93	hypothetical protein Z518_06135	PF01494.17	FAD_binding_3	FAD binding domain
M431DRAFT_504210	A1A109067.1	62.5686	49.7028	75.4344	1.51771	0.601894	0.0879683	0.769487	4.02545	4.98402	6.08185	7.89691	GO:0005506,GO:0006633,GO:0016491,GO:0055114	molecular function|biological process|molecular function|biological process	iron ion binding|fatty acid biosynthetic process|oxidoreductase activity|oxidation-reduction process	--	--	--	Trichoderma harzianum	oxidoreductase	PF04116.11	FA_hydroxylase	Fatty acid hydroxylase superfamily
M431DRAFT_73355	A1A110119.1	110.661	87.9438	133.378	1.51662	0.600863	0.029071	0.469069	8.06976	10.6166	13.279	15.6736	--	--	--	--	--	--	Trichoderma harzianum	hypothetical protein THAR02_00588	--	--	--
M431DRAFT_155037	A1A106384.1	69.2238	55.0341	83.4135	1.51567	0.599955	0.104622	0.819915	3.17044	6.16984	7.47731	6.93206	GO:0006807,GO:0016810	biological process|molecular function	nitrogen compound metabolic process|hydrolase activity, acting on carbon-nitrogen (but not peptide) bonds	--	--	--	Trichoderma harzianum	hypothetical protein THAR02_06463	PF00795.20	CN_hydrolase	Carbon-nitrogen hydrolase
M431DRAFT_487406	A1A106387.1	2.489	1.979	2.99901	1.51541	0.59971	0.862371	1	0.0652315	0.198241	0.0671966	0.338738	GO:0003824,GO:0010181,GO:0016491,GO:0055114	molecular function|molecular function|molecular function|biological process	catalytic activity|FMN binding|oxidoreductase activity|oxidation-reduction process	--	--	--	Trichoderma harzianum	NADH:flavin oxidoreductase/NADH oxidase	PF00724.18	Oxidored_FMN	NADH:flavin oxidoreductase / NADH oxidase family
M431DRAFT_87198	A1A104222.1	7.46502	5.93701	8.99304	1.51474	0.599072	0.606908	1	0.243642	0.740439	0.585625	0.927813	--	--	--	--	--	--	Trichoderma harzianum	hypothetical protein THAR02_10596	--	--	--
M431DRAFT_6617	A1A101233.1	36.9059	29.3526	44.4592	1.51466	0.598996	0.186372	0.972696	2.55938	2.68209	3.72743	4.39961	--	--	--	--	--	--	Trichoderma harzianum	hypothetical protein THAR02_05671	--	--	--
M431DRAFT_216076	--	4.97652	3.95801	5.99503	1.51466	0.598992	0.707121	1	0.323934	0.984447	0.83423	1.1775	--	--	--	--	--	--	--	--	--	--	--
M431DRAFT_512827	A1A107726.1	2.48801	1.979	2.99702	1.51441	0.598753	0.862391	1	0.19888	0.604405	0.614614	0.619654	--	--	--	--	--	--	Deltaproteobacteria bacterium SM23_61	hypothetical protein AMJ94_14915	PF07045.9	DUF1330	Domain of unknown function (DUF1330)
M431DRAFT_72768	A1A109638.1	4.97602	3.95801	5.99403	1.51441	0.598753	0.707131	1	0.172765	0.525039	0.533907	0.538285	--	--	--	--	--	--	Trichoderma harzianum	hypothetical protein THAR02_09108	PF04143.12	Sulf_transp	Sulphur transport
M431DRAFT_15133	A1A105756.1	315.175	250.7	379.649	1.51435	0.598702	0.0205179	0.393651	10.7905	16.5323	19.5213	22.6921	--	--	--	--	--	--	Trichoderma harzianum	hypothetical protein THAR02_08107	--	--	--
M431DRAFT_61111	A1A107601.1	2.48751	1.979	2.99602	1.5139	0.598274	0.862401	1	0.0953384	0.289737	0.392842	0.198031	GO:0006950,GO:0016021	biological process|cellular component	response to stress|integral component of membrane	--	--	--	Trichoderma harzianum	hypothetical protein THAR02_06869	PF04479.11	RTA1	RTA1 like protein
M431DRAFT_268972	--	16.1752	12.8692	19.4811	1.51378	0.598151	0.401425	1	0.503897	1.38552	1.40892	1.49524	--	--	--	--	--	--	--	--	--	--	--
M431DRAFT_527303	A1A104678.1	23.6439	18.8176	28.4702	1.51295	0.597367	0.300458	1	0.562285	1.39812	1.5797	1.43339	--	--	--	--	--	--	Trichoderma harzianum	hypothetical protein THAR02_06012	--	--	--
M431DRAFT_98168	A1A106868.1	45.647	36.3417	54.9523	1.5121	0.596552	0.143497	0.896074	1.7032	1.58915	2.21622	2.88609	GO:0005515	molecular function	protein binding	--	--	--	Trichoderma harzianum	hypothetical protein THAR02_02905	PF05729.10,PF12796.5,PF17100.3	NACHT|Ank_2|NACHT_N	NACHT domain|Ankyrin repeats (3 copies)|N-terminal domain of NWD NACHT-NTPase
M431DRAFT_228055	A1A106604.1	3.73561	2.9742	4.49702	1.51201	0.596467	0.773942	1	0.103533	0.209761	0.159978	0.32258	GO:0003824,GO:0005992	molecular function|biological process	catalytic activity|trehalose biosynthetic process	--	--	--	Trichoderma harzianum	hypothetical protein THAR02_03086	PF00982.19	Glyco_transf_20	Glycosyltransferase family 20
M431DRAFT_506933	A1A105568.1	3.73412	2.9742	4.49403	1.51101	0.595509	0.773974	1	0.11919	0.241481	0.36834	0.18568	GO:0016491,GO:0055114	molecular function|biological process	oxidoreductase activity|oxidation-reduction process	--	--	--	Trichoderma virens Gv29-8	hypothetical protein TRIVIDRAFT_52718	PF00107.24,PF08240.10	ADH_zinc_N|ADH_N	Zinc-binding dehydrogenase|Alcohol dehydrogenase GroES-like domain
M431DRAFT_478351	A1A109023.1	131.605	104.874	158.337	1.50979	0.594346	0.0204743	0.393651	7.82684	9.68135	13.9186	13.0915	--	--	--	--	--	--	Trichoderma harzianum	hypothetical protein THAR02_02109	--	--	--
M431DRAFT_519947	A1A103733.1	9.96144	7.93879	11.9841	1.50956	0.594129	0.531917	1	0.463934	0.783285	1.27443	0.642438	GO:0008152,GO:0016846	biological process|molecular function	metabolic process|carbon-sulfur lyase activity	--	--	--	Trichoderma virens Gv29-8	hypothetical protein TRIVIDRAFT_32491	PF04828.12	GFA	Glutathione-dependent formaldehyde-activating enzyme
M431DRAFT_510206	A1A106959.1	58.5486	46.6717	70.4254	1.50895	0.593548	0.103486	0.815881	2.1507	3.21069	4.37267	3.8795	GO:0005506,GO:0006633,GO:0016491,GO:0055114	molecular function|biological process|molecular function|biological process	iron ion binding|fatty acid biosynthetic process|oxidoreductase activity|oxidation-reduction process	--	--	--	Trichoderma harzianum	hypothetical protein THAR02_03704	PF04116.11	FA_hydroxylase	Fatty acid hydroxylase superfamily
M431DRAFT_83533	A1A110286.1	328.992	262.379	395.605	1.50776	0.592411	0.00155848	0.0724097	16.1604	20.7269	28.3646	28.4531	GO:0008270	molecular function	zinc ion binding	--	--	--	Trichoderma harzianum	hypothetical protein THAR02_10369	PF08325.8	WLM	WLM domain
M431DRAFT_244375	--	8.72003	6.95498	10.4851	1.50756	0.59222	0.566963	1	0.520397	0.702891	1.34018	0.540469	--	--	--	--	--	--	--	--	--	--	--
M431DRAFT_379789	--	1.2476	0.995195	1.5	1.50724	0.591911	0.998181	1	0.0908805	0.0920631	0	0.283157	--	--	--	--	--	--	--	--	--	--	--
M431DRAFT_525174	--	1.2476	0.995195	1.5	1.50724	0.591911	0.998181	1	0.144947	0.146833	0	0.451612	--	--	--	--	--	--	--	--	--	--	--
M431DRAFT_526249	A1A112084.1	2.4952	1.99039	3	1.50724	0.591911	0.874046	1	0.0958728	0.0971204	0	0.298712	--	--	--	--	--	--	Trichoderma harzianum	hypothetical protein THAR02_03570	PF06985.9	HET	Heterokaryon incompatibility protein (HET)
M431DRAFT_87980	A1A100111.1	5047.06	4026.15	6067.98	1.50714	0.591814	9.91224e-05	0.00917397	330.047	305.465	527.764	453.332	GO:0016491	molecular function	oxidoreductase activity	--	--	--	Trichoderma harzianum	short-chain dehydrogenase 1	PF13561.4	adh_short_C2	Enoyl-(Acyl carrier protein) reductase
M431DRAFT_485905	A1A108087.1	778.577	621.104	936.049	1.50707	0.591748	0.000104112	0.00930399	13.466	13.2533	20.9499	20.2821	GO:0003824,GO:0004854,GO:0004855,GO:0005506,GO:0009055,GO:0016491,GO:0016614,GO:0046872,GO:0050660,GO:0051536,GO:0051537,GO:0055114	molecular function|molecular function|molecular function|molecular function|molecular function|molecular function|molecular function|molecular function|molecular function|molecular function|molecular function|biological process	catalytic activity|xanthine dehydrogenase activity|xanthine oxidase activity|iron ion binding|electron carrier activity|oxidoreductase activity|oxidoreductase activity, acting on CH-OH group of donors|metal ion binding|flavin adenine dinucleotide binding|iron-sulfur cluster binding|2 iron, 2 sulfur cluster binding|oxidation-reduction process	K00106	ko00230,ko00232,ko00983,ko04146	Purine metabolism|Caffeine metabolism|Drug metabolism - other enzymes|Peroxisome	Trichoderma harzianum	xanthine dehydrogenase	PF00111.25,PF00941.19,PF01315.20,PF01799.18,PF02738.16,PF03450.15	Fer2|FAD_binding_5|Ald_Xan_dh_C|Fer2_2|Ald_Xan_dh_C2|CO_deh_flav_C	2Fe-2S iron-sulfur cluster binding domain|FAD binding domain in molybdopterin dehydrogenase|"Aldehyde oxidase and xanthine dehydrogenase, a/b hammerhead domain"|[2Fe-2S] binding domain|Molybdopterin-binding domain of aldehyde dehydrogenase|CO dehydrogenase flavoprotein C-terminal domain
M431DRAFT_74626	A1A104646.1	860.874	686.787	1034.96	1.50696	0.591641	7.8551e-05	0.00753269	127.73	126.06	196.707	194.904	--	--	--	--	--	--	Trichoderma harzianum	hypothetical protein THAR02_07811	PF07080.9	DUF1348	Protein of unknown function (DUF1348)
M431DRAFT_149493	A1A106520.1	1.2471	0.995195	1.49901	1.50624	0.590954	0.998181	1	0.0836776	0.0847665	0.0861984	0.17381	GO:0003824,GO:0008152	molecular function|biological process	catalytic activity|metabolic process	--	--	--	Trichoderma harzianum	hypothetical protein THAR02_01538	PF13714.4	PEP_mutase	Phosphoenolpyruvate phosphomutase
M431DRAFT_157395	A1A102574.1	9.9768	7.96156	11.992	1.50624	0.590954	0.531706	1	0.345529	0.350026	0.355938	0.717713	--	--	--	--	--	--	Talaromyces marneffei ATCC 18224	hypothetical protein PMAA_047720	--	--	--
M431DRAFT_318898	--	1.2471	0.995195	1.49901	1.50624	0.590954	0.998181	1	0.111643	0.113096	0.115006	0.231898	--	--	--	--	--	--	--	--	--	--	--
M431DRAFT_36278	--	1.2471	0.995195	1.49901	1.50624	0.590954	0.998181	1	0.351928	0.356508	0.36253	0.731004	--	--	--	--	--	--	--	--	--	--	--
M431DRAFT_89868	A1A107903.1	1.2471	0.995195	1.49901	1.50624	0.590954	0.998181	1	0.274098	0.277665	0.282355	0.56934	--	--	--	--	--	--	Trichoderma harzianum	hypothetical protein THAR02_09581	PF13087.4	AAA_12	AAA domain
M431DRAFT_96429	--	1.2471	0.995195	1.49901	1.50624	0.590954	0.998181	1	0.0861214	0.087242	0.0887157	0.178886	--	--	--	--	--	--	--	--	--	--	--
M431DRAFT_78400	A1A111034.1	16.2093	12.9375	19.4811	1.50578	0.590512	0.401103	1	0.392148	0.397251	0.590406	0.626575	--	--	--	--	--	--	Trichoderma harzianum	hypothetical protein THAR02_02704	PF00773.17	RNB	RNB domain
M431DRAFT_387189	--	2.4937	1.99039	2.99702	1.50574	0.590475	0.862275	1	0.236239	0.239313	0.365033	0.368026	--	--	--	--	--	--	--	--	--	--	--
M431DRAFT_506548	A1A105153.1	2.4937	1.99039	2.99702	1.50574	0.590475	0.862275	1	0.192176	0.194677	0.296949	0.299383	GO:0006366,GO:0046982	biological process|molecular function	transcription from RNA polymerase II promoter|protein heterodimerization activity	K03127	ko03022	Basal transcription factors	Trichoderma harzianum	transcription initiation factor TFIID subunit 13	PF02269.14	TFIID-18kDa	Transcription initiation factor IID, 18kD subunit
M431DRAFT_84690	A1A103613.1	2.4937	1.99039	2.99702	1.50574	0.590475	0.862275	1	0.283643	0.287335	0.438282	0.441876	--	--	--	--	--	--	Trichoderma virens Gv29-8	hypothetical protein TRIVIDRAFT_138476, partial	PF06985.9	HET	Heterokaryon incompatibility protein (HET)
M431DRAFT_148809	A1A106278.1	3.74031	2.98559	4.49503	1.50558	0.590316	0.773843	1	0.172998	0.175249	0.297015	0.23956	GO:0015098,GO:0015689,GO:0016021	molecular function|biological process|cellular component	molybdate ion transmembrane transporter activity|molybdate ion transport|integral component of membrane	--	--	--	Trichoderma harzianum	major facilitator superfamily transporter	PF05631.12	MFS_5	Sugar-tranasporters, 12 TM
M431DRAFT_364815	--	4.98691	3.98078	5.99304	1.50549	0.590236	0.706917	1	0.564479	0.571824	1.0176	0.732814	--	--	--	--	--	--	--	--	--	--	--
M431DRAFT_155949	A1A103523.1	12.467	9.95195	14.9821	1.50544	0.590188	0.472069	1	0.473787	0.479952	0.878507	0.590473	GO:0000981,GO:0005634,GO:0006355,GO:0008270	molecular function|cellular component|biological process|molecular function	RNA polymerase II transcription factor activity, sequence-specific DNA binding|nucleus|regulation of transcription, DNA-templated|zinc ion binding	--	--	--	Trichoderma harzianum	hypothetical protein THAR02_00732	PF00172.16,PF11951.6	Zn_clus|Fungal_trans_2	Fungal Zn(2)-Cys(6) binuclear cluster domain|Fungal specific transcription factor domain
M431DRAFT_298339	--	1.2466	0.995195	1.49801	1.50524	0.589996	0.998181	1	0.24295	0.246112	0.500538	0.252321	--	--	--	--	--	--	--	--	--	--	--
M431DRAFT_477708	A1A104506.1	1.2466	0.995195	1.49801	1.50524	0.589996	0.998181	1	0.0197685	0.0200257	0.040728	0.020531	GO:0004553,GO:0004568,GO:0005975,GO:0006032,GO:0008061	molecular function|molecular function|biological process|biological process|molecular function	hydrolase activity, hydrolyzing O-glycosyl compounds|chitinase activity|carbohydrate metabolic process|chitin catabolic process|chitin binding	--	--	--	Trichoderma virens Gv29-8	glycoside hydrolase family 18 protein	PF00704.26,PF01476.18	Glyco_hydro_18|LysM	Glycosyl hydrolases family 18|LysM domain
M431DRAFT_8268	A1A106468.1	1.2466	0.995195	1.49801	1.50524	0.589996	0.998181	1	0.11357	0.115048	0.233983	0.117951	--	--	--	--	--	--	Trichoderma harzianum	hypothetical protein THAR02_10772	PF08787.9	Alginate_lyase2	Alginate lyase
M431DRAFT_87397	A1A100114.1	2.49321	1.99039	2.99602	1.50524	0.589996	0.862285	1	0.0921039	0.0933025	0.189757	0.0956565	--	--	--	--	--	--	Trichoderma virens Gv29-8	hypothetical protein TRIVIDRAFT_67428	--	--	--
M431DRAFT_456697	--	12.4757	9.96334	14.9881	1.50432	0.589113	0.471967	1	1.33244	1.10437	1.49736	2.26446	--	--	--	--	--	--	--	--	--	--	--
M431DRAFT_486536	A1A101529.1	1.24611	0.995195	1.49702	1.50424	0.589038	0.998181	1	0.0691897	0.0700901	0.213822	0	--	--	--	--	--	--	Trichoderma harzianum	hypothetical protein THAR02_05110	--	--	--
M431DRAFT_500784	A1A101137.1	1.24611	0.995195	1.49702	1.50424	0.589038	0.998181	1	0.122344	0.123936	0.378089	0	GO:0000166,GO:0003676	molecular function|molecular function	nucleotide binding|nucleic acid binding	--	--	--	Trichoderma harzianum	hypothetical protein THAR02_07351	--	--	--
M431DRAFT_510830	A1A106186.1	788.921	630.139	947.704	1.50396	0.588768	0.135963	0.878719	32.0779	54.2043	55.5365	76.7788	--	--	--	--	--	--	Trichoderma harzianum	class II aldolase/adducin domain-containing protein	PF00596.19	Aldolase_II	Class II Aldolase and Adducin N-terminal domain
M431DRAFT_536182	A1A106859.1	31.1983	24.9254	37.4712	1.50333	0.588162	0.231444	1	1.84664	1.35462	1.90227	3.04213	GO:0070481,GO:0070966,GO:0071025	biological process|biological process|biological process	nuclear-transcribed mRNA catabolic process, non-stop decay|nuclear-transcribed mRNA catabolic process, no-go decay|RNA surveillance	K06965	ko03015	mRNA surveillance pathway	Trichoderma virens Gv29-8	hypothetical protein TRIVIDRAFT_58873	PF03463.13,PF03464.13,PF03465.13	eRF1_1|eRF1_2|eRF1_3	eRF1 domain 1|eRF1 domain 2|eRF1 domain 3
M431DRAFT_268257	--	6.2397	4.98736	7.49204	1.5022	0.587082	0.652467	1	0.591824	0.399683	0.81287	0.717093	--	--	--	--	--	--	--	--	--	--	--
M431DRAFT_486793	A1A106851.1	11.2338	8.97953	13.4881	1.50209	0.586971	0.500206	1	1.15282	0.743161	1.29551	1.63267	--	--	--	--	--	--	Trichoderma harzianum	hypothetical protein THAR02_05013	--	--	--
M431DRAFT_10256	--	4.9941	3.99217	5.99602	1.50195	0.586833	0.706777	1	1.01808	0.618795	0.838997	1.69175	--	--	--	--	--	--	--	--	--	--	--
M431DRAFT_505201	A1A111057.1	164.377	131.436	197.317	1.50124	0.586151	0.0886863	0.770858	4.36788	7.91792	8.71475	10.0755	--	--	--	--	--	--	Trichoderma harzianum	hypothetical protein THAR02_07068	--	--	--
M431DRAFT_6440	--	29.9628	23.9644	35.9612	1.50061	0.585549	0.241223	1	1.60089	0.889332	2.07469	1.7699	--	--	--	--	--	--	--	--	--	--	--
M431DRAFT_8980	A1A107359.1	3.7465	2.99697	4.49602	1.50019	0.585143	0.773714	1	0.293878	0.148851	0.302731	0.381516	--	--	--	--	--	--	Trichoderma harzianum	hypothetical protein THAR02_10647	--	--	--
M431DRAFT_74923	A1A108534.1	2.50039	2.00178	2.99901	1.49817	0.583202	0.862139	1	0.14847	0.0501339	0.0509808	0.256994	--	--	--	--	--	--	Trichoderma harzianum	hypothetical protein THAR02_08040	PF00135.26	COesterase	Carboxylesterase family
M431DRAFT_130395	A1A112168.1	2.49989	2.00178	2.99801	1.49767	0.582724	0.86215	1	0.166703	0.0562907	0.114483	0.230844	--	--	--	--	--	--	Trichoderma harzianum	hypothetical protein THAR02_00908	--	--	--
M431DRAFT_557629	A1A107020.1	2.49989	2.00178	2.99801	1.49767	0.582724	0.86215	1	0.287941	0.0972294	0.197744	0.39873	GO:0003824,GO:0050662	molecular function|molecular function	catalytic activity|coenzyme binding	--	--	--	Trichoderma virens Gv29-8	hypothetical protein TRIVIDRAFT_43884	PF01370.19	Epimerase	NAD dependent epimerase/dehydratase family
M431DRAFT_249866	--	2.4994	2.00178	2.99702	1.49718	0.582245	0.86216	1	0.5651	0.190818	0.582124	0.586897	--	--	--	--	--	--	--	--	--	--	--
M431DRAFT_455202	A1A100488.1	2.4994	2.00178	2.99702	1.49718	0.582245	0.86216	1	0.162274	0.0547953	0.167163	0.168533	--	--	--	--	--	--	Trichoderma harzianum	hypothetical protein THAR02_04848	PF11905.6	DUF3425	Domain of unknown function (DUF3425)
M431DRAFT_19114	A1A106486.1	2.4989	2.00178	2.99602	1.49668	0.581766	0.86217	1	0.1489	0.0502794	0.204515	0.103096	GO:0003824,GO:0009058,GO:0030170	molecular function|biological process|molecular function	catalytic activity|biosynthetic process|pyridoxal phosphate binding	--	--	--	Trichoderma virens Gv29-8	hypothetical protein TRIVIDRAFT_127285, partial	PF00155.19	Aminotran_1_2	Aminotransferase class I and II
M431DRAFT_490313	A1A104796.1	2.4989	2.00178	2.99602	1.49668	0.581766	0.86217	1	0.280389	0.0946791	0.385114	0.194136	--	--	--	--	--	--	Trichoderma virens Gv29-8	hypothetical protein TRIVIDRAFT_38293	PF07286.10	DUF1445	Protein of unknown function (DUF1445)
M431DRAFT_515706	A1A104494.1	37.9156	30.3819	45.4493	1.49593	0.581044	0.1927	0.974921	1.53542	1.31974	2.44441	1.93291	--	--	--	--	--	--	Trichoderma virens Gv29-8	hypothetical protein TRIVIDRAFT_91314	PF01619.16	Pro_dh	Proline dehydrogenase
M431DRAFT_512278	--	2.49791	2.00178	2.99403	1.49569	0.580808	0.881449	1	0.494327	0.16692	1.01844	0	--	--	--	--	--	--	--	--	--	--	--
M431DRAFT_511787	A1A107302.1	21.6813	17.3875	25.9751	1.4939	0.579085	0.335192	1	0.597474	0.806999	1.02579	1.11694	--	--	--	--	--	--	Trichoderma reesei QM6a	predicted protein	PF06985.9	HET	Heterokaryon incompatibility protein (HET)
M431DRAFT_502673	A1A109523.1	679.717	545.276	814.158	1.49311	0.578321	0.000220346	0.0156392	20.2989	21.1723	32.7983	30.5687	GO:0004499,GO:0016491,GO:0050660,GO:0050661,GO:0055114	molecular function|molecular function|molecular function|molecular function|biological process	N,N-dimethylaniline monooxygenase activity|oxidoreductase activity|flavin adenine dinucleotide binding|NADP binding|oxidation-reduction process	--	--	--	Trichoderma harzianum	hypothetical protein THAR02_06974	PF00743.17	FMO-like	Flavin-binding monooxygenase-like
M431DRAFT_98571	A1A101578.1	5.00449	4.01494	5.99403	1.49293	0.578147	0.706574	1	0.414851	0.0600356	0.366298	0.369302	GO:0003824,GO:0006520,GO:0016831,GO:0019752,GO:0030170	molecular function|biological process|molecular function|biological process|molecular function	catalytic activity|cellular amino acid metabolic process|carboxy-lyase activity|carboxylic acid metabolic process|pyridoxal phosphate binding	--	--	--	Trichoderma harzianum	hypothetical protein THAR02_05064	PF00282.17	Pyridoxal_deC	Pyridoxal-dependent decarboxylase conserved domain
M431DRAFT_126641	A1A111737.1	16.6897	13.3953	19.9841	1.49187	0.577127	0.408548	1	0.457563	0.787979	0.754155	1.14051	--	--	--	--	--	--	Trichoderma harzianum	hypothetical protein THAR02_08958	PF07093.9	SGT1	SGT1 protein
M431DRAFT_512206	--	27.9562	22.4431	33.4692	1.49129	0.576558	0.267247	1	8.55185	5.77542	10.1146	11.8423	--	--	--	--	--	--	--	--	--	--	--
M431DRAFT_77831	A1A110631.1	1019.84	818.909	1220.78	1.49074	0.576024	7.87843e-05	0.00753269	39.1839	40.8685	61.2184	60.9174	GO:0004371,GO:0005524,GO:0006071	molecular function|molecular function|biological process	glycerone kinase activity|ATP binding|glycerol metabolic process	--	--	--	Trichoderma harzianum	dihydroxyacetone kinase	PF02733.15,PF02734.15	Dak1|Dak2	Dak1 domain|DAK2 domain
M431DRAFT_369487	A1A106737.1	15.4421	12.4001	18.4841	1.49064	0.575933	0.43066	1	0.744358	1.34052	1.36317	1.80383	--	--	--	--	--	--	Trichoderma harzianum	hypothetical protein THAR02_10418	PF07883.9	Cupin_2	Cupin domain
M431DRAFT_492934	A1A105755.1	671.992	539.699	804.285	1.49025	0.575552	0.0429905	0.572992	20.5826	30.7769	34.7259	43.386	GO:0003824,GO:0009116	molecular function|biological process	catalytic activity|nucleoside metabolic process	--	--	--	Trichoderma harzianum	hypothetical protein THAR02_08106	--	--	--
M431DRAFT_490197	A1A104683.1	2.50658	2.01317	3	1.49019	0.575497	0.89866	1	0.108183	0	0	0.168533	GO:0003824,GO:0005515,GO:0009116	molecular function|molecular function|biological process	catalytic activity|protein binding|nucleoside metabolic process	--	--	--	Trichoderma harzianum	hypothetical protein THAR02_06017	PF12796.5	Ank_2	Ankyrin repeats (3 copies)
M431DRAFT_72497	A1A110196.1	955.609	767.817	1143.4	1.48916	0.574497	0.00287248	0.110039	22.9188	32.5183	40.5096	43.7617	--	--	--	--	--	--	Trichoderma harzianum	hypothetical protein THAR02_09732	--	--	--
M431DRAFT_509363	A1A100457.1	1709.72	1373.94	2045.49	1.48878	0.574131	2.84047e-05	0.0033532	60.5715	78.3928	103.719	107.627	--	--	--	--	--	--	Trichoderma harzianum	hypothetical protein THAR02_10735	--	--	--
M431DRAFT_72018	A1A112249.1	2.50509	2.01317	2.99702	1.48871	0.574061	0.862044	1	0.215956	0	0.166846	0.168214	GO:0016021,GO:0055085	cellular component|biological process	integral component of membrane|transmembrane transport	--	--	--	Trichoderma harzianum	hypothetical protein THAR02_07461	PF07690.14	MFS_1	Major Facilitator Superfamily
M431DRAFT_127682	A1A106377.1	1.2523	1.00658	1.49801	1.48821	0.573582	0.998183	1	0.162892	0	0.167799	0.0845877	GO:0004672,GO:0004713,GO:0005524,GO:0006468	molecular function|molecular function|molecular function|biological process	protein kinase activity|protein tyrosine kinase activity|ATP binding|protein phosphorylation	--	--	--	Trichoderma harzianum	casein kinase II subunit alpha	PF00069.23	Pkinase	Protein kinase domain
M431DRAFT_503346	--	1.2523	1.00658	1.49801	1.48821	0.573582	0.998183	1	0.380929	0	0.392404	0.197811	--	--	--	--	--	--	--	--	--	--	--
M431DRAFT_510214	A1A106973.1	1.2523	1.00658	1.49801	1.48821	0.573582	0.998183	1	0.0647132	0	0.0666627	0.0336046	GO:0000981,GO:0005634,GO:0006355,GO:0008270	molecular function|cellular component|biological process|molecular function	RNA polymerase II transcription factor activity, sequence-specific DNA binding|nucleus|regulation of transcription, DNA-templated|zinc ion binding	--	--	--	Trichoderma harzianum	hypothetical protein THAR02_03716	PF00172.16	Zn_clus	Fungal Zn(2)-Cys(6) binuclear cluster domain
M431DRAFT_533284	A1A106529.1	1.2523	1.00658	1.49801	1.48821	0.573582	0.998183	1	0.225643	0	0.23244	0.117173	GO:0010181,GO:0016491,GO:0055114	molecular function|molecular function|biological process	FMN binding|oxidoreductase activity|oxidation-reduction process	--	--	--	Trichoderma harzianum	hypothetical protein THAR02_01531	PF01613.16	Flavin_Reduct	Flavin reductase like domain
M431DRAFT_491272	A1A108634.1	694.529	558.357	830.701	1.48776	0.573142	0.0269462	0.451145	19.2097	30.7517	36.4452	39.3522	GO:0005515	molecular function	protein binding	--	--	--	Trichoderma harzianum	hypothetical protein THAR02_10753	PF00498.24	FHA	FHA domain
M431DRAFT_338	A1A109802.1	841.987	676.92	1007.05	1.4877	0.573085	0.000145761	0.0117105	50.8443	63.4959	81.6551	92.1931	--	--	--	--	--	--	Trichoderma virens Gv29-8	hypothetical protein TRIVIDRAFT_131558, partial	--	--	--
M431DRAFT_513128	A1A106670.1	1297.24	1043.02	1551.45	1.48747	0.572858	0.126646	0.857326	39.699	79.4642	89.9457	90.4499	--	--	--	--	--	--	Trichoderma virens Gv29-8	glycosyltransferase family 32 protein	PF04488.13	Gly_transf_sug	Glycosyltransferase sugar-binding region containing DXD motif
M431DRAFT_214550	--	1.2518	1.00658	1.49702	1.48723	0.572624	0.998183	1	0.182732	0	0.282355	0	--	--	--	--	--	--	--	--	--	--	--
M431DRAFT_7228	A1A107947.1	1.2518	1.00658	1.49702	1.48723	0.572624	0.998183	1	0.0649343	0	0.100336	0	--	--	--	--	--	--	Trichoderma virens Gv29-8	hypothetical protein TRIVIDRAFT_155920	PF01636.21	APH	Phosphotransferase enzyme family
M431DRAFT_6947	A1A100959.1	2629.35	2114.79	3143.91	1.48663	0.572043	1.66511e-05	0.00212373	16.5348	21.4536	28.37	29.3204	--	--	--	--	--	--	Trichoderma harzianum	hypothetical protein THAR02_01697	PF06650.10,PF12624.5,PF16908.3,PF16909.3,PF16910.3	SHR-BD|Chorein_N|VPS13|VPS13_C|VPS13_mid_rpt	SHR-binding domain of vacuolar-sorting associated protein 13|N-terminal region of Chorein or VPS13|"Vacuolar sorting-associated protein 13, N-terminal"|Vacuolar-sorting-associated 13 protein C-terminal|Repeating coiled region of VPS13
M431DRAFT_490594	A1A104603.1	152.534	122.753	182.316	1.48523	0.570684	0.0185055	0.374284	55.0119	69.4064	95.3072	93.4916	GO:0009306	biological process	protein secretion	--	--	--	Trichoderma reesei RUT C-30	hypothetical protein M419DRAFT_130589	PF11654.6	NCE101	Non-classical export protein 1
M431DRAFT_144551	A1A100355.1	54.3365	43.7317	64.9413	1.485	0.570458	0.130295	0.862767	2.60768	3.31895	4.06379	4.93042	GO:0001104,GO:0006357,GO:0016592	molecular function|biological process|cellular component	RNA polymerase II transcription cofactor activity|regulation of transcription from RNA polymerase II promoter|mediator complex	--	--	--	Trichoderma harzianum	hypothetical protein THAR02_00555	PF10018.7	Med4	Vitamin-D-receptor interacting Mediator subunit 4
M431DRAFT_466804	A1A107697.1	101.141	81.4124	120.869	1.48465	0.57012	0.0464801	0.59458	5.22435	8.06062	10.929	9.18221	--	--	--	--	--	--	Trichoderma virens Gv29-8	hypothetical protein TRIVIDRAFT_73286	PF04193.12	PQ-loop	PQ loop repeat
M431DRAFT_432690	A1A102924.1	88.2308	71.0711	105.391	1.48289	0.568412	0.0603759	0.662516	5.60203	7.00499	9.91855	9.1817	GO:0016787	molecular function	hydrolase activity	--	--	--	Trichoderma harzianum	nudix domain containing protein	PF00293.26	NUDIX	NUDIX domain
M431DRAFT_81888	A1A105044.1	215.842	173.877	257.807	1.4827	0.568226	0.371967	1	2.45981	5.68227	4.59419	7.68793	GO:0005524,GO:0006810,GO:0016021,GO:0016887,GO:0042626,GO:0055085	molecular function|biological process|cellular component|molecular function|molecular function|biological process	ATP binding|transport|integral component of membrane|ATPase activity|ATPase activity, coupled to transmembrane movement of substances|transmembrane transport	K05658	ko02010,ko04976,ko05206,ko05226	ABC transporters|Bile secretion|MicroRNAs in cancer|Gastric cancer	Trichoderma harzianum	multidrug resistance protein 1	PF00005.25,PF00664.21	ABC_tran|ABC_membrane	ABC transporter|ABC transporter transmembrane region
M431DRAFT_132	A1A112135.1	9.20089	7.41272	10.9891	1.48246	0.567992	0.577727	1	0.2486	1.00734	0.938994	0.946693	--	--	--	--	--	--	Trichoderma harzianum	hypothetical protein THAR02_09426	PF05368.11	NmrA	NmrA-like family
M431DRAFT_147959	A1A101928.1	10.4619	8.43069	12.493	1.48185	0.567401	0.560702	1	0.520397	0.966476	0.625419	1.62141	GO:0005576	cellular component	extracellular region	--	--	--	Trichoderma reesei QM6a	hydrophobin	PF06766.9	Hydrophobin_2	Fungal hydrophobin
M431DRAFT_485962	A1A101604.1	699.952	564.221	835.682	1.48113	0.566694	0.000279471	0.0189166	36.4402	43.8136	59.4531	62.0553	--	--	--	--	--	--	Trichoderma harzianum	hypothetical protein THAR02_09663	--	--	--
M431DRAFT_516115	A1A104580.1	6038.24	4868.6	7207.87	1.48048	0.566064	0.0674858	0.691535	130.039	218.362	241.898	283.937	--	--	--	--	--	--	Trichoderma harzianum	hypothetical protein THAR02_07315	PF00012.18	HSP70	Hsp70 protein
M431DRAFT_90959	A1A102266.1	112.983	91.1116	134.855	1.48011	0.5657	0.0372045	0.536682	4.37855	4.01969	6.85964	5.87377	GO:0003824,GO:0008152	molecular function|biological process	catalytic activity|metabolic process	--	--	--	Trichoderma harzianum	hypothetical protein THAR02_04185	PF00501.26,PF13193.4	AMP-binding|AMP-binding_C	AMP-binding enzyme|AMP-binding enzyme C-terminal domain
M431DRAFT_97148	A1A101506.1	24.7004	19.9267	29.4741	1.47913	0.564748	0.310507	1	1.36929	1.13491	1.667	2.13316	--	--	--	--	--	--	Trichoderma harzianum	hypothetical protein THAR02_07371	--	--	--
M431DRAFT_511590	A1A107072.1	11.7216	9.46005	13.9831	1.47812	0.563764	0.509616	1	0.905916	0.825935	1.58645	1.03494	--	--	--	--	--	--	Trichoderma harzianum	hypothetical protein THAR02_01432	--	--	--
M431DRAFT_466396	A1A107470.1	3902.4	3149.61	4655.18	1.47802	0.563666	0.0173991	0.360736	190.066	279.542	328.463	379.914	GO:0005634,GO:0006334	cellular component|biological process	nucleus|nucleosome assembly	--	--	--	Trichoderma harzianum	hypothetical protein THAR02_05810	PF00956.16	NAP	Nucleosome assembly protein (NAP)
M431DRAFT_536173	A1A106757.1	18.4246	14.871	21.9781	1.47792	0.563567	0.394876	1	0.685794	1.38944	1.5542	1.56694	--	--	--	--	--	--	Trichoderma harzianum	hypothetical protein THAR02_02924	--	--	--
M431DRAFT_97177	--	19.6868	15.9004	23.4731	1.47627	0.561952	0.37549	1	2.75232	3.58475	5.46795	4.08354	--	--	--	--	--	--	--	--	--	--	--
M431DRAFT_512722	A1A101536.1	1234.74	997.413	1472.06	1.47588	0.561577	0.24575	1	23.3484	57.0861	58.8657	61.7733	--	--	--	--	--	--	Trichoderma harzianum	hypothetical protein THAR02_05116	PF01145.23	Band_7	SPFH domain / Band 7 family
M431DRAFT_98683	A1A101598.1	5974.95	4829.52	7120.39	1.47435	0.560076	0.0329275	0.502556	269.303	417.477	479.651	553.27	--	--	--	--	--	--	Trichoderma harzianum	hypothetical protein THAR02_09869	--	--	--
M431DRAFT_71826	A1A109346.1	166.034	134.206	197.862	1.47432	0.560048	0.441308	1	7.4323	18.2984	13.471	25.1111	GO:0008080	molecular function	N-acetyltransferase activity	--	--	--	Trichoderma harzianum	polyamine acetyltransferase	PF00583.23	Acetyltransf_1	Acetyltransferase (GNAT) family
M431DRAFT_94909	A1A107277.1	11.7315	9.48282	13.9801	1.47426	0.559987	0.539288	1	0.950206	0.5615	1.63138	0.657904	GO:0016787	molecular function	hydrolase activity	K01444	ko00511,ko04142	Other glycan degradation|Lysosome	Trichoderma harzianum	N(4)-(beta-N-acetylglucosaminyl)-L-asparaginase precursor	PF01112.16	Asparaginase_2	Asparaginase
M431DRAFT_506452	A1A105045.1	10.4836	8.47624	12.491	1.47365	0.559398	0.541481	1	0.977354	0.693051	0.906117	1.62408	--	--	--	--	--	--	Trichoderma harzianum	hypothetical protein THAR02_03384	--	--	--
M431DRAFT_86064	A1A102954.1	34.815	28.1638	41.4662	1.47232	0.558094	0.504751	1	0.719192	3.04667	2.28992	3.32724	GO:0005506,GO:0016705,GO:0020037,GO:0055114	molecular function|molecular function|molecular function|biological process	iron ion binding|oxidoreductase activity, acting on paired donors, with incorporation or reduction of molecular oxygen|heme binding|oxidation-reduction process	--	--	--	Trichoderma harzianum	hypothetical protein THAR02_10407	PF00067.20	p450	Cytochrome P450
M431DRAFT_523431	A1A107119.1	11.7478	9.5056	13.9901	1.47177	0.557552	0.509829	1	1.22796	0.444263	0.903536	1.6397	GO:0008152,GO:0016787	biological process|molecular function	metabolic process|hydrolase activity	--	--	--	Trichoderma harzianum	hypothetical protein THAR02_09915	PF07859.11	Abhydrolase_3	alpha/beta hydrolase fold
M431DRAFT_116971	A1A104198.1	17.2037	13.9213	20.4861	1.47156	0.557345	0.415435	1	0.808539	0.945069	0.896965	1.74404	GO:0016021,GO:0055085	cellular component|biological process	integral component of membrane|transmembrane transport	--	--	--	Trichoderma harzianum	hypothetical protein THAR02_08467	PF07690.14	MFS_1	Major Facilitator Superfamily
M431DRAFT_508644	A1A103265.1	997.132	806.981	1187.28	1.47127	0.557058	0.000144532	0.0117037	22.2313	25.7633	37.0288	35.1669	GO:0006807,GO:0009039,GO:0016151,GO:0016787,GO:0016810,GO:0043419	biological process|molecular function|molecular function|molecular function|molecular function|biological process	nitrogen compound metabolic process|urease activity|nickel cation binding|hydrolase activity|hydrolase activity, acting on carbon-nitrogen (but not peptide) bonds|urea catabolic process	K01427	ko00220,ko00230,ko00791	Arginine biosynthesis|Purine metabolism|Atrazine degradation	Trichoderma harzianum	urease	PF00449.18,PF00547.16,PF00699.18,PF01979.18	Urease_alpha|Urease_gamma|Urease_beta|Amidohydro_1	Urease alpha-subunit, N-terminal domain|"Urease, gamma subunit"|Urease beta subunit|Amidohydrolase family
M431DRAFT_492747	A1A105462.1	7.97137	6.45169	9.49105	1.4711	0.55689	0.617972	1	1.07166	1.73697	1.9871	2.22599	GO:0000045,GO:0005737	biological process|cellular component	autophagosome assembly|cytoplasm	K08336	ko04068,ko04136,ko04138,ko04140,ko04621,ko04622,ko05131	FoxO signaling pathway|Autophagy - other|Autophagy - yeast|Autophagy - animal|NOD-like receptor signaling pathway|RIG-I-like receptor signaling pathway|Shigellosis	Trichoderma harzianum	autophagy-like protein 12	PF04110.11	APG12	Ubiquitin-like autophagy protein Apg12
M431DRAFT_62971	A1A110861.1	270.617	219.068	322.165	1.47061	0.556419	0.00486264	0.155403	41.9422	38.4415	63.0317	58.0799	GO:0003700,GO:0006355,GO:0043565	molecular function|biological process|molecular function	transcription factor activity, sequence-specific DNA binding|regulation of transcription, DNA-templated|sequence-specific DNA binding	--	--	--	Trichoderma harzianum	bZIP transcription factor	PF00170.19	bZIP_1	bZIP transcription factor
M431DRAFT_6684	A1A101322.1	56.647	45.8587	67.4354	1.4705	0.55631	0.129533	0.862736	3.1087	2.3173	3.92741	4.26419	--	--	--	--	--	--	Trichoderma harzianum	hypothetical protein THAR02_07661	PF06985.9	HET	Heterokaryon incompatibility protein (HET)
M431DRAFT_1928	A1A109076.1	663.869	537.565	790.173	1.46991	0.555729	0.000401951	0.0248673	30.4873	29.3231	47.1653	42.8654	GO:0016491	molecular function	oxidoreductase activity	--	--	--	Trichoderma harzianum	hypothetical protein THAR02_02071	PF01408.20	GFO_IDH_MocA	Oxidoreductase family, NAD-binding Rossmann fold
M431DRAFT_528539	A1A111077.1	20.1582	16.3353	23.9811	1.46805	0.553903	0.426807	1	0.520749	1.40673	1.13248	1.74269	--	--	--	--	--	--	Trichoderma harzianum	hypothetical protein THAR02_07084	PF15508.4	NAAA-beta	beta subunit of N-acylethanolamine-hydrolyzing acid amidase
M431DRAFT_488403	A1A103352.1	10.4977	8.5104	12.4851	1.46704	0.552906	0.5413	1	1.23116	0.383749	1.46337	0.983577	--	--	--	--	--	--	Trichoderma harzianum	hypothetical protein THAR02_08795	PF05368.11	NmrA	NmrA-like family
M431DRAFT_76960	A1A104826.1	30.6572	24.8571	36.4572	1.46667	0.552546	0.268862	1	1.98679	2.36267	3.82634	2.69143	GO:0046854	biological process	phosphatidylinositol phosphorylation	K01082	ko00920	Sulfur metabolism	Trichoderma harzianum	hypothetical protein THAR02_00328	PF00459.23	Inositol_P	Inositol monophosphatase family
M431DRAFT_508146	A1A103844.1	39.9041	32.3609	47.4473	1.46619	0.552072	0.205159	0.991936	1.39054	1.28435	2.23291	1.78399	GO:0005515	molecular function	protein binding	--	--	--	Trichoderma harzianum	F-box domain-containing protein	PF12937.5	F-box-like	F-box-like
M431DRAFT_83989	A1A111804.1	7.98325	6.47446	9.49204	1.46607	0.551958	0.617795	1	0.710118	0.616593	0.836012	1.15894	GO:0016491	molecular function	oxidoreductase activity	--	--	--	Trichoderma virens Gv29-8	hypothetical protein TRIVIDRAFT_147785	PF00106.23	adh_short	short chain dehydrogenase
M431DRAFT_512073	--	7.98226	6.47446	9.49005	1.46577	0.551656	0.61781	1	1.19966	1.04166	1.76543	1.60191	--	--	--	--	--	--	--	--	--	--	--
M431DRAFT_405326	--	271.451	220.259	322.642	1.46483	0.550731	0.0083976	0.224369	19.7498	23.0175	35.5539	28.4772	--	--	--	--	--	--	--	--	--	--	--
M431DRAFT_222426	A1A106290.1	640.203	519.679	760.728	1.46384	0.549761	0.000542966	0.0317251	14.1955	18.8979	25.1052	24.3652	GO:0004435,GO:0005515,GO:0006629,GO:0007165,GO:0008081,GO:0035556	molecular function|molecular function|biological process|biological process|molecular function|biological process	phosphatidylinositol phospholipase C activity|protein binding|lipid metabolic process|signal transduction|phosphoric diester hydrolase activity|intracellular signal transduction	--	--	--	Trichoderma harzianum	hypothetical protein THAR02_01980	PF00387.17,PF00388.17	PI-PLC-Y|PI-PLC-X	Phosphatidylinositol-specific phospholipase C, Y domain|"Phosphatidylinositol-specific phospholipase C, X domain"
M431DRAFT_89932	A1A107901.1	28.166	22.8667	33.4652	1.46349	0.549412	0.293204	1	1.51936	1.8323	2.60856	2.40452	GO:0003824	molecular function	catalytic activity	K01796	ko00120,ko04146	Primary bile acid biosynthesis|Peroxisome	Trichoderma harzianum	alpha-methylacyl-CoA racemase	PF02515.15	CoA_transf_3	CoA-transferase family III
M431DRAFT_470586	--	22.7074	18.4396	26.9751	1.46289	0.548824	0.34626	1	1.9888	1.535	2.43895	2.85237	--	--	--	--	--	--	--	--	--	--	--
M431DRAFT_61518	A1A108685.1	262.465	213.257	311.674	1.4615	0.547447	0.00596472	0.177193	86.2402	69.0858	121.92	110.928	--	--	--	--	--	--	Trichoderma harzianum	hypothetical protein THAR02_09563	--	--	--
M431DRAFT_72027	A1A112125.1	13.4584	10.9358	15.9811	1.46136	0.547313	0.489133	1	0.405493	0.492924	0.793646	0.547473	--	--	--	--	--	--	Trichoderma harzianum	hypothetical protein THAR02_03605	PF06985.9	HET	Heterokaryon incompatibility protein (HET)
M431DRAFT_71550	A1A109261.1	1327.23	1078.53	1575.94	1.46119	0.547148	0.00707341	0.201062	46.1925	67.661	84.1294	85.6296	GO:0005515,GO:0008270	molecular function|molecular function	protein binding|zinc ion binding	--	--	--	Trichoderma harzianum	hypothetical protein THAR02_01322	PF13639.4	zf-RING_2	Ring finger domain
M431DRAFT_79172	A1A110668.1	24.3927	19.8242	28.9612	1.4609	0.546859	0.47948	1	2.17988	4.58637	6.73666	3.30887	GO:0016020	cellular component	membrane	--	--	--	Trichoderma harzianum	hypothetical protein THAR02_11016	PF01284.21	MARVEL	Membrane-associating domain
M431DRAFT_71234	A1A109611.1	6120.2	4974.44	7265.97	1.46066	0.546621	1.49624e-05	0.0020128	379.952	406.258	609.342	565.59	--	--	--	--	--	--	Trichoderma reesei QM6a	predicted protein	--	--	--
M431DRAFT_503093	A1A109144.1	5.47346	4.44991	6.49702	1.46003	0.546001	0.729124	1	0.207318	0.735054	0.320344	1.07657	--	--	--	--	--	--	Trichoderma virens Gv29-8	hypothetical protein TRIVIDRAFT_29306	PF13521.4	AAA_28	AAA domain
M431DRAFT_494909	A1A103783.1	36.6338	29.7875	43.4801	1.45967	0.545647	0.594709	1	2.55279	3.87902	2.19141	7.40142	--	--	--	--	--	--	Trichoderma harzianum	hypothetical protein THAR02_02049	--	--	--
M431DRAFT_517520	A1A110497.1	25.6732	20.8763	30.4702	1.45956	0.545529	0.320674	1	1.54895	1.89945	2.51939	2.62472	--	--	--	--	--	--	Trichoderma harzianum	hypothetical protein THAR02_01265	PF13919.4	ASXH	Asx homology domain
M431DRAFT_224192	--	43.3504	35.2554	51.4453	1.45922	0.545194	0.195696	0.974943	2.81502	4.12999	5.49967	4.83907	--	--	--	--	--	--	--	--	--	--	--
M431DRAFT_11086	A1A103495.1	17.6796	14.3791	20.9801	1.45907	0.54505	0.422416	1	1.14025	2.19466	2.34919	2.6053	--	--	--	--	--	--	Trichoderma harzianum	hypothetical protein THAR02_00706	PF06985.9	HET	Heterokaryon incompatibility protein (HET)
M431DRAFT_524359	A1A105945.1	54.3092	44.178	64.4403	1.45865	0.544635	0.150212	0.90794	3.0295	4.73491	5.34988	6.20281	GO:0003824,GO:0005975	molecular function|biological process	catalytic activity|carbohydrate metabolic process	K07160	ko00480	Glutathione metabolism	Trichoderma harzianum	hypothetical protein THAR02_09348	PF03746.14	LamB_YcsF	LamB/YcsF family
M431DRAFT_73160	A1A109411.1	13.4688	10.9585	15.9791	1.45814	0.544132	0.489023	1	1.71897	1.45111	3.09881	1.63649	--	--	--	--	--	--	Trichoderma harzianum	hypothetical protein THAR02_05610	PF04032.14	Rpr2	RNAse P Rpr2/Rpp21/SNM1 subunit domain
M431DRAFT_3886	A1A105117.1	105.29	85.6893	124.891	1.45748	0.543478	0.0516119	0.622806	4.28495	3.51826	5.11098	6.55822	--	--	--	--	--	--	Trichoderma harzianum	hypothetical protein THAR02_00227	--	--	--
M431DRAFT_1540	A1A104482.1	7.99735	6.50863	9.48608	1.45746	0.543459	0.66505	1	1.52439	0.463269	2.19844	0.791596	--	--	--	--	--	--	Trichoderma harzianum	hypothetical protein THAR02_06056	--	--	--
M431DRAFT_497498	A1A101855.1	6.74334	5.49066	7.99602	1.4563	0.542304	0.664252	1	0.370898	0.2147	0.218326	0.66035	GO:0003333,GO:0006865,GO:0015171,GO:0016020,GO:0016021,GO:0055085	biological process|biological process|molecular function|cellular component|cellular component|biological process	amino acid transmembrane transport|amino acid transport|amino acid transmembrane transporter activity|membrane|integral component of membrane|transmembrane transport	--	--	--	Trichoderma harzianum	amino acid permease-2	PF13520.4	AA_permease_2	Amino acid permease
M431DRAFT_305005	A1A108478.1	16.4315	13.3839	19.4791	1.45541	0.54143	0.445283	1	0.61672	1.24949	1.48236	1.28101	--	--	--	--	--	--	Trichoderma harzianum	hypothetical protein THAR02_05437	--	--	--
M431DRAFT_495171	--	91.017	74.1364	107.898	1.45539	0.541409	0.069175	0.697297	5.82723	5.98283	8.35521	9.24155	--	--	--	--	--	--	--	--	--	--	--
M431DRAFT_502435	A1A109734.1	5.47667	4.4613	6.49204	1.45519	0.541209	0.71942	1	0.267524	0.542011	0.734888	0.463071	--	--	--	--	--	--	Trichoderma harzianum	hypothetical protein THAR02_11230	--	--	--
M431DRAFT_337648	A1A103960.1	636.825	518.891	754.759	1.45456	0.540585	0.00941601	0.239796	8.58814	12.6414	15.4716	16.0382	GO:0003950	molecular function	NAD+ ADP-ribosyltransferase activity	K10582	ko04120	Ubiquitin mediated proteolysis	Trichoderma harzianum	hypothetical protein THAR02_06917	PF00179.24,PF00644.18	UQ_con|PARP	Ubiquitin-conjugating enzyme|Poly(ADP-ribose) polymerase catalytic domain
M431DRAFT_479982	A1A105238.1	496.225	404.409	588.042	1.45408	0.540102	0.252032	1	39.5491	65.9491	60.9785	95.485	--	--	--	--	--	--	Trichoderma harzianum	hypothetical protein THAR02_00757	--	--	--
M431DRAFT_523660	A1A107433.1	111.288	90.7222	131.854	1.45338	0.539411	0.0516223	0.622806	6.02243	4.47392	8.6854	6.96955	--	--	--	--	--	--	Trichoderma harzianum	hypothetical protein THAR02_08922	--	--	--
M431DRAFT_151963	A1A101388.1	72.5174	59.1173	85.9175	1.45334	0.53937	0.102782	0.815881	3.88029	5.24104	6.50522	7.03267	--	--	--	--	--	--	Trichoderma harzianum	hypothetical protein THAR02_05577	--	--	--
M431DRAFT_177490	A1A109715.1	188.892	154.005	223.78	1.45307	0.539107	0.0161879	0.348748	12.0105	16.1919	20.5585	21.2898	--	--	--	--	--	--	Trichoderma harzianum	hypothetical protein THAR02_10141	--	--	--
M431DRAFT_527571	A1A104585.1	806.275	657.455	955.094	1.45271	0.53875	0.0667099	0.689295	17.983	30.1549	33.8198	37.4656	GO:0005515,GO:0008270	molecular function|molecular function	protein binding|zinc ion binding	--	--	--	Trichoderma virens Gv29-8	hypothetical protein TRIVIDRAFT_80053	PF01485.19	IBR	IBR domain, a half RING-finger domain
M431DRAFT_279697	--	20.6636	16.85	24.4771	1.45265	0.538686	0.387746	1	0.863823	1.82968	1.86059	2.12052	--	--	--	--	--	--	--	--	--	--	--
M431DRAFT_72821	A1A109300.1	1528.26	1246.34	1810.17	1.45239	0.538429	0.0300462	0.477479	46.3757	73.2703	89.3609	87.8351	--	--	--	--	--	--	Trichoderma harzianum	hypothetical protein THAR02_02823	--	--	--
M431DRAFT_2330	A1A108755.1	64.5336	52.6429	76.4244	1.45175	0.537795	0.123177	0.853134	2.34882	3.35277	4.17928	4.26898	GO:0005506,GO:0016705,GO:0020037,GO:0055114	molecular function|molecular function|molecular function|biological process	iron ion binding|oxidoreductase activity, acting on paired donors, with incorporation or reduction of molecular oxygen|heme binding|oxidation-reduction process	--	--	--	Trichoderma harzianum	hypothetical protein THAR02_08094	PF00067.20	p450	Cytochrome P450
M431DRAFT_497612	A1A101746.1	5.48286	4.47269	6.49304	1.45171	0.537752	0.719315	1	0.381353	0.482895	0.687473	0.594094	GO:0008152,GO:0008168	biological process|molecular function	metabolic process|methyltransferase activity	--	--	--	Trichoderma harzianum	hypothetical protein THAR02_10028	PF08241.10	Methyltransf_11	Methyltransferase domain
M431DRAFT_486588	A1A101487.1	19.4046	15.832	22.9771	1.45131	0.537352	0.407712	1	0.526673	1.60058	1.5598	1.57259	--	--	--	--	--	--	Trichoderma harzianum	HET domain-containing protein	PF06985.9	HET	Heterokaryon incompatibility protein (HET)
M431DRAFT_514175	A1A106829.1	529.457	432.029	626.885	1.45103	0.537074	0.00112105	0.0581587	46.5321	45.0143	66.7188	69.3339	--	--	--	--	--	--	Trichoderma harzianum	hypothetical protein THAR02_02512	--	--	--
M431DRAFT_476987	A1A109552.1	290.766	237.394	344.138	1.44965	0.535704	0.00560785	0.17118	9.85499	9.69446	15.2698	13.7455	GO:0006508,GO:0008236	biological process|molecular function	proteolysis|serine-type peptidase activity	--	--	--	Trichoderma harzianum	prolyl oligopeptidase	PF00326.19	Peptidase_S9	Prolyl oligopeptidase family
M431DRAFT_497254	A1A106966.1	16.462	13.4408	19.4831	1.44955	0.5356	0.44501	1	0.662934	0.623592	0.829242	1.08194	GO:0003824,GO:0008152	molecular function|biological process	catalytic activity|metabolic process	--	--	--	Trichoderma harzianum	dihydroxy-acid dehydratase	PF00920.19	ILVD_EDD	Dehydratase family
M431DRAFT_84557	A1A103639.1	46.8575	38.2638	55.4513	1.44918	0.535241	0.186582	0.972696	3.2415	4.1529	4.81231	6.13897	--	--	--	--	--	--	Trichoderma harzianum	hypothetical protein THAR02_02233	PF13826.4	DUF4188	Domain of unknown function (DUF4188)
M431DRAFT_490083	A1A104667.1	5.49104	4.48407	6.49801	1.44913	0.535188	0.744988	1	0.294485	0.238654	0.121343	0.672856	GO:0008152,GO:0016491,GO:0016620,GO:0055114	biological process|molecular function|molecular function|biological process	metabolic process|oxidoreductase activity|oxidoreductase activity, acting on the aldehyde or oxo group of donors, NAD or NADP as acceptor|oxidation-reduction process	K00128	ko00010,ko00053,ko00071,ko00280,ko00310,ko00330,ko00340,ko00380,ko00410,ko00561,ko00620,ko00625,ko00770,ko00903,ko00981	Glycolysis / Gluconeogenesis|Ascorbate and aldarate metabolism|Fatty acid degradation|Valine, leucine and isoleucine degradation|Lysine degradation|Arginine and proline metabolism|Histidine metabolism|Tryptophan metabolism|beta-Alanine metabolism|Glycerolipid metabolism|Pyruvate metabolism|Chloroalkane and chloroalkene degradation|Pantothenate and CoA biosynthesis|Limonene and pinene degradation|…	Exophiala sideris	hypothetical protein PV11_05639	PF00171.20	Aldedh	Aldehyde dehydrogenase family
M431DRAFT_61248	A1A101371.1	905.566	739.565	1071.57	1.44892	0.534974	0.106201	0.822954	46.8661	74.069	77.8087	100.944	GO:0003676,GO:0046872	molecular function|molecular function	nucleic acid binding|metal ion binding	--	--	--	Trichoderma harzianum	hypothetical protein THAR02_11174	--	--	--
M431DRAFT_4827	A1A111986.1	301.426	246.203	356.649	1.4486	0.534658	0.0052745	0.166723	6.18457	6.7652	9.44924	9.74262	GO:0000166,GO:0006812,GO:0016021,GO:0019829,GO:0030001,GO:0046872	molecular function|biological process|cellular component|molecular function|biological process|molecular function	nucleotide binding|cation transport|integral component of membrane|cation-transporting ATPase activity|metal ion transport|metal ion binding	--	--	--	Trichoderma harzianum	hypothetical protein THAR02_06745	PF00122.18,PF00403.24,PF00702.24	E1-E2_ATPase|HMA|Hydrolase	E1-E2 ATPase|Heavy-metal-associated domain|haloacid dehalogenase-like hydrolase
M431DRAFT_21736	A1A112305.1	35.8898	29.3184	42.4612	1.44828	0.534339	0.247893	1	0.827188	1.06355	1.27816	1.51993	GO:0000981,GO:0003677,GO:0005634,GO:0006351,GO:0006355,GO:0008270	molecular function|molecular function|cellular component|biological process|biological process|molecular function	RNA polymerase II transcription factor activity, sequence-specific DNA binding|DNA binding|nucleus|transcription, DNA-templated|regulation of transcription, DNA-templated|zinc ion binding	--	--	--	Trichoderma atroviride IMI 206040	hypothetical protein TRIATDRAFT_83980	PF00172.16,PF04082.16	Zn_clus|Fungal_trans	Fungal Zn(2)-Cys(6) binuclear cluster domain|Fungal specific transcription factor domain
M431DRAFT_490519	A1A104520.1	31228.6	25512.7	36944.4	1.44808	0.534142	0.22345	1	1333.17	2861.04	2848.98	3330.35	GO:0016020	cellular component	membrane	--	--	--	Trichoderma harzianum	hypothetical protein THAR02_09830	PF01145.23	Band_7	SPFH domain / Band 7 family
M431DRAFT_508897	A1A100316.1	255.107	208.488	301.726	1.44721	0.533274	0.00818493	0.220726	12.3265	12.5466	16.7684	20.091	GO:0008152,GO:0016616,GO:0051287,GO:0055114	biological process|molecular function|molecular function|biological process	metabolic process|oxidoreductase activity, acting on the CH-OH group of donors, NAD or NADP as acceptor|NAD binding|oxidation-reduction process	K03778	ko00620	Pyruvate metabolism	Trichoderma harzianum	D-lactate dehydrogenase	PF00389.28,PF02826.17	2-Hacid_dh|2-Hacid_dh_C	D-isomer specific 2-hydroxyacid dehydrogenase, catalytic domain|"D-isomer specific 2-hydroxyacid dehydrogenase, NAD binding domain"
M431DRAFT_127245	A1A101563.1	9.71293	7.93879	11.4871	1.44695	0.53302	0.587314	1	0.234726	0.396301	0.523894	0.406299	--	--	--	--	--	--	Trichoderma harzianum	hypothetical protein THAR02_05051	PF06772.9	LtrA	Bacterial low temperature requirement A protein (LtrA)
M431DRAFT_128043	A1A107615.1	23.6512	19.3323	27.9702	1.44681	0.532876	0.357358	1	0.396908	0.804147	0.943535	0.824435	--	--	--	--	--	--	Trichoderma harzianum	hypothetical protein THAR02_06859	--	--	--
M431DRAFT_125807	A1A106055.1	35.9059	29.3526	42.4592	1.44652	0.532591	0.247829	1	1.03637	1.08606	1.50935	1.63308	GO:0000981,GO:0003677,GO:0005634,GO:0006351,GO:0006355,GO:0008270	molecular function|molecular function|cellular component|biological process|biological process|molecular function	RNA polymerase II transcription factor activity, sequence-specific DNA binding|DNA binding|nucleus|transcription, DNA-templated|regulation of transcription, DNA-templated|zinc ion binding	--	--	--	Trichoderma virens Gv29-8	hypothetical protein TRIVIDRAFT_52958	PF00172.16,PF04082.16	Zn_clus|Fungal_trans	Fungal Zn(2)-Cys(6) binuclear cluster domain|Fungal specific transcription factor domain
M431DRAFT_84021	A1A111798.1	1235.33	1010.17	1460.5	1.44579	0.531859	0.000180629	0.0134819	114.025	124.858	181.966	171.325	--	--	--	--	--	--	Trichoderma harzianum	hypothetical protein THAR02_09702	PF13460.4	NAD_binding_10	NAD(P)H-binding
M431DRAFT_72328	A1A109295.1	37.1815	30.4047	43.9582	1.44577	0.531839	0.237843	1	2.71857	2.04579	3.36056	3.71079	GO:0008168,GO:0032259	molecular function|biological process	methyltransferase activity|methylation	--	--	--	Trichoderma harzianum	leucine carboxyl methyltransferase 1	PF04072.12	LCM	Leucine carboxyl methyltransferase
M431DRAFT_507005	A1A110217.1	482.167	394.316	570.019	1.44559	0.531657	0.0486882	0.606228	21.612	24.777	28.9659	39.6418	--	--	--	--	--	--	Trichoderma harzianum	hypothetical protein THAR02_02385	--	--	--
M431DRAFT_153239	A1A101499.1	70.1682	57.3911	82.9453	1.44526	0.531333	0.540147	1	0.534145	1.62329	1.04355	2.12335	--	--	--	--	--	--	Trichoderma harzianum	1,3-beta glucanase	PF12708.5	Pectate_lyase_3	Pectate lyase superfamily protein
M431DRAFT_499315	--	5.49475	4.49546	6.49403	1.44458	0.530646	0.719114	1	0.727817	0.368644	0.749742	0.881871	--	--	--	--	--	--	--	--	--	--	--
M431DRAFT_502404	A1A109761.1	47.325	38.7215	55.9284	1.44437	0.530445	0.345667	1	2.19097	3.36502	5.242	2.9361	--	--	--	--	--	--	Trichoderma harzianum	hypothetical protein THAR02_10724	PF09747.7	DUF2052	Coiled-coil domain containing protein (DUF2052)
M431DRAFT_99419	A1A106421.1	12.6808	10.3755	14.9861	1.44437	0.530437	0.533813	1	0.270201	1.1633	0.974191	1.12249	GO:0006950,GO:0016021	biological process|cellular component	response to stress|integral component of membrane	--	--	--	Trichoderma harzianum	hypothetical protein THAR02_02118	PF04479.11	RTA1	RTA1 like protein
M431DRAFT_502816	A1A109389.1	80.3314	65.7512	94.9115	1.44349	0.529565	0.0913878	0.78138	4.38556	3.70219	5.58435	6.38926	--	--	--	--	--	--	Trichoderma harzianum	hypothetical protein THAR02_03337	--	--	--
M431DRAFT_479145	A1A110748.1	224.072	183.414	264.73	1.44335	0.529418	0.0120973	0.284459	3.16525	3.87844	5.29115	5.09832	GO:0005515	molecular function	protein binding	--	--	--	Trichoderma harzianum	hypothetical protein THAR02_10976	PF00400.30,PF05729.10,PF17100.3	WD40|NACHT|NACHT_N	WD domain, G-beta repeat|NACHT domain|N-terminal domain of NWD NACHT-NTPase
M431DRAFT_77214	A1A111258.1	301.874	247.118	356.629	1.44315	0.529223	0.00576599	0.174591	7.62795	8.82634	12.6333	11.6442	GO:0004553,GO:0005975	molecular function|biological process	hydrolase activity, hydrolyzing O-glycosyl compounds|carbohydrate metabolic process	--	--	--	Trichoderma harzianum	hypothetical protein THAR02_06500	PF00933.19,PF01915.20,PF14310.4	Glyco_hydro_3|Glyco_hydro_3_C|Fn3-like	Glycosyl hydrolase family 3 N terminal domain|Glycosyl hydrolase family 3 C-terminal domain|Fibronectin type III-like domain
M431DRAFT_89927	A1A107986.1	307.855	252.083	363.627	1.44249	0.528562	0.0055501	0.17118	59.535	69.254	97.4499	92.485	GO:0005737,GO:0034227	cellular component|biological process	cytoplasm|tRNA thio-modification	K12161	ko04122	Sulfur relay system	Trichoderma harzianum	ubiquitin-like modifier 1	PF09138.9	Urm1	Urm1 (Ubiquitin related modifier)
M431DRAFT_489949	A1A109976.1	92.1949	75.4982	108.892	1.44231	0.528378	0.0758783	0.727327	2.93783	4.09209	5.15423	5.19649	GO:0003958,GO:0010181,GO:0016491,GO:0055114	molecular function|molecular function|molecular function|biological process	NADPH-hemoprotein reductase activity|FMN binding|oxidoreductase activity|oxidation-reduction process	--	--	--	Trichoderma harzianum	hypothetical protein THAR02_01880	PF00175.19,PF00258.23,PF00667.18	NAD_binding_1|Flavodoxin_1|FAD_binding_1	Oxidoreductase NAD-binding domain |Flavodoxin|FAD binding domain
M431DRAFT_71453	A1A110104.1	19970.8	16354.8	23586.9	1.4422	0.52827	1.81976e-05	0.00219301	518.291	546.449	804.552	766.774	GO:0004645,GO:0005975,GO:0008184,GO:0030170	molecular function|biological process|molecular function|molecular function	phosphorylase activity|carbohydrate metabolic process|glycogen phosphorylase activity|pyridoxal phosphate binding	K00688	ko00500,ko02026,ko04217,ko04910,ko04922,ko04931	Starch and sucrose metabolism|Biofilm formation - Escherichia coli|Necroptosis|Insulin signaling pathway|Glucagon signaling pathway|Insulin resistance	Trichoderma harzianum	glycogen phosphorylase	PF00343.18	Phosphorylase	Carbohydrate phosphorylase
M431DRAFT_546970	A1A107497.1	8.46163	6.93221	9.99105	1.44125	0.527321	0.628354	1	0.0765095	0.193763	0.177332	0.218517	GO:0005524,GO:0006810,GO:0016020,GO:0016021,GO:0016887,GO:0042626	molecular function|biological process|cellular component|cellular component|molecular function|molecular function	ATP binding|transport|membrane|integral component of membrane|ATPase activity|ATPase activity, coupled to transmembrane movement of substances	--	--	--	Trichoderma harzianum	ABC-2 type transporter	PF00005.25,PF01061.22,PF06422.10	ABC_tran|ABC2_membrane|PDR_CDR	ABC transporter|ABC-2 type transporter|CDR ABC transporter
M431DRAFT_5871	A1A104304.1	13.9611	11.4391	16.4831	1.44095	0.527019	0.497	1	0.829545	0.916734	1.32064	1.25315	GO:0000981,GO:0005634,GO:0006355,GO:0008270	molecular function|cellular component|biological process|molecular function	RNA polymerase II transcription factor activity, sequence-specific DNA binding|nucleus|regulation of transcription, DNA-templated|zinc ion binding	--	--	--	Trichoderma harzianum	hypothetical protein THAR02_04420	PF00172.16,PF11951.6	Zn_clus|Fungal_trans_2	Fungal Zn(2)-Cys(6) binuclear cluster domain|Fungal specific transcription factor domain
M431DRAFT_503731	A1A104884.1	269.94	221.186	318.695	1.44084	0.526914	0.0079801	0.216718	18.0559	22.2038	28.4087	30.8807	GO:0005525,GO:0005622,GO:0007264	molecular function|cellular component|biological process	GTP binding|intracellular|small GTPase mediated signal transduction	--	--	--	Trichoderma harzianum	ADP-ribosylation factor-like 2	PF00025.19	Arf	ADP-ribosylation factor family
M431DRAFT_93243	A1A102387.1	88551.5	72593.3	104510	1.43966	0.525728	1.72528e-05	0.00214357	3562.25	3945.09	5542.92	5512.65	GO:0016757	molecular function	transferase activity, transferring glycosyl groups	K00750	ko00500	Starch and sucrose metabolism	Trichoderma harzianum	glycogenin	PF01501.18	Glyco_transf_8	Glycosyl transferase family 8
M431DRAFT_92612	A1A106458.1	26.6637	21.8601	31.4672	1.43948	0.525545	0.330343	1	1.78752	2.3826	3.19816	2.93126	GO:0003824,GO:0008152,GO:0016829	molecular function|biological process|molecular function	catalytic activity|metabolic process|lyase activity	--	--	--	Trichoderma virens Gv29-8	hypothetical protein TRIVIDRAFT_195254	PF00701.20	DHDPS	Dihydrodipicolinate synthetase family
M431DRAFT_495566	A1A104255.1	127.818	104.794	150.842	1.43942	0.525483	0.0432882	0.574715	3.46484	4.90592	6.44892	5.84753	GO:0005215,GO:0006810,GO:0016020,GO:0055085	molecular function|biological process|cellular component|biological process	transporter activity|transport|membrane|transmembrane transport	--	--	--	Trichoderma harzianum	urea active transporter	PF00474.15	SSF	Sodium:solute symporter family
M431DRAFT_506688	A1A105305.1	18.2127	14.9393	21.4861	1.43822	0.524288	0.428693	1	0.422314	0.374333	0.380656	0.794967	GO:0005515	molecular function	protein binding	--	--	--	Trichoderma harzianum	hypothetical protein THAR02_06121	PF13432.4	TPR_16	Tetratricopeptide repeat
M431DRAFT_495766	A1A100344.1	52.0889	42.7365	61.4413	1.43768	0.523742	0.173979	0.950735	2.73544	3.50026	4.37508	4.78476	GO:0000981,GO:0005634,GO:0006355,GO:0008270	molecular function|cellular component|biological process|molecular function	RNA polymerase II transcription factor activity, sequence-specific DNA binding|nucleus|regulation of transcription, DNA-templated|zinc ion binding	--	--	--	Trichoderma virens Gv29-8	hypothetical protein TRIVIDRAFT_67251	PF00172.16	Zn_clus	Fungal Zn(2)-Cys(6) binuclear cluster domain
M431DRAFT_481046	A1A111611.1	647.985	531.699	764.271	1.43741	0.523476	0.000929145	0.0497383	26.2584	28.7219	38.5743	42.2862	GO:0005215,GO:0016020,GO:0016021,GO:0022857,GO:0022891,GO:0055085	molecular function|cellular component|cellular component|molecular function|molecular function|biological process	transporter activity|membrane|integral component of membrane|transmembrane transporter activity|substrate-specific transmembrane transporter activity|transmembrane transport	--	--	--	Trichoderma harzianum	hypothetical protein THAR02_02253	PF00083.22	Sugar_tr	Sugar (and other) transporter
M431DRAFT_540824	--	4.23626	3.47749	4.99503	1.43639	0.522446	0.786197	1	0.413799	0.558912	0.710441	0.716266	--	--	--	--	--	--	--	--	--	--	--
M431DRAFT_204122	--	47.8784	39.3045	56.4523	1.43628	0.522336	0.191603	0.974921	3.40676	3.53959	4.31925	5.89694	--	--	--	--	--	--	--	--	--	--	--
M431DRAFT_516127	A1A104597.1	226.26	185.76	266.76	1.43605	0.522105	0.0348925	0.518857	2.94633	4.1253	4.65895	5.71064	GO:0005515	molecular function	protein binding	--	--	--	Trichoderma virens Gv29-8	hypothetical protein TRIVIDRAFT_165017	PF05729.10,PF12894.5,PF17100.3	NACHT|ANAPC4_WD40|NACHT_N	NACHT domain|Anaphase-promoting complex subunit 4 WD40 domain|N-terminal domain of NWD NACHT-NTPase
M431DRAFT_94491	A1A107267.1	136.842	112.355	161.33	1.4359	0.521955	0.0386696	0.546318	3.30138	3.92317	5.59176	5.01121	GO:0005515,GO:0006508,GO:0008152,GO:0008237,GO:0016787	molecular function|biological process|biological process|molecular function|molecular function	protein binding|proteolysis|metabolic process|metallopeptidase activity|hydrolase activity	--	--	--	Trichoderma harzianum	hypothetical protein THAR02_03617	PF00400.30,PF01546.26	WD40|Peptidase_M20	WD domain, G-beta repeat|Peptidase family M20/M25/M40
M431DRAFT_505915	A1A110989.1	16.9502	13.9213	19.9791	1.43514	0.521194	0.451985	1	0.696579	0.814204	1.15914	1.05735	GO:0003824,GO:0004553,GO:0005975,GO:0016616,GO:0055114	molecular function|molecular function|biological process|molecular function|biological process	catalytic activity|hydrolase activity, hydrolyzing O-glycosyl compounds|carbohydrate metabolic process|oxidoreductase activity, acting on the CH-OH group of donors, NAD or NADP as acceptor|oxidation-reduction process	--	--	--	Trichoderma harzianum	hypothetical protein THAR02_09791	PF02056.14,PF11975.6	Glyco_hydro_4|Glyco_hydro_4C	Family 4 glycosyl hydrolase|Family 4 glycosyl hydrolase C-terminal domain
M431DRAFT_126259	A1A107815.1	96.2255	79.0554	113.396	1.43438	0.520428	0.0742635	0.722585	2.15764	2.51063	3.15375	3.6944	GO:0003677,GO:0003909,GO:0003910,GO:0005524,GO:0006281,GO:0006310,GO:0051103,GO:0071897	molecular function|molecular function|molecular function|molecular function|biological process|biological process|biological process|biological process	DNA binding|DNA ligase activity|DNA ligase (ATP) activity|ATP binding|DNA repair|DNA recombination|DNA ligation involved in DNA repair|DNA biosynthetic process	--	--	--	Trichoderma harzianum	DNA ligase 4	PF01068.19,PF04675.12,PF04679.13,PF16589.3	DNA_ligase_A_M|DNA_ligase_A_N|DNA_ligase_A_C|BRCT_2	ATP dependent DNA ligase domain|DNA ligase N terminus|ATP dependent DNA ligase C terminal region |"BRCT domain, a BRCA1 C-terminus domain"
M431DRAFT_126387	A1A110400.1	153.536	126.189	180.882	1.43341	0.519456	0.670534	1	1.0385	10.6574	5.53499	11.3952	GO:0003824,GO:0016491,GO:0016614,GO:0050660,GO:0055114	molecular function|molecular function|molecular function|molecular function|biological process	catalytic activity|oxidoreductase activity|oxidoreductase activity, acting on CH-OH group of donors|flavin adenine dinucleotide binding|oxidation-reduction process	--	--	--	Trichoderma harzianum	hypothetical protein THAR02_05592	PF01565.21	FAD_binding_4	FAD binding domain
M431DRAFT_481612	A1A111819.1	45.3708	37.2914	53.4503	1.43332	0.519356	0.206617	0.992367	1.00374	1.16206	1.47711	1.69771	GO:0003700,GO:0006355,GO:0008270,GO:0043565,GO:0046872	molecular function|biological process|molecular function|molecular function|molecular function	transcription factor activity, sequence-specific DNA binding|regulation of transcription, DNA-templated|zinc ion binding|sequence-specific DNA binding|metal ion binding	--	--	--	Trichoderma harzianum	hypothetical protein THAR02_09177	PF00320.25	GATA	GATA zinc finger
M431DRAFT_423157	--	99.2369	81.5833	116.891	1.43278	0.518814	0.0710065	0.70939	9.12197	9.70271	12.9206	14.6844	--	--	--	--	--	--	--	--	--	--	--
M431DRAFT_114947	A1A102968.1	16.9601	13.9441	19.9761	1.43258	0.51862	0.4519	1	0.663277	0.58232	1.09321	0.734784	--	--	--	--	--	--	Trichoderma harzianum	hypothetical protein THAR02_07764	--	--	--
M431DRAFT_485541	A1A107236.1	4.24344	3.48888	4.99801	1.43256	0.518591	0.786073	1	0.293878	0.223277	0.151366	0.610426	GO:0016491,GO:0055114	molecular function|biological process	oxidoreductase activity|oxidation-reduction process	--	--	--	Trichoderma harzianum	alkylated DNA repair protein AlkB	PF13532.4	2OG-FeII_Oxy_2	2OG-Fe(II) oxygenase superfamily
M431DRAFT_503550	A1A104691.1	4.24344	3.48888	4.99801	1.43256	0.518591	0.786073	1	0.180039	0.136786	0.0927313	0.373966	GO:0000981,GO:0005634,GO:0006355,GO:0008270	molecular function|cellular component|biological process|molecular function	RNA polymerase II transcription factor activity, sequence-specific DNA binding|nucleus|regulation of transcription, DNA-templated|zinc ion binding	--	--	--	Trichoderma harzianum	hypothetical protein THAR02_07735	PF00172.16,PF11951.6	Zn_clus|Fungal_trans_2	Fungal Zn(2)-Cys(6) binuclear cluster domain|Fungal specific transcription factor domain
M431DRAFT_87659	A1A104160.1	229.465	188.689	270.241	1.43221	0.518242	0.0184673	0.374165	10.7767	15.8472	18.6217	20.2907	--	--	--	--	--	--	Trichoderma harzianum	hypothetical protein THAR02_09322	PF08577.9,PF11566.6	PI31_Prot_C|PI31_Prot_N	PI31 proteasome regulator |PI31 proteasome regulator N-terminal
M431DRAFT_184620	--	21.6458	17.7996	25.492	1.43217	0.518198	0.736362	1	1.01205	3.58828	1.04254	5.6496	--	--	--	--	--	--	--	--	--	--	--
M431DRAFT_513368	A1A101125.1	71.6882	58.9579	84.4184	1.43184	0.517873	0.258521	1	1.38841	3.11706	3.16971	3.39056	--	--	--	--	--	--	Trichoderma virens Gv29-8	hypothetical protein TRIVIDRAFT_128645, partial	PF06985.9	HET	Heterokaryon incompatibility protein (HET)
M431DRAFT_128071	A1A107592.1	31.4003	25.8295	36.9712	1.43135	0.517379	0.297392	1	1.77827	2.45647	2.4147	3.77766	--	--	--	--	--	--	Trichoderma harzianum	hypothetical protein THAR02_08967	PF03188.14	Cytochrom_B561	Eukaryotic cytochrome b561
M431DRAFT_535524	A1A107595.1	4.24046	3.48888	4.99204	1.43085	0.516867	0.786124	1	0.104196	0.0791636	0.214669	0.0541072	GO:0003958,GO:0005506,GO:0010181,GO:0016491,GO:0016705,GO:0020037,GO:0055114,GO:0070330	molecular function|molecular function|molecular function|molecular function|molecular function|molecular function|biological process|molecular function	NADPH-hemoprotein reductase activity|iron ion binding|FMN binding|oxidoreductase activity|oxidoreductase activity, acting on paired donors, with incorporation or reduction of molecular oxygen|heme binding|oxidation-reduction process|aromatase activity	K14338	ko00071,ko00380,ko00627	Fatty acid degradation|Tryptophan metabolism|Aminobenzoate degradation	Trichoderma harzianum	cytochrome P450	PF00067.20,PF00175.19,PF00258.23,PF00667.18	p450|NAD_binding_1|Flavodoxin_1|FAD_binding_1	Cytochrome P450|Oxidoreductase NAD-binding domain |Flavodoxin|FAD binding domain
M431DRAFT_112249	A1A105214.1	11.4555	9.42589	13.4851	1.43064	0.516664	0.559786	1	0.461906	0.802142	1.01962	0.82238	--	--	--	--	--	--	Trichoderma harzianum	hypothetical protein THAR02_00505	--	--	--
M431DRAFT_8065	A1A106129.1	36.9206	30.3819	43.4592	1.43043	0.516449	0.2547	1	1.46985	1.26337	1.88119	2.12791	GO:0005488	molecular function	binding	--	--	--	Trichoderma virens Gv29-8	hypothetical protein TRIVIDRAFT_42056	PF05536.9	Neurochondrin	Neurochondrin
M431DRAFT_2187	A1A108587.1	67.0498	55.1821	78.9175	1.43013	0.516144	0.131261	0.86429	1.40737	1.67728	2.35943	2.14949	GO:0005515,GO:0005524	molecular function|molecular function	protein binding|ATP binding	K14439	ko04550	Signaling pathways regulating pluripotency of stem cells	Trichoderma harzianum	hypothetical protein THAR02_04671	PF00176.21,PF00271.29	SNF2_N|Helicase_C	SNF2 family N-terminal domain|Helicase conserved C-terminal domain
M431DRAFT_496911	A1A107460.1	58.575	48.2157	68.9344	1.42971	0.515719	0.156881	0.9199	2.76271	3.37112	4.26891	4.69517	--	--	--	--	--	--	Trichoderma harzianum	HypA protein	PF14027.4	DUF4243	Protein of unknown function (DUF4243)
M431DRAFT_415166	--	24.1927	19.9153	28.4702	1.42956	0.515574	0.362277	1	1.74528	1.59961	2.56836	2.33048	--	--	--	--	--	--	--	--	--	--	--
M431DRAFT_503197	A1A110116.1	11.4642	9.43728	13.491	1.42955	0.51556	0.559688	1	0.653437	0.910167	0.757261	1.52694	--	--	--	--	--	--	Trichoderma harzianum	hypothetical protein THAR02_00586	--	--	--
M431DRAFT_512042	--	763.224	628.585	897.863	1.42839	0.514388	0.599049	1	19.6058	100.534	61.5509	112.185	--	--	--	--	--	--	--	--	--	--	--
M431DRAFT_1154	A1A109383.1	274.757	226.356	323.159	1.42766	0.513652	0.00911851	0.236	9.36211	9.8667	14.8338	13.255	GO:0006777,GO:0032324	biological process|biological process	Mo-molybdopterin cofactor biosynthetic process|molybdopterin cofactor biosynthetic process	K15376	ko00790,ko04727	Folate biosynthesis|GABAergic synapse	Trichoderma harzianum	gephyrin	PF00994.22,PF03453.15,PF03454.13	MoCF_biosynth|MoeA_N|MoeA_C	Probable molybdopterin binding domain|MoeA N-terminal region (domain I and II)|MoeA C-terminal region (domain IV)
M431DRAFT_489560	A1A109287.1	7.21773	5.9484	8.48707	1.42678	0.512765	0.684313	1	0.316735	0.641714	1.0604	0.328952	--	--	--	--	--	--	Trichoderma harzianum	hypothetical protein THAR02_02836	--	--	--
M431DRAFT_93692	--	22.9528	18.9315	26.9741	1.42483	0.510789	0.379927	1	4.78904	3.92729	6.1079	6.63167	--	--	--	--	--	--	--	--	--	--	--
M431DRAFT_487625	A1A103357.1	127.514	105.183	149.845	1.42461	0.510564	0.094554	0.791586	3.9165	6.6794	7.96683	7.41429	GO:0005215,GO:0016020,GO:0016021,GO:0022857,GO:0022891,GO:0055085	molecular function|cellular component|cellular component|molecular function|molecular function|biological process	transporter activity|membrane|integral component of membrane|transmembrane transporter activity|substrate-specific transmembrane transporter activity|transmembrane transport	--	--	--	Trichoderma harzianum	hypothetical protein THAR02_09536	PF00083.22	Sugar_tr	Sugar (and other) transporter
M431DRAFT_508550	A1A103170.1	80.8153	66.6804	94.9503	1.42396	0.50991	0.670044	1	1.98112	9.28193	4.25168	12.0023	--	--	--	--	--	--	Trichoderma virens Gv29-8	hypothetical protein TRIVIDRAFT_61923	--	--	--
M431DRAFT_13063	A1A104627.1	28.9217	23.8733	33.9702	1.42294	0.50887	0.324603	1	0.659821	0.726529	0.886562	1.13219	--	--	--	--	--	--	Trichoderma harzianum	hypothetical protein THAR02_09132	--	--	--
M431DRAFT_123581	A1A107174.1	7.2326	5.97117	8.49403	1.42251	0.508435	0.675095	1	0.686896	0.695834	0.707588	1.30788	--	--	--	--	--	--	Trichoderma harzianum	hypothetical protein THAR02_00419	PF06985.9	HET	Heterokaryon incompatibility protein (HET)
M431DRAFT_10637	A1A106386.1	144.621	119.403	169.839	1.4224	0.508328	0.268583	1	4.10358	9.20077	9.13074	10.1148	--	--	--	--	--	--	Trichoderma harzianum	hypothetical protein THAR02_03081	--	--	--
M431DRAFT_127290	A1A100986.1	12.757	10.535	14.9791	1.42185	0.507768	0.682688	1	0.85709	0.144707	1.03006	0.445074	GO:0016020,GO:0016021,GO:0022857,GO:0022891,GO:0055085	cellular component|cellular component|molecular function|molecular function|biological process	membrane|integral component of membrane|transmembrane transporter activity|substrate-specific transmembrane transporter activity|transmembrane transport	--	--	--	Trichoderma harzianum	sugar transporter	PF00083.22	Sugar_tr	Sugar (and other) transporter
M431DRAFT_119365	A1A101066.1	10.2171	8.44208	11.992	1.42051	0.506407	0.596365	1	0.575605	0.832994	0.677652	1.36642	--	--	--	--	--	--	Trichoderma harzianum	short-chain dehydrogenase	PF00106.23,PF13561.4	adh_short|adh_short_C2	short chain dehydrogenase|Enoyl-(Acyl carrier protein) reductase
M431DRAFT_130002	--	10.2146	8.44208	11.9871	1.41992	0.505809	0.596395	1	0.554287	0.802142	1.0604	0.904618	--	--	--	--	--	--	--	--	--	--	--
M431DRAFT_499863	A1A105917.1	30.6509	25.3376	35.9642	1.4194	0.50528	0.314809	1	1.80731	2.41336	3.0465	3.07148	--	--	--	--	--	--	Trichoderma harzianum	mesaconyl-C4 CoA hydratase	PF13452.4	MaoC_dehydrat_N	N-terminal half of MaoC dehydratase
M431DRAFT_90646	A1A106967.1	13.201	10.913	15.4891	1.41932	0.505203	0.534775	1	0.371416	0.658436	0.526081	0.964354	--	--	--	--	--	--	Trichoderma harzianum	hypothetical protein THAR02_03911	--	--	--
M431DRAFT_4165	A1A105432.1	91.9609	76.0243	107.898	1.41925	0.50513	0.0898931	0.774943	9.84491	12.8012	15.5906	17.2445	--	--	--	--	--	--	Trichoderma harzianum	hypothetical protein THAR02_10747	PF07081.9	DUF1349	Protein of unknown function (DUF1349)
M431DRAFT_129620	A1A100403.1	114.553	94.7052	134.401	1.41915	0.505023	0.386301	1	3.3378	6.40386	5.20962	8.87645	--	--	--	--	--	--	Trichoderma harzianum	hypothetical protein THAR02_08750	PF11374.6	DUF3176	Protein of unknown function (DUF3176)
M431DRAFT_480767	A1A105529.1	76.6629	63.3964	89.9294	1.41852	0.504391	0.417243	1	1.49412	3.58475	2.87574	4.45106	--	--	--	--	--	--	Endocarpon pusillum Z07020	hypothetical protein EPUS_01524	PF14479.4	HeLo	Prion-inhibition and propagation
M431DRAFT_6371	A1A100013.1	618.759	511.733	725.786	1.41829	0.504153	0.158785	0.920932	8.93774	16.9732	18.414	19.0045	GO:0005524	molecular function	ATP binding	--	--	--	Trichoderma harzianum	hypothetical protein THAR02_01648	PF00176.21,PF00271.29	SNF2_N|Helicase_C	SNF2 family N-terminal domain|Helicase conserved C-terminal domain
M431DRAFT_479453	A1A110501.1	1436.02	1187.76	1684.28	1.41803	0.50389	0.000294535	0.0196964	141.111	143.068	210.55	201.957	--	--	--	--	--	--	Trichoderma harzianum	hypothetical protein THAR02_01268	PF03641.12	Lysine_decarbox	Possible lysine decarboxylase
M431DRAFT_99295	A1A106643.1	21.7228	17.9705	25.4751	1.41761	0.503463	0.39877	1	0.704234	0.403225	0.788531	0.826797	GO:0003824	molecular function	catalytic activity	--	--	--	Trichoderma harzianum	hypothetical protein THAR02_02131	PF05592.9,PF08531.8	Bac_rhamnosid|Bac_rhamnosid_N	Bacterial alpha-L-rhamnosidase|Alpha-L-rhamnosidase N-terminal domain
M431DRAFT_343161	--	26.4065	21.8488	30.9642	1.41721	0.50305	0.35555	1	2.37919	3.48132	4.90172	3.56915	--	--	--	--	--	--	--	--	--	--	--
M431DRAFT_488308	A1A108337.1	869.473	719.44	1019.51	1.41708	0.502925	0.000807616	0.0444919	52.2752	68.9515	85.5264	89.9391	GO:0016787	molecular function	hydrolase activity	--	--	--	Trichoderma harzianum	hypothetical protein THAR02_00308	PF00293.26,PF15916.3	NUDIX|DUF4743	NUDIX domain|Domain of unknown function (DUF4743)
M431DRAFT_94993	A1A107230.1	222.381	184.02	260.741	1.41692	0.502757	0.0172857	0.360321	7.94581	8.77682	12.0234	12.2153	GO:0019239	molecular function	deaminase activity	--	--	--	Trichoderma harzianum	hypothetical protein THAR02_10950	PF00962.20	A_deaminase	Adenosine/AMP deaminase
M431DRAFT_536055	A1A106835.1	184.976	153.158	216.795	1.4155	0.501315	0.026102	0.444145	5.09876	5.8063	7.46197	8.3266	--	--	--	--	--	--	Trichoderma virens Gv29-8	hypothetical protein TRIVIDRAFT_229355	PF05729.10,PF17100.3	NACHT|NACHT_N	NACHT domain|N-terminal domain of NWD NACHT-NTPase
M431DRAFT_506204	A1A105743.1	209.282	173.292	245.273	1.41538	0.501189	0.0422513	0.56904	8.63087	12.7453	14.2755	16.6019	--	--	--	--	--	--	Trichoderma harzianum	hypothetical protein THAR02_03426	PF12239.6	DUF3605	Protein of unknown function (DUF3605)
M431DRAFT_288414	--	38.3579	31.7665	44.9493	1.41499	0.50079	0.265047	1	1.86234	2.94305	3.91362	3.0173	--	--	--	--	--	--	--	--	--	--	--
M431DRAFT_476688	A1A109906.1	2.98346	2.47091	3.49602	1.41487	0.500673	0.872749	1	0.0311203	0.126101	0.128231	0.0969618	GO:0016787	molecular function	hydrolase activity	--	--	--	Trichoderma virens Gv29-8	hypothetical protein TRIVIDRAFT_180114	PF00149.26,PF13476.4	Metallophos|AAA_23	Calcineurin-like phosphoesterase|AAA domain
M431DRAFT_483103	--	27.7043	22.9464	32.4622	1.4147	0.500491	0.339373	1	7.25612	4.72535	10.1442	7.26685	--	--	--	--	--	--	--	--	--	--	--
M431DRAFT_361382	--	90.7893	75.1999	106.379	1.41461	0.500406	0.092498	0.785113	8.93806	7.82477	13.8678	10.4288	--	--	--	--	--	--	--	--	--	--	--
M431DRAFT_494350	--	63.0966	52.2648	73.9284	1.4145	0.500288	0.153698	0.914202	2.86654	2.74252	3.93719	4.19	--	--	--	--	--	--	--	--	--	--	--
M431DRAFT_509347	A1A100477.1	19.1902	15.9004	22.4801	1.41381	0.49959	0.441354	1	0.297456	0.38742	0.437738	0.551659	GO:0005524	molecular function	ATP binding	K10841	ko03420	Nucleotide excision repair	Trichoderma harzianum	DNA excision repair protein ERCC-6	PF00176.21,PF00271.29	SNF2_N|Helicase_C	SNF2 family N-terminal domain|Helicase conserved C-terminal domain
M431DRAFT_490831	A1A108994.1	20.473	16.9639	23.9821	1.41372	0.499492	0.41915	1	2.18478	1.37008	1.92908	3.2415	--	--	--	--	--	--	Trichoderma harzianum	hypothetical protein THAR02_11091	PF13468.4	Glyoxalase_3	Glyoxalase-like domain
M431DRAFT_514598	A1A109960.1	16.2038	13.4294	18.9781	1.41317	0.498937	0.484057	1	0.794668	0.866933	1.38534	1.01578	--	--	--	--	--	--	Trichoderma virens Gv29-8	hypothetical protein TRIVIDRAFT_213013	--	--	--
M431DRAFT_513493	A1A106327.1	352.763	292.405	413.121	1.41284	0.498595	0.00649302	0.187794	12.1919	13.7722	17.2124	20.3141	GO:0004181,GO:0006508,GO:0008152,GO:0008237,GO:0016787	molecular function|biological process|biological process|molecular function|molecular function	metallocarboxypeptidase activity|proteolysis|metabolic process|metallopeptidase activity|hydrolase activity	--	--	--	Trichoderma harzianum	hypothetical protein THAR02_02151	PF01546.26,PF07687.12	Peptidase_M20|M20_dimer	Peptidase family M20/M25/M40|Peptidase dimerisation domain
M431DRAFT_80625	A1A105846.1	152.369	126.401	178.336	1.41087	0.496587	0.0398503	0.554802	12.1626	12.1284	16.1507	18.9476	--	--	--	--	--	--	Trichoderma harzianum	pirin (iron-binding nuclear protein)	PF02678.14,PF05726.11	Pirin|Pirin_C	Pirin|Pirin C-terminal cupin domain
M431DRAFT_224348	--	75.5537	62.6859	88.4214	1.41055	0.496254	0.125209	0.856473	5.89128	6.16045	7.73276	9.67119	--	--	--	--	--	--	--	--	--	--	--
M431DRAFT_113353	A1A110328.1	484.023	401.624	566.422	1.41033	0.496032	0.00320309	0.119153	7.86886	7.75687	11.5147	11.0497	GO:0005975,GO:0008152,GO:0016758,GO:0030259	biological process|biological process|molecular function|biological process	carbohydrate metabolic process|metabolic process|transferase activity, transferring hexosyl groups|lipid glycosylation	--	--	--	Trichoderma harzianum	hypothetical protein THAR02_03039	PF00201.16,PF02809.18,PF03033.18	UDPGT|UIM|Glyco_transf_28	UDP-glucoronosyl and UDP-glucosyl transferase|Ubiquitin interaction motif|Glycosyltransferase family 28 N-terminal domain
M431DRAFT_501631	A1A100734.1	87.9268	72.959	102.895	1.41031	0.496009	0.103528	0.815881	3.19853	5.11602	6.12732	5.82789	GO:0000981,GO:0005634,GO:0006355,GO:0008270	molecular function|cellular component|biological process|molecular function	RNA polymerase II transcription factor activity, sequence-specific DNA binding|nucleus|regulation of transcription, DNA-templated|zinc ion binding	--	--	--	Trichoderma virens Gv29-8	hypothetical protein TRIVIDRAFT_151319, partial	PF00172.16,PF11951.6	Zn_clus|Fungal_trans_2	Fungal Zn(2)-Cys(6) binuclear cluster domain|Fungal specific transcription factor domain
M431DRAFT_1946	--	135.756	112.653	158.86	1.41017	0.495869	0.14147	0.891837	12.9845	21.1665	21.6778	27.4356	--	--	--	--	--	--	--	--	--	--	--
M431DRAFT_93233	A1A102452.1	435.508	361.454	509.562	1.40976	0.495447	0.125836	0.856563	13.6052	20.3452	20.9749	27.8755	GO:0005524,GO:0016020,GO:0016887	molecular function|cellular component|molecular function	ATP binding|membrane|ATPase activity	--	--	--	Trichoderma harzianum	hypothetical protein THAR02_04087	PF00005.25,PF01061.22	ABC_tran|ABC2_membrane	ABC transporter|ABC-2 type transporter
M431DRAFT_480669	A1A105413.1	183.996	152.711	215.28	1.40972	0.495409	0.028032	0.460004	7.24816	7.78598	11.0745	10.6095	GO:0016021,GO:0055085	cellular component|biological process	integral component of membrane|transmembrane transport	--	--	--	Trichoderma harzianum	hypothetical protein THAR02_02765	PF07690.14	MFS_1	Major Facilitator Superfamily
M431DRAFT_505476	A1A110509.1	527.389	437.738	617.04	1.40961	0.495296	0.524692	1	8.23569	26.6497	18.6161	31.2947	GO:0005515	molecular function	protein binding	--	--	--	Trichoderma harzianum	hypothetical protein THAR02_09822	PF12796.5	Ank_2	Ankyrin repeats (3 copies)
M431DRAFT_87842	A1A104324.1	28.1872	23.4042	32.9702	1.40873	0.494395	0.343965	1	1.38919	1.23839	1.71725	2.07759	GO:0005506,GO:0016705,GO:0020037,GO:0055114	molecular function|molecular function|molecular function|biological process	iron ion binding|oxidoreductase activity, acting on paired donors, with incorporation or reduction of molecular oxygen|heme binding|oxidation-reduction process	--	--	--	Fonsecaea multimorphosa CBS 102226	hypothetical protein Z520_08665	PF00067.20	p450	Cytochrome P450
M431DRAFT_485768	A1A108248.1	583.347	484.396	682.298	1.40855	0.494215	0.00215925	0.0903017	36.8689	34.3284	52.8868	49.8463	--	--	--	--	--	--	Trichoderma harzianum	hypothetical protein THAR02_07033	--	--	--
M431DRAFT_123195	A1A102469.1	2.98916	2.4823	3.49602	1.40838	0.49404	0.872662	1	0.171724	0.260938	0.353794	0.267521	--	--	--	--	--	--	Trichoderma harzianum	hypothetical protein THAR02_07198	PF00106.23	adh_short	short chain dehydrogenase
M431DRAFT_509082	A1A100066.1	22.2029	18.4396	25.9662	1.40818	0.493828	0.404408	1	1.7055	1.31634	2.84446	1.51824	--	--	--	--	--	--	Trichoderma virens Gv29-8	hypothetical protein TRIVIDRAFT_66344	PF02656.13	DUF202	Domain of unknown function (DUF202)
M431DRAFT_510337	A1A101925.1	8.97317	7.45827	10.4881	1.40623	0.491835	0.637652	1	0.406678	0.470823	0.718164	0.543039	--	--	--	--	--	--	Trichoderma harzianum	hypothetical protein THAR02_01455	--	--	--
M431DRAFT_512802	A1A101412.1	209.062	173.843	244.282	1.40519	0.490767	0.350127	1	3.72911	8.97188	8.0892	10.0548	--	--	--	--	--	--	Trichoderma harzianum	hypothetical protein THAR02_05515	PF00550.23,PF06985.9	PP-binding|HET	Phosphopantetheine attachment site|Heterokaryon incompatibility protein (HET)
M431DRAFT_85281	A1A102977.1	123.119	102.391	143.846	1.40486	0.490431	0.0626832	0.677107	4.3675	5.37581	7.49845	6.48691	--	--	--	--	--	--	Trichoderma harzianum	hypothetical protein THAR02_06292	PF07534.14,PF08593.8	TLD|DUF1773	TLD|Domain of unknown function
M431DRAFT_497409	A1A101952.1	26.9421	22.409	31.4751	1.40458	0.490136	0.360021	1	3.50845	3.10984	3.76473	5.76931	--	--	--	--	--	--	Trichoderma harzianum	hypothetical protein THAR02_04114	--	--	--
M431DRAFT_504474	A1A108523.1	13.6898	11.3935	15.9861	1.40309	0.488604	0.54238	1	0.657835	1.52319	1.3553	1.75682	--	--	--	--	--	--	Trichoderma harzianum	selenoprotein W-like protein	PF10262.7	Rdx	Rdx family
M431DRAFT_502936	A1A109294.1	5156.1	4292.5	6019.71	1.40238	0.487876	0.178641	0.958915	156.103	268.222	266.69	339.91	--	--	--	--	--	--	Trichoderma harzianum	ubiquitin carrier protein	--	--	--
M431DRAFT_97264	A1A101410.1	2.99535	2.49368	3.49702	1.40235	0.487847	0.872568	1	0.252267	0.170366	0.259866	0.34933	GO:0005525,GO:0007264	molecular function|biological process	GTP binding|small GTPase mediated signal transduction	--	--	--	Trichoderma harzianum	hypothetical protein THAR02_05581	PF00071.20	Ras	Ras family
M431DRAFT_93068	--	2.99485	2.49368	3.49602	1.40195	0.487437	0.872575	1	0.909771	0.614407	1.24957	0.944862	--	--	--	--	--	--	--	--	--	--	--
M431DRAFT_70892	A1A110118.1	313.664	261.19	366.138	1.40181	0.487289	0.0200185	0.389477	21.6566	31.7342	37.7697	38.6025	--	--	--	--	--	--	Trichoderma harzianum	hypothetical protein THAR02_00587	--	--	--
M431DRAFT_506969	A1A110372.1	47.0767	39.202	54.9513	1.40174	0.487224	0.231247	1	1.07932	1.78584	1.816	2.27928	--	--	--	--	--	--	Trichoderma harzianum	hypothetical protein THAR02_04230	PF00561.18,PF08386.8	Abhydrolase_1|Abhydrolase_4	alpha/beta hydrolase fold|TAP-like protein
M431DRAFT_276896	A1A111688.1	105.721	88.0691	123.373	1.40086	0.486315	0.0820501	0.74637	4.04604	4.14526	6.06243	5.68238	--	--	--	--	--	--	Trichoderma harzianum	hypothetical protein THAR02_00162	PF08620.8,PF08621.8	RPAP1_C|RPAP1_N	RPAP1-like, C-terminal|"RPAP1-like, N-terminal"
M431DRAFT_83571	A1A111499.1	1822.32	1518.67	2125.97	1.39989	0.485315	0.000669729	0.0377956	72.6344	92.6134	113.036	123.329	GO:0003824,GO:0003825,GO:0005992	molecular function|molecular function|biological process	catalytic activity|alpha,alpha-trehalose-phosphate synthase (UDP-forming) activity|trehalose biosynthetic process	K00697	ko00500	Starch and sucrose metabolism	Trichoderma harzianum	alpha,alpha-trehalose-phosphate synthase	PF00982.19	Glyco_transf_20	Glycosyltransferase family 20
M431DRAFT_422920	--	5.99788	4.99875	6.99702	1.39975	0.485172	0.740779	1	1.34826	0.585347	0.595235	2.20042	--	--	--	--	--	--	--	--	--	--	--
M431DRAFT_524041	A1A102174.1	210.655	175.578	245.732	1.39956	0.484977	0.0241032	0.424429	5.13171	5.59602	8.3648	6.99125	GO:0003824,GO:0005515,GO:0009116	molecular function|molecular function|biological process	catalytic activity|protein binding|nucleoside metabolic process	--	--	--	Trichoderma harzianum	AGC/PKA protein kinase	PF01048.18,PF05729.10,PF12796.5,PF13606.4	PNP_UDP_1|NACHT|Ank_2|Ank_3	Phosphorylase superfamily|NACHT domain|Ankyrin repeats (3 copies)|Ankyrin repeat
M431DRAFT_480768	A1A105530.1	507.096	422.737	591.455	1.39911	0.484508	0.272261	1	13.0045	27.5407	26.5983	31.1227	--	--	--	--	--	--	Trichoderma harzianum	hypothetical protein THAR02_00045	PF04366.10	Ysc84	Las17-binding protein actin regulator
M431DRAFT_506497	A1A105088.1	82.6755	68.9554	96.3956	1.39794	0.483303	0.169953	0.942689	2.34234	4.09429	4.96775	4.19758	--	--	--	--	--	--	Trichoderma harzianum	hypothetical protein THAR02_00201	PF11951.6	Fungal_trans_2	Fungal specific transcription factor domain
M431DRAFT_84305	A1A110356.1	32.1336	26.802	37.4652	1.39785	0.483213	0.326997	1	1.94993	3.10405	3.34779	3.85742	--	--	--	--	--	--	Trichoderma harzianum	hypothetical protein THAR02_04229	--	--	--
M431DRAFT_362923	--	57.854	48.2727	67.4354	1.39697	0.482298	0.187105	0.972696	4.63541	4.59989	6.33425	6.87743	--	--	--	--	--	--	--	--	--	--	--
M431DRAFT_128046	A1A107614.1	19.7117	16.4492	22.9741	1.39667	0.481994	0.447144	1	0.872638	0.651364	1.23011	0.953996	--	--	--	--	--	--	Trichoderma virens Gv29-8	hypothetical protein TRIVIDRAFT_134018, partial	PF11951.6	Fungal_trans_2	Fungal specific transcription factor domain
M431DRAFT_394179	--	5217.2	4354.78	6079.63	1.39608	0.481384	0.000154537	0.0121622	523.933	640.511	802.505	859.113	--	--	--	--	--	--	--	--	--	--	--
M431DRAFT_388574	--	3.00104	2.50507	3.49702	1.39598	0.481274	0.872482	1	0.363136	0.0919653	0.280556	0.377142	--	--	--	--	--	--	--	--	--	--	--
M431DRAFT_72961	A1A109454.1	7.71468	6.4403	8.98906	1.39575	0.481042	0.68502	1	0.447156	1.01919	1.26672	0.812705	--	--	--	--	--	--	Trichoderma harzianum	hypothetical protein THAR02_10292	PF00117.26	GATase	Glutamine amidotransferase class-I
M431DRAFT_523667	A1A107441.1	79.3179	66.2204	92.4155	1.39557	0.48086	0.128164	0.861124	3.89733	3.55324	4.87503	5.78236	GO:0005215,GO:0016020,GO:0016021,GO:0022857,GO:0022891,GO:0055085	molecular function|cellular component|cellular component|molecular function|molecular function|biological process	transporter activity|membrane|integral component of membrane|transmembrane transporter activity|substrate-specific transmembrane transporter activity|transmembrane transport	--	--	--	Trichoderma reesei QM6a	predicted protein	PF00083.22	Sugar_tr	Sugar (and other) transporter
M431DRAFT_468722	A1A107888.1	42.4459	35.4376	49.4543	1.39553	0.480813	0.253397	1	1.65235	0.967117	1.73996	2.02117	GO:0003677,GO:0003887,GO:0006260	molecular function|molecular function|biological process	DNA binding|DNA-directed DNA polymerase activity|DNA replication	K02328	ko03030,ko03410,ko03420,ko03430,ko03440	DNA replication|Base excision repair|Nucleotide excision repair|Mismatch repair|Homologous recombination	Trichoderma harzianum	hypothetical protein THAR02_10262	PF04042.14	DNA_pol_E_B	DNA polymerase alpha/epsilon subunit B
M431DRAFT_344665	A1A111018.1	27.4382	22.9123	31.9642	1.39507	0.480336	0.364622	1	3.04553	2.59154	4.51768	3.54256	GO:0005829,GO:0006777	cellular component|biological process	cytosol|Mo-molybdopterin cofactor biosynthetic process	K21232	ko04122	Sulfur relay system	Trichoderma harzianum	molybdopterin synthase small subunit CnxG	PF02597.18	ThiS	ThiS family
M431DRAFT_95099	A1A108173.1	295.961	247.191	344.731	1.3946	0.479847	0.428917	1	19.4302	44.9343	35.5539	55.7596	--	--	--	--	--	--	Trichoderma harzianum	hypothetical protein THAR02_05192	--	--	--
M431DRAFT_502645	A1A109550.1	428.837	358.193	499.481	1.39445	0.479693	0.00591487	0.177107	12.2735	16.484	21.2896	19.6549	GO:0016021,GO:0055085	cellular component|biological process	integral component of membrane|transmembrane transport	--	--	--	Trichoderma harzianum	hypothetical protein THAR02_07831	PF07690.14	MFS_1	Major Facilitator Superfamily
M431DRAFT_505057	--	7.72336	6.45169	8.99503	1.39421	0.479451	0.684907	1	0.328917	0.533116	0.338826	0.88817	--	--	--	--	--	--	--	--	--	--	--
M431DRAFT_88074	A1A100616.1	45.8979	38.3435	53.4523	1.39404	0.479269	0.240063	1	3.62967	3.2285	4.37738	5.42464	GO:0055085	biological process	transmembrane transport	--	--	--	Trichoderma harzianum	hypothetical protein THAR02_03147	PF00153.25	Mito_carr	Mitochondrial carrier protein
M431DRAFT_154145	A1A106669.1	738.712	617.301	860.123	1.39336	0.478568	0.0163836	0.351655	40.8553	58.5043	72.0775	69.2081	--	--	--	--	--	--	Trichoderma harzianum	N-acetylglucosaminyl-phosphatidylinositol de-N-acetylase	PF02585.15	PIG-L	GlcNAc-PI de-N-acetylase
M431DRAFT_110624	A1A110875.1	29.1709	24.3766	33.9652	1.39335	0.47856	0.352802	1	0.824937	0.870492	1.23927	1.17804	GO:0000981,GO:0003677,GO:0005634,GO:0006351,GO:0006355,GO:0008270	molecular function|molecular function|cellular component|biological process|biological process|molecular function	RNA polymerase II transcription factor activity, sequence-specific DNA binding|DNA binding|nucleus|transcription, DNA-templated|regulation of transcription, DNA-templated|zinc ion binding	--	--	--	Trichoderma harzianum	C6 zinc finger domain-containing protein	PF00172.16,PF04082.16	Zn_clus|Fungal_trans	Fungal Zn(2)-Cys(6) binuclear cluster domain|Fungal specific transcription factor domain
M431DRAFT_129204	A1A101219.1	318.348	266.05	370.646	1.39315	0.478346	0.0112178	0.270147	11.7524	13.27	17.0352	18.6221	--	--	--	--	--	--	Trichoderma harzianum	SAGA-associated factor 73	PF08313.10	SCA7	SCA7, zinc-binding domain
M431DRAFT_449640	--	13.7277	11.4732	15.9821	1.39299	0.478187	0.542017	1	1.03839	0.67622	1.37529	1.07844	--	--	--	--	--	--	--	--	--	--	--
M431DRAFT_507006	A1A110218.1	2840.71	2374.32	3307.09	1.39286	0.478047	0.0441385	0.580271	99.1601	127.231	141.688	180.565	GO:0005506,GO:0016705,GO:0020037,GO:0055114	molecular function|molecular function|molecular function|biological process	iron ion binding|oxidoreductase activity, acting on paired donors, with incorporation or reduction of molecular oxygen|heme binding|oxidation-reduction process	--	--	--	Trichoderma harzianum	cytochrome P450	PF00067.20	p450	Cytochrome P450
M431DRAFT_7712	A1A101775.1	7.71888	6.45169	8.98608	1.39283	0.478014	0.701571	1	0.913659	1.48088	2.63531	0.75912	--	--	--	--	--	--	Trichoderma harzianum	hypothetical protein THAR02_01068	--	--	--
M431DRAFT_127282	A1A100960.1	39.9072	33.3561	46.4582	1.39279	0.477982	0.27464	1	2.4394	2.25933	3.01547	3.69166	GO:0005515	molecular function	protein binding	--	--	--	Trichoderma harzianum	glutathione transferase	PF13409.4,PF13410.4	GST_N_2|GST_C_2	Glutathione S-transferase, N-terminal domain|"Glutathione S-transferase, C-terminal domain"
M431DRAFT_71935	A1A109828.1	2248.12	1879.14	2617.09	1.39271	0.477891	0.0235448	0.419914	61.2512	73.2126	106.289	85.0751	GO:0000166,GO:0004812,GO:0004815,GO:0005524,GO:0005737,GO:0006418,GO:0006422	molecular function|molecular function|molecular function|molecular function|cellular component|biological process|biological process	nucleotide binding|aminoacyl-tRNA ligase activity|aspartate-tRNA ligase activity|ATP binding|cytoplasm|tRNA aminoacylation for protein translation|aspartyl-tRNA aminoacylation	--	--	--	Trichoderma harzianum	aspartyl-tRNA synthetase	PF00152.18,PF09924.7	tRNA-synt_2|DUF2156	tRNA synthetases class II (D, K and N) |Uncharacterised conserved protein (DUF2156)
M431DRAFT_505241	A1A111100.1	69.0952	57.7669	80.4234	1.39221	0.477373	0.15553	0.91522	4.96456	4.38024	6.3514	6.98561	GO:0015035	molecular function	protein disulfide oxidoreductase activity	--	--	--	Trichoderma harzianum	hypothetical protein THAR02_08311	PF01323.18	DSBA	DSBA-like thioredoxin domain
M431DRAFT_87148	A1A100243.1	328.769	274.915	382.623	1.39179	0.476936	0.0107688	0.261183	3.96092	4.72334	6.08824	6.26772	GO:0005488,GO:0032947,GO:0043248	molecular function|molecular function|biological process	binding|protein complex scaffold|proteasome assembly	--	--	--	Trichoderma harzianum	hypothetical protein THAR02_07118	PF13001.5	Ecm29	Proteasome stabiliser
M431DRAFT_500193	A1A107777.1	7.72657	6.46308	8.99005	1.39099	0.476109	0.684866	1	0.328286	0.387984	0.563626	0.454598	GO:0016020,GO:0016021,GO:0022857,GO:0022891,GO:0055085	cellular component|cellular component|molecular function|molecular function|biological process	membrane|integral component of membrane|transmembrane transporter activity|substrate-specific transmembrane transporter activity|transmembrane transport	--	--	--	Trichoderma harzianum	hypothetical protein THAR02_04142	PF00083.22	Sugar_tr	Sugar (and other) transporter
M431DRAFT_7763	A1A101713.1	30.9063	25.8523	35.9602	1.39099	0.476109	0.34156	1	1.72765	2.04182	2.96615	2.39238	GO:0005737,GO:0016462	cellular component|molecular function	cytoplasm|pyrophosphatase activity	K01514	ko00230	Purine metabolism	Trichoderma harzianum	hypothetical protein THAR02_07259	PF01368.18,PF02833.12	DHH|DHHA2	DHH family|DHHA2 domain
M431DRAFT_514162	A1A106805.1	7.72557	6.46308	8.98807	1.39068	0.475789	0.684878	1	0.349293	0.412811	0.71963	0.362765	--	--	--	--	--	--	Trichoderma harzianum	SnoaL-like polyketide cyclase	PF07366.10	SnoaL	SnoaL-like polyketide cyclase
M431DRAFT_19989	A1A101386.1	59.258	49.5776	68.9383	1.39051	0.475619	0.269174	1	1.30739	2.57089	2.45588	3.03511	--	--	--	--	--	--	Trichoderma harzianum	hypothetical protein THAR02_05576	--	--	--
M431DRAFT_513215	A1A106776.1	267.066	223.438	310.694	1.39051	0.475615	0.0166158	0.352211	8.30919	8.30559	11.6652	11.9899	--	--	--	--	--	--	Trichoderma harzianum	hypothetical protein THAR02_09797	PF05282.9	AAR2	AAR2 protein
M431DRAFT_507960	A1A103635.1	46.3763	38.8012	53.9513	1.39045	0.475554	0.242881	1	1.71579	1.8296	2.27911	2.76674	GO:0003993,GO:0016787,GO:0046872	molecular function|molecular function|molecular function	acid phosphatase activity|hydrolase activity|metal ion binding	--	--	--	Trichoderma harzianum	metallophosphoesterase	PF00149.26,PF14008.4,PF16656.3	Metallophos|Metallophos_C|Pur_ac_phosph_N	Calcineurin-like phosphoesterase|Iron/zinc purple acid phosphatase-like protein C|"Purple acid Phosphatase, N-terminal domain"
M431DRAFT_492920	A1A105744.1	28729.3	24043	33415.5	1.38982	0.474903	0.000111437	0.00979398	1265.38	1397.57	1896.49	1889.42	GO:0003983,GO:0006011,GO:0008152,GO:0070569	molecular function|biological process|biological process|molecular function	UTP:glucose-1-phosphate uridylyltransferase activity|UDP-glucose metabolic process|metabolic process|uridylyltransferase activity	K00963	ko00040,ko00052,ko00500,ko00520,ko00541	Pentose and glucuronate interconversions|Galactose metabolism|Starch and sucrose metabolism|Amino sugar and nucleotide sugar metabolism|O-Antigen nucleotide sugar biosynthesis	Trichoderma virens Gv29-8	hypothetical protein TRIVIDRAFT_84734	PF01704.16	UDPGP	UTP--glucose-1-phosphate uridylyltransferase
M431DRAFT_125550	A1A105926.1	55.8427	46.74	64.9453	1.3895	0.474567	0.203224	0.986975	4.05039	4.66261	5.21551	7.17037	GO:0003824,GO:0008152,GO:0048037	molecular function|biological process|molecular function	catalytic activity|metabolic process|cofactor binding	K01899	ko00020,ko00640	Citrate cycle (TCA cycle)|Propanoate metabolism	Trichoderma reesei RUT C-30	succinate-CoA ligase	PF00549.17,PF02629.17	Ligase_CoA|CoA_binding	CoA-ligase|CoA binding domain
M431DRAFT_495727	A1A100384.1	22.3496	18.7151	25.9841	1.3884	0.473423	0.746672	1	0.670733	12.2303	5.52751	12.5389	--	--	--	--	--	--	Thielavia terrestris NRRL 8126	hypothetical protein THITE_156520	--	--	--
M431DRAFT_500765	A1A101123.1	7.73126	6.47446	8.98807	1.38823	0.47325	0.684804	1	0.481988	0.418509	0.851157	0.429068	--	--	--	--	--	--	Trichoderma virens Gv29-8	hypothetical protein TRIVIDRAFT_30233	PF11951.6	Fungal_trans_2	Fungal specific transcription factor domain
M431DRAFT_95998	A1A102101.1	464.134	388.759	539.509	1.38777	0.472769	0.0764134	0.727684	10.9987	16.466	17.7122	21.1831	--	--	--	--	--	--	Trichoderma harzianum	hypothetical protein THAR02_03363	PF07173.10	GRDP-like	Glycine-rich domain-containing protein-like
M431DRAFT_476716	A1A109860.1	32.6607	27.3622	37.9592	1.38729	0.472267	0.330782	1	1.36708	1.43616	2.13847	1.8405	GO:0005515	molecular function	protein binding	--	--	--	Trichoderma harzianum	hypothetical protein THAR02_09541	PF00400.30	WD40	WD domain, G-beta repeat
M431DRAFT_1280	A1A104631.1	55.885	46.8197	64.9503	1.38724	0.472219	0.260034	1	3.02878	2.58691	3.05885	4.93428	GO:0016021,GO:0055085	cellular component|biological process	integral component of membrane|transmembrane transport	--	--	--	Trichoderma harzianum	hypothetical protein THAR02_09128	PF07690.14	MFS_1	Major Facilitator Superfamily
M431DRAFT_485569	A1A107268.1	240.279	201.339	279.219	1.38681	0.471767	0.0220589	0.40963	13.7718	16.4262	21.5851	21.2238	--	--	--	--	--	--	Trichoderma harzianum	hypothetical protein THAR02_03616	PF13810.4	DUF4185	Domain of unknown function (DUF4185)
M431DRAFT_535683	--	9.45923	7.9274	10.991	1.38646	0.471409	0.64657	1	0.529854	1.18085	0.982469	1.43076	--	--	--	--	--	--	--	--	--	--	--
M431DRAFT_95655	A1A101476.1	208.961	175.157	242.766	1.386	0.470922	0.112587	0.836018	5.18649	8.69079	9.44016	10.1656	GO:0005515	molecular function	protein binding	--	--	--	Trichoderma harzianum	hypothetical protein THAR02_10680	PF12796.5	Ank_2	Ankyrin repeats (3 copies)
M431DRAFT_506936	A1A105570.1	26.6606	22.352	30.9692	1.38552	0.470426	0.386736	1	1.47714	2.04765	2.48267	2.50303	--	--	--	--	--	--	Trichoderma harzianum	hypothetical protein THAR02_00080	--	--	--
M431DRAFT_76763	A1A108574.1	47.3157	39.6712	54.9602	1.38539	0.470297	0.441149	1	6.04676	11.3758	8.89846	15.7	--	--	--	--	--	--	Trichoderma harzianum	hypothetical protein THAR02_08901	--	--	--
M431DRAFT_489355	A1A109475.1	39.1394	32.8187	45.4602	1.38519	0.470088	0.289412	1	1.76034	2.01334	2.33983	3.00775	GO:0000981,GO:0003677,GO:0005634,GO:0006351,GO:0006355,GO:0008270	molecular function|molecular function|cellular component|biological process|biological process|molecular function	RNA polymerase II transcription factor activity, sequence-specific DNA binding|DNA binding|nucleus|transcription, DNA-templated|regulation of transcription, DNA-templated|zinc ion binding	--	--	--	Trichoderma virens Gv29-8	hypothetical protein TRIVIDRAFT_209165	PF00172.16,PF04082.16	Zn_clus|Fungal_trans	Fungal Zn(2)-Cys(6) binuclear cluster domain|Fungal specific transcription factor domain
M431DRAFT_550959	--	21.9366	18.394	25.4791	1.38518	0.470077	0.436104	1	1.43092	1.70534	1.82086	2.62255	--	--	--	--	--	--	--	--	--	--	--
M431DRAFT_541717	A1A104414.1	4.73271	3.96939	5.49602	1.3846	0.469469	0.796657	1	0.0715836	0.120858	0.09832	0.173471	GO:0000166,GO:0006812,GO:0016021,GO:0019829,GO:0030001,GO:0046872	molecular function|biological process|cellular component|molecular function|biological process|molecular function	nucleotide binding|cation transport|integral component of membrane|cation-transporting ATPase activity|metal ion transport|metal ion binding	--	--	--	Trichoderma harzianum	copper-translocating P-type ATPase	PF00122.18,PF00702.24	E1-E2_ATPase|Hydrolase	E1-E2 ATPase|haloacid dehalogenase-like hydrolase
M431DRAFT_20833	A1A106719.1	284.355	238.517	330.193	1.38436	0.469218	0.0164575	0.351934	4.29526	5.54721	6.47971	7.44194	GO:0005524	molecular function	ATP binding	--	--	--	Trichoderma harzianum	hypothetical protein THAR02_01562	PF00004.27	AAA	ATPase family associated with various cellular activities (AAA)
M431DRAFT_152935	A1A105948.1	4.73221	3.96939	5.49503	1.38435	0.469208	0.796664	1	0.0906557	0.153059	0.155644	0.188305	GO:0003676,GO:0003677,GO:0005634,GO:0006351,GO:0008270,GO:0046872	molecular function|molecular function|cellular component|biological process|molecular function|molecular function	nucleic acid binding|DNA binding|nucleus|transcription, DNA-templated|zinc ion binding|metal ion binding	--	--	--	Trichoderma harzianum	hypothetical protein THAR02_09345	PF00096.24,PF04082.16	zf-C2H2|Fungal_trans	Zinc finger, C2H2 type|Fungal specific transcription factor domain
M431DRAFT_92073	A1A106193.1	4.73221	3.96939	5.49503	1.38435	0.469208	0.796664	1	0.215956	0.36461	0.370769	0.448571	--	--	--	--	--	--	Trichoderma harzianum	hypothetical protein THAR02_02538	PF04303.11	PrpF	PrpF protein
M431DRAFT_488215	A1A112300.1	4.73171	3.96939	5.49403	1.3841	0.468946	0.796672	1	0.164459	0.277665	0.338826	0.28467	--	--	--	--	--	--	Stachybotrys chartarum IBT 40288	hypothetical protein S40288_10298	--	--	--
M431DRAFT_500169	A1A107750.1	1015.7	852.067	1179.34	1.38409	0.468942	0.00125976	0.0635866	43.184	38.0566	56.6393	58.6232	GO:0003824,GO:0004160,GO:0008152,GO:0009082	molecular function|molecular function|biological process|biological process	catalytic activity|dihydroxy-acid dehydratase activity|metabolic process|branched-chain amino acid biosynthetic process	--	--	--	Trichoderma harzianum	dihydroxy-acid dehydratase	PF00920.19	ILVD_EDD	Dehydratase family
M431DRAFT_504614	--	7.74464	6.49724	8.99204	1.38398	0.468822	0.684631	1	0.90549	0.407677	0.829127	1.04491	--	--	--	--	--	--	--	--	--	--	--
M431DRAFT_436629	--	18.9335	15.889	21.9781	1.38323	0.468043	0.477288	1	1.37252	2.03209	2.3927	2.41231	--	--	--	--	--	--	--	--	--	--	--
M431DRAFT_500038	A1A101508.1	25.4024	21.3227	29.4821	1.38266	0.46745	0.566795	1	0.705598	1.33426	0.872225	2.00302	GO:0003824,GO:0050662	molecular function|molecular function	catalytic activity|coenzyme binding	--	--	--	Trichoderma harzianum	hypothetical protein THAR02_07373	PF01370.19	Epimerase	NAD dependent epimerase/dehydratase family
M431DRAFT_509487	A1A101360.1	15.4935	13.0059	17.9811	1.38254	0.467319	0.518385	1	1.08323	0.40428	1.11587	1.00659	GO:0005515	molecular function	protein binding	--	--	--	Trichoderma harzianum	hypothetical protein THAR02_06379	PF07974.11	EGF_2	EGF-like domain
M431DRAFT_480715	A1A105471.1	1832.32	1538.19	2126.46	1.38244	0.46722	0.0409274	0.561135	68.8213	102.656	116.271	125.61	GO:0004672,GO:0005524,GO:0006468	molecular function|molecular function|biological process	protein kinase activity|ATP binding|protein phosphorylation	--	--	--	Trichoderma harzianum	RAN protein kinase	PF00069.23	Pkinase	Protein kinase domain
M431DRAFT_127637	A1A106402.1	1053.34	884.767	1221.9	1.38105	0.465762	0.0186458	0.375806	40.2147	49.2293	56.5883	69.696	GO:0008152,GO:0016491,GO:0016620,GO:0055114	biological process|molecular function|molecular function|biological process	metabolic process|oxidoreductase activity|oxidoreductase activity, acting on the aldehyde or oxo group of donors, NAD or NADP as acceptor|oxidation-reduction process	--	--	--	Trichoderma harzianum	aldehyde dehydrogenase (NAD+)	PF00171.20	Aldedh	Aldehyde dehydrogenase family
M431DRAFT_52559	A1A100836.1	4.7384	3.98078	5.49602	1.38064	0.465336	0.796574	1	0.666811	0.675488	0.686899	1.21193	GO:0005179,GO:0005576	molecular function|cellular component	hormone activity|extracellular region	--	--	--	Trichoderma harzianum	hypothetical protein THAR02_08231	PF03298.11	Stanniocalcin	Stanniocalcin family
M431DRAFT_91140	A1A102050.1	18.9506	15.9231	21.9781	1.38026	0.464944	0.477161	1	1.12617	1.14082	1.59513	1.60821	GO:0003824,GO:0033961	molecular function|molecular function	catalytic activity|cis-stilbene-oxide hydrolase activity	--	--	--	Trichoderma harzianum	epoxide hydrolase	PF06441.10	EHN	Epoxide hydrolase N terminus
M431DRAFT_15157	A1A105795.1	2189.19	1839.55	2538.84	1.38014	0.464813	0.00051005	0.0303415	42.8844	50.3912	69.0626	62.5307	GO:0003677,GO:0003678,GO:0005524,GO:0006260,GO:0006270,GO:0042555	molecular function|molecular function|molecular function|biological process|biological process|cellular component	DNA binding|DNA helicase activity|ATP binding|DNA replication|DNA replication initiation|MCM complex	K02212	ko03030,ko04110,ko04111,ko04113	DNA replication|Cell cycle|Cell cycle - yeast|Meiosis - yeast	Trichoderma harzianum	minichromosome maintenance protein 4 (cell division control protein 54)	PF00493.21,PF14551.4,PF17207.1	MCM|MCM_N|MCM_OB	MCM2/3/5 family|MCM N-terminal domain|MCM OB domain
M431DRAFT_10125	A1A110360.1	28.8588	24.2513	33.4662	1.37997	0.46464	0.444404	1	4.30907	12.0881	11.6094	11.3603	--	--	--	--	--	--	Trichoderma harzianum	hypothetical protein THAR02_05946	--	--	--
M431DRAFT_2456	A1A103954.1	497.118	417.823	576.414	1.37957	0.464215	0.00556607	0.17118	22.0868	23.9173	33.0075	31.9222	GO:0016491,GO:0055114	molecular function|biological process	oxidoreductase activity|oxidation-reduction process	--	--	--	Trichoderma harzianum	hypothetical protein THAR02_06922	PF01593.22	Amino_oxidase	Flavin containing amine oxidoreductase
M431DRAFT_531493	A1A100303.1	69.792	58.6596	80.9244	1.37956	0.464208	0.16777	0.937615	1.45816	1.75068	2.11405	2.41183	GO:0003676,GO:0046872	molecular function|molecular function	nucleic acid binding|metal ion binding	--	--	--	Trichoderma harzianum	hypothetical protein THAR02_00518	--	--	--
M431DRAFT_97565	A1A107785.1	72.799	61.1874	84.4105	1.37954	0.464187	0.15866	0.920932	1.32177	1.40592	2.04238	1.80746	GO:0005524,GO:0006810,GO:0016021,GO:0016887,GO:0042626,GO:0055085	molecular function|biological process|cellular component|molecular function|molecular function|biological process	ATP binding|transport|integral component of membrane|ATPase activity|ATPase activity, coupled to transmembrane movement of substances|transmembrane transport	--	--	--	Trichoderma harzianum	hypothetical protein THAR02_04149	PF00005.25,PF00664.21	ABC_tran|ABC_membrane	ABC transporter|ABC transporter transmembrane region
M431DRAFT_492537	--	6.46388	5.43372	7.49403	1.37917	0.463802	0.740056	1	0.191317	0.872128	0.59124	0.894131	--	--	--	--	--	--	--	--	--	--	--
M431DRAFT_155677	A1A103459.1	138.317	116.278	160.355	1.37906	0.463684	0.0657549	0.68595	3.08094	3.96947	4.49872	5.43651	GO:0003824,GO:0009116	molecular function|biological process	catalytic activity|nucleoside metabolic process	--	--	--	Trichoderma harzianum	hypothetical protein THAR02_08490	PF01048.18	PNP_UDP_1	Phosphorylase superfamily
M431DRAFT_78181	A1A111257.1	605.371	508.998	701.743	1.37868	0.463283	0.174909	0.952596	31.5992	54.875	65.5328	55.9122	GO:0006629	biological process	lipid metabolic process	--	--	--	Trichoderma harzianum	hypothetical protein THAR02_06499	PF01764.23	Lipase_3	Lipase (class 3)
M431DRAFT_128031	A1A107626.1	15.9449	13.4067	18.4831	1.37865	0.463255	0.525432	1	0.762321	1.12326	1.21362	1.4395	GO:0005515	molecular function	protein binding	--	--	--	Trichoderma harzianum	hypothetical protein THAR02_06849, partial	PF12796.5	Ank_2	Ankyrin repeats (3 copies)
M431DRAFT_476	A1A109644.1	38.7976	32.6251	44.9702	1.37839	0.462986	0.632871	1	1.137	4.27809	2.50982	5.0608	--	--	--	--	--	--	Trichoderma virens Gv29-8	putative PTH11-type G-protein coupled receptor protein, partial	PF05730.9	CFEM	CFEM domain
M431DRAFT_77681	A1A111099.1	20.6885	17.3988	23.9781	1.37814	0.462727	0.458679	1	0.704944	0.848014	0.998498	1.18972	--	--	--	--	--	--	Trichoderma harzianum	hypothetical protein THAR02_08312	--	--	--
M431DRAFT_483216	A1A101249.1	122.396	102.94	141.853	1.37801	0.46259	0.07954	0.736684	2.4635	2.77567	3.83246	3.55059	GO:0005524	molecular function	ATP binding	--	--	--	Trichoderma harzianum	hypothetical protein THAR02_05684	PF00004.27	AAA	ATPase family associated with various cellular activities (AAA)
M431DRAFT_72594	A1A109908.1	334.926	281.713	388.138	1.37778	0.462343	0.195805	0.974943	13.1517	23.9549	24.2928	27.789	GO:0016491,GO:0055114,GO:0071949	molecular function|biological process|molecular function	oxidoreductase activity|oxidation-reduction process|FAD binding	--	--	--	Trichoderma harzianum	hypothetical protein THAR02_03455	PF01494.17	FAD_binding_3	FAD binding domain
M431DRAFT_534836	A1A107807.1	63.8063	53.6722	73.9403	1.37763	0.462186	0.189833	0.974921	2.31915	2.93666	2.98626	4.41576	--	--	--	--	--	--	Trichoderma harzianum	hypothetical protein THAR02_06266	--	--	--
M431DRAFT_89406	A1A100807.1	153.477	129.102	177.852	1.37761	0.462163	0.191288	0.974921	13.3113	19.5906	19.2748	26.9972	--	--	--	--	--	--	Trichoderma harzianum	hypothetical protein THAR02_02574	--	--	--
M431DRAFT_502697	--	15.9511	13.4181	18.4841	1.37755	0.462108	0.52538	1	1.3683	1.73263	1.87935	2.48688	--	--	--	--	--	--	--	--	--	--	--
M431DRAFT_553031	A1A111410.1	1459.87	1228.65	1691.08	1.37638	0.460878	0.0916214	0.78138	53.0524	42.9237	76.774	58.6755	--	--	--	--	--	--	Trichoderma harzianum	hypothetical protein THAR02_01116	--	--	--
M431DRAFT_152936	A1A105947.1	31.9115	26.8589	36.9642	1.37624	0.460729	0.349558	1	0.573506	0.625658	0.818006	0.870531	GO:0003824,GO:0004075,GO:0005524,GO:0046872	molecular function|molecular function|molecular function|molecular function	catalytic activity|biotin carboxylase activity|ATP binding|metal ion binding	--	--	--	Trichoderma harzianum	hypothetical protein THAR02_09346	PF00289.20,PF00364.20,PF02626.13,PF02682.14,PF02785.17,PF02786.15	Biotin_carb_N|Biotin_lipoyl|CT_A_B|CT_C_D|Biotin_carb_C|CPSase_L_D2	Biotin carboxylase, N-terminal domain|Biotin-requiring enzyme|"Carboxyltransferase domain, subdomain A and B "|"Carboxyltransferase domain, subdomain C and D"|Biotin carboxylase C-terminal domain|"Carbamoyl-phosphate synthase L chain, ATP binding domain"
M431DRAFT_128190	A1A103408.1	2273.58	1913.7	2633.47	1.37611	0.460599	0.0366923	0.535659	28.7377	42.2601	47.9644	51.7372	GO:0005975,GO:0008152,GO:0016758,GO:0030259	biological process|biological process|molecular function|biological process	carbohydrate metabolic process|metabolic process|transferase activity, transferring hexosyl groups|lipid glycosylation	--	--	--	Trichoderma harzianum	sterol 3beta-glucosyltransferase	PF00169.27,PF00201.16,PF02893.18,PF03033.18	PH|UDPGT|GRAM|Glyco_transf_28	PH domain|UDP-glucoronosyl and UDP-glucosyl transferase|GRAM domain|Glycosyltransferase family 28 N-terminal domain
M431DRAFT_542653	A1A101543.1	25.4472	21.4252	29.4692	1.37545	0.4599	0.405168	1	1.68371	1.35028	2.24031	2.0401	GO:0000166,GO:0004812,GO:0004831,GO:0005524,GO:0005737,GO:0006418,GO:0006437	molecular function|molecular function|molecular function|molecular function|cellular component|biological process|biological process	nucleotide binding|aminoacyl-tRNA ligase activity|tyrosine-tRNA ligase activity|ATP binding|cytoplasm|tRNA aminoacylation for protein translation|tyrosyl-tRNA aminoacylation	--	--	--	Trichoderma harzianum	tRNA synthetase class I	PF00579.23	tRNA-synt_1b	tRNA synthetases class I (W and Y)
M431DRAFT_542338	A1A105930.1	84.9904	71.5744	98.4065	1.37488	0.459311	0.136279	0.879314	2.08035	2.56133	3.09914	3.42371	--	--	--	--	--	--	Trichoderma virens Gv29-8	glycosyltransferase family 90 protein	PF05686.10	Glyco_transf_90	Glycosyl transferase family 90
M431DRAFT_328621	--	63.4187	53.4081	73.4294	1.37487	0.4593	0.195455	0.974943	11.0767	6.43547	11.9138	12.8573	--	--	--	--	--	--	--	--	--	--	--
M431DRAFT_512213	A1A101379.1	7228.22	6087.79	8368.64	1.37466	0.459076	0.000263331	0.0180265	242.578	294.476	376.825	377.744	GO:0003824,GO:0004351,GO:0006536,GO:0016831,GO:0019752,GO:0030170	molecular function|molecular function|biological process|molecular function|biological process|molecular function	catalytic activity|glutamate decarboxylase activity|glutamate metabolic process|carboxy-lyase activity|carboxylic acid metabolic process|pyridoxal phosphate binding	--	--	--	Trichoderma harzianum	glutamate decarboxylase	PF00282.17	Pyridoxal_deC	Pyridoxal-dependent decarboxylase conserved domain
M431DRAFT_541035	A1A107426.1	11.2184	9.44866	12.9881	1.37459	0.459004	0.612867	1	0.474517	0.534102	0.651749	0.766608	GO:0003824	molecular function	catalytic activity	--	--	--	Trichoderma harzianum	unsaturated glucuronyl hydrolase	PF07470.11	Glyco_hydro_88	Glycosyl Hydrolase Family 88
M431DRAFT_90677	A1A107763.1	740.801	623.953	857.648	1.37454	0.458947	0.00283542	0.109709	28.5062	29.1548	40.3297	40.8027	GO:0000981,GO:0005634,GO:0006355,GO:0008270	molecular function|cellular component|biological process|molecular function	RNA polymerase II transcription factor activity, sequence-specific DNA binding|nucleus|regulation of transcription, DNA-templated|zinc ion binding	--	--	--	Trichoderma harzianum	hypothetical protein THAR02_07430	--	--	--
M431DRAFT_125875	A1A101511.1	135.936	114.507	157.366	1.37429	0.45869	0.334723	1	3.14767	6.37726	5.68489	7.642	GO:0003824,GO:0009116	molecular function|biological process	catalytic activity|nucleoside metabolic process	--	--	--	Trichoderma harzianum	hypothetical protein THAR02_07376	PF01048.18,PF17107.3	PNP_UDP_1|SesA	Phosphorylase superfamily|N-terminal domain on NACHT_NTPase and P-loop NTPases
M431DRAFT_394541	--	247.254	208.283	286.225	1.37421	0.458604	0.0247415	0.431077	20.5718	24.8765	30.7333	33.1106	--	--	--	--	--	--	--	--	--	--	--
M431DRAFT_9961	A1A107731.1	84.1452	70.8889	97.4015	1.374	0.458385	0.254867	1	0.867108	1.73848	1.84229	1.80111	--	--	--	--	--	--	Trichoderma harzianum	hypothetical protein THAR02_06336	PF14295.4	PAN_4	PAN domain
M431DRAFT_504159	A1A108989.1	615.005	518.167	711.843	1.37377	0.458142	0.00415676	0.13939	29.5264	33.4367	40.8636	47.6184	--	--	--	--	--	--	Trichoderma harzianum	hypothetical protein THAR02_10049	--	--	--
M431DRAFT_75626	A1A104642.1	3204.31	2699.82	3708.79	1.37372	0.458083	0.000428778	0.0262348	98.7727	111.227	147.656	147.39	GO:0005515	molecular function	protein binding	--	--	--	Trichoderma harzianum	hypothetical protein THAR02_07870	PF03370.11	CBM_21	Carbohydrate/starch-binding module (family 21)
M431DRAFT_85466	A1A103021.1	80.6975	67.9944	93.4005	1.37365	0.458015	0.148242	0.904063	1.37223	2.20316	2.66711	2.33941	--	--	--	--	--	--	Trichoderma virens Gv29-8	hypothetical protein TRIVIDRAFT_144800, partial	PF17100.3	NACHT_N	N-terminal domain of NWD NACHT-NTPase
M431DRAFT_509707	A1A100976.1	27.1892	22.9123	31.4662	1.37333	0.457682	0.391129	1	1.70356	1.44961	2.38663	2.05235	GO:0003824,GO:0005515,GO:0005737,GO:0009072	molecular function|molecular function|cellular component|biological process	catalytic activity|protein binding|cytoplasm|aromatic amino acid family metabolic process	--	--	--	Trichoderma harzianum	maleylacetoacetate isomerase	PF13417.4,PF14497.4	GST_N_3|GST_C_3	Glutathione S-transferase, N-terminal domain|"Glutathione S-transferase, C-terminal domain"
M431DRAFT_494196	A1A111374.1	1144.87	964.966	1324.78	1.37288	0.457202	0.234806	1	19.9661	37.8266	37.2218	43.5827	GO:0004252,GO:0006508	molecular function|biological process	serine-type endopeptidase activity|proteolysis	--	--	--	Colletotrichum higginsianum	pfs domain-containing protein	PF00082.20	Peptidase_S8	Subtilase family
M431DRAFT_512588	A1A105892.1	232.774	196.217	269.33	1.37261	0.456921	0.558949	1	4.75103	10.4343	6.6952	14.5265	--	--	--	--	--	--	Trichoderma harzianum	hypothetical protein THAR02_04359	--	--	--
M431DRAFT_392196	A1A105367.1	866.091	730.168	1002.01	1.37231	0.456602	0.00233807	0.0945772	30.3011	37.2136	46.5859	48.1053	GO:0004335,GO:0005524,GO:0005737,GO:0006012,GO:0008152,GO:0016301,GO:0016773,GO:0046835	molecular function|molecular function|cellular component|biological process|biological process|molecular function|molecular function|biological process	galactokinase activity|ATP binding|cytoplasm|galactose metabolic process|metabolic process|kinase activity|phosphotransferase activity, alcohol group as acceptor|carbohydrate phosphorylation	K00849	ko00052,ko00520	Galactose metabolism|Amino sugar and nucleotide sugar metabolism	Trichoderma virens Gv29-8	hypothetical protein TRIVIDRAFT_229813	PF00288.24,PF08544.11,PF10509.7	GHMP_kinases_N|GHMP_kinases_C|GalKase_gal_bdg	GHMP kinases N terminal domain|GHMP kinases C terminal |Galactokinase galactose-binding signature
M431DRAFT_498879	A1A107151.1	4859.27	4097.34	5621.2	1.37191	0.456189	0.000340917	0.0221699	111.628	125.076	171.398	160.712	--	--	--	--	--	--	Trichoderma atroviride IMI 206040	hypothetical protein TRIATDRAFT_151996	PF10281.7	Ish1	Putative stress-responsive nuclear envelope protein
M431DRAFT_93041	A1A102550.1	218.949	184.628	253.269	1.37178	0.45605	0.133927	0.873393	25.0298	40.1462	41.5406	49.6437	GO:0004089,GO:0008270	molecular function|molecular function	carbonate dehydratase activity|zinc ion binding	--	--	--	Trichoderma harzianum	carbonic anhydrase	PF00484.17	Pro_CA	Carbonic anhydrase
M431DRAFT_500922	A1A106293.1	105.375	88.8707	121.879	1.37142	0.455666	0.10628	0.822954	2.57521	3.87685	4.49501	4.53186	GO:0003676,GO:0003677,GO:0005634,GO:0006351,GO:0008270,GO:0046872	molecular function|molecular function|cellular component|biological process|molecular function|molecular function	nucleic acid binding|DNA binding|nucleus|transcription, DNA-templated|zinc ion binding|metal ion binding	--	--	--	Cladophialophora immunda	hypothetical protein PV07_11982	PF04082.16	Fungal_trans	Fungal specific transcription factor domain
M431DRAFT_40806	A1A104415.1	19.4459	16.4036	22.4881	1.37092	0.455143	0.603741	1	1.81954	2.21186	1.49948	4.15739	GO:0046872	molecular function	metal ion binding	--	--	--	Trichoderma harzianum	hypothetical protein THAR02_03353	--	--	--
M431DRAFT_98518	A1A101653.1	32.8398	27.7174	37.9622	1.36961	0.45377	0.449006	1	1.51629	4.19845	3.95697	3.98942	GO:0016491	molecular function	oxidoreductase activity	--	--	--	Trichoderma harzianum	gluconate 5-dehydrogenase	PF13561.4	adh_short_C2	Enoyl-(Acyl carrier protein) reductase
M431DRAFT_492589	A1A110949.1	9574.65	8083.89	11065.4	1.36882	0.452936	0.00028124	0.0189166	392.802	429.846	551.46	600.677	GO:0016491,GO:0030151,GO:0042128,GO:0055114	molecular function|molecular function|biological process|biological process	oxidoreductase activity|molybdenum ion binding|nitrate assimilation|oxidation-reduction process	--	--	--	Trichoderma harzianum	sulfite oxidase, partial	PF00174.17,PF03404.14	Oxidored_molyb|Mo-co_dimer	Oxidoreductase molybdopterin binding domain|Mo-co oxidoreductase dimerisation domain
M431DRAFT_146006	A1A101349.1	88.1907	74.4689	101.912	1.36852	0.452622	0.17825	0.958261	1.23196	1.87199	1.86131	2.47366	GO:0005515	molecular function	protein binding	--	--	--	Trichoderma harzianum	hypothetical protein THAR02_06369	PF00400.30,PF05729.10	WD40|NACHT	WD domain, G-beta repeat|NACHT domain
M431DRAFT_480993	A1A110349.1	423.221	357.46	488.983	1.36794	0.452004	0.00957909	0.241966	30.1403	35.5906	48.6298	43.2771	GO:0003824,GO:0005975,GO:0016853,GO:0030246	molecular function|biological process|molecular function|molecular function	catalytic activity|carbohydrate metabolic process|isomerase activity|carbohydrate binding	K01792	ko00010	Glycolysis / Gluconeogenesis	Trichoderma harzianum	hypothetical protein THAR02_03057	PF01263.18	Aldose_epim	Aldose 1-epimerase
M431DRAFT_508700	A1A104282.1	221.771	187.315	256.226	1.36789	0.45195	0.0330296	0.503451	11.4025	15.002	19.696	17.1857	GO:0003824	molecular function	catalytic activity	--	--	--	Trichoderma harzianum	hypothetical protein THAR02_04400	PF00561.18	Abhydrolase_1	alpha/beta hydrolase fold
M431DRAFT_496324	A1A100430.1	6.48715	5.47927	7.49503	1.36789	0.45195	0.73975	1	0.338018	0.285347	0.290167	0.585092	--	--	--	--	--	--	Oidiodendron maius Zn	hypothetical protein OIDMADRAFT_61355	--	--	--
M431DRAFT_149508	A1A106514.1	6.48665	5.47927	7.49403	1.36771	0.451759	0.739757	1	0.35732	0.301641	0.368084	0.556653	GO:0009063	biological process	cellular amino acid catabolic process	K18102	ko00040	Pentose and glucuronate interconversions	Trichoderma harzianum	hypothetical protein THAR02_01543	PF13378.4	MR_MLE_C	Enolase C-terminal domain-like
M431DRAFT_153085	A1A106019.1	48.8597	41.2721	56.4473	1.36768	0.451736	0.256353	1	1.738	1.98634	2.43305	2.77698	GO:0003677,GO:0005634,GO:0006351,GO:0008270	molecular function|cellular component|biological process|molecular function	DNA binding|nucleus|transcription, DNA-templated|zinc ion binding	--	--	--	Trichoderma harzianum	hypothetical protein THAR02_03927	PF04082.16	Fungal_trans	Fungal specific transcription factor domain
M431DRAFT_134243	A1A108919.1	362.37	306.156	418.584	1.36723	0.451252	0.013203	0.30068	5.44855	6.79932	8.50037	8.61107	GO:0003968	molecular function	RNA-directed 5'-3' RNA polymerase activity	--	--	--	Trichoderma harzianum	hypothetical protein THAR02_04817	PF05183.10	RdRP	RNA dependent RNA polymerase
M431DRAFT_144331	A1A104169.1	70.9121	59.9167	81.9075	1.36702	0.451038	0.31312	1	4.25954	2.32345	5.23168	4.02683	GO:0004553,GO:0005975	molecular function|biological process	hydrolase activity, hydrolyzing O-glycosyl compounds|carbohydrate metabolic process	--	--	--	Trichoderma harzianum	hypothetical protein THAR02_09331	--	--	--
M431DRAFT_7916	A1A106309.1	105.979	89.5585	122.4	1.3667	0.450697	0.514246	1	2.61733	7.78126	5.91987	8.50942	--	--	--	--	--	--	Trichoderma harzianum	hypothetical protein THAR02_09512	PF13489.4	Methyltransf_23	Methyltransferase domain
M431DRAFT_133530	A1A104910.1	482.298	407.622	556.974	1.3664	0.450376	0.0632237	0.679217	7.51237	11.2658	12.3679	13.8128	GO:0003824,GO:0009116	molecular function|biological process	catalytic activity|nucleoside metabolic process	--	--	--	Trichoderma virens Gv29-8	hypothetical protein TRIVIDRAFT_228635	--	--	--
M431DRAFT_493143	--	18.173	15.3629	20.9831	1.36583	0.449777	0.509482	1	3.00065	6.38336	5.25477	7.79097	--	--	--	--	--	--	--	--	--	--	--
M431DRAFT_504102	A1A108922.1	436.072	368.657	503.487	1.36573	0.449674	0.00925317	0.238419	7.11517	7.42498	10.3617	9.96079	GO:0003824,GO:0008152	molecular function|biological process	catalytic activity|metabolic process	--	--	--	Trichoderma harzianum	enterobactin synthetase component F	PF00106.23,PF00501.26,PF00550.23,PF07993.10	adh_short|AMP-binding|PP-binding|NAD_binding_4	short chain dehydrogenase|AMP-binding enzyme|Phosphopantetheine attachment site|Male sterility protein
M431DRAFT_92499	A1A106472.1	104.267	88.1488	120.386	1.36571	0.44965	0.1092	0.830598	3.05653	2.6726	3.81147	4.21029	GO:0004553,GO:0005975	molecular function|biological process	hydrolase activity, hydrolyzing O-glycosyl compounds|carbohydrate metabolic process	--	--	--	Trichoderma harzianum	hypothetical protein THAR02_10769	PF00933.19,PF01915.20,PF14310.4	Glyco_hydro_3|Glyco_hydro_3_C|Fn3-like	Glycosyl hydrolase family 3 N terminal domain|Glycosyl hydrolase family 3 C-terminal domain|Fibronectin type III-like domain
M431DRAFT_496062	A1A100039.1	5085.52	4299.43	5871.62	1.36567	0.449611	0.028762	0.467123	138.409	200.879	237.002	235.836	GO:0003676,GO:0046872	molecular function|molecular function	nucleic acid binding|metal ion binding	--	--	--	Trichoderma harzianum	zinc finger transcription factor ace1	--	--	--
M431DRAFT_17736	A1A101250.1	19.9022	16.8272	22.9771	1.36547	0.449401	0.488878	1	0.319099	0.89792	0.840041	0.846929	--	--	--	--	--	--	Trichoderma harzianum	hypothetical protein THAR02_05685	--	--	--
M431DRAFT_511781	A1A107284.1	170.055	143.823	196.288	1.36479	0.44868	0.0528632	0.626613	6.5336	6.48262	9.81904	8.36581	GO:0016021,GO:0055085	cellular component|biological process	integral component of membrane|transmembrane transport	--	--	--	Trichoderma virens Gv29-8	hypothetical protein TRIVIDRAFT_196765	PF07690.14	MFS_1	Major Facilitator Superfamily
M431DRAFT_11236	A1A112377.1	57.5918	48.7532	66.4304	1.36259	0.446347	0.224192	1	2.9681	3.13201	4.45888	4.0459	--	--	--	--	--	--	Trichoderma harzianum	cell cycle arrest protein BUB2	PF00566.16	RabGAP-TBC	Rab-GTPase-TBC domain
M431DRAFT_73098	A1A109265.1	16.4554	13.9327	18.9781	1.36212	0.445858	0.531705	1	1.6223	1.64341	2.62613	1.92557	--	--	--	--	--	--	Trichoderma harzianum	hypothetical protein THAR02_02855	--	--	--
M431DRAFT_4767	A1A111305.1	3449.36	2920.7	3978.01	1.36201	0.445733	0.000577291	0.0335612	292.188	327.522	432.809	430.48	GO:0000166,GO:0003676	molecular function|molecular function	nucleotide binding|nucleic acid binding	--	--	--	Trichoderma harzianum	hypothetical protein THAR02_06825	PF00076.20	RRM_1	RNA recognition motif. (a.k.a. RRM, RBD, or RNP domain)
M431DRAFT_95176	A1A101623.1	1672.33	1416.62	1928.04	1.36101	0.44468	0.00115132	0.0591045	31.9233	32.4981	45.6916	44.0583	GO:0003968	molecular function	RNA-directed 5'-3' RNA polymerase activity	--	--	--	Trichoderma harzianum	hypothetical protein THAR02_09660	PF05183.10	RdRP	RNA dependent RNA polymerase
M431DRAFT_101233	A1A101308.1	15.1648	12.8464	17.4831	1.36093	0.444591	0.609484	1	0.368297	1.56698	1.28993	1.37701	GO:0004553,GO:0005975	molecular function|biological process	hydrolase activity, hydrolyzing O-glycosyl compounds|carbohydrate metabolic process	--	--	--	Trichoderma harzianum	hypothetical protein THAR02_07717	PF00722.19	Glyco_hydro_16	Glycosyl hydrolases family 16
M431DRAFT_499883	A1A105952.1	8.23639	6.97776	9.49503	1.36076	0.444409	0.693597	1	0.419208	0.318498	0.269898	0.761911	GO:0005319,GO:0006869,GO:0016021	molecular function|biological process|cellular component	lipid transporter activity|lipid transport|integral component of membrane	--	--	--	Trichoderma harzianum	oligosaccharidyl-lipid flippase family protein	PF04506.11	Rft-1	Rft protein
M431DRAFT_510309	A1A101954.1	48.0937	40.7461	55.4413	1.36065	0.4443	0.269073	1	1.80039	2.33043	3.03953	2.70087	--	--	--	--	--	--	Trichoderma reesei QM6a	predicted protein	--	--	--
M431DRAFT_20118	A1A102070.1	112.237	95.0924	129.381	1.36058	0.44422	0.103109	0.815881	8.06018	7.43021	9.96359	11.6358	--	--	--	--	--	--	Trichoderma harzianum	pre-mRNA-splicing factor CWC21	PF08312.10	cwf21	cwf21 domain
M431DRAFT_500692	A1A101576.1	531.712	450.525	612.899	1.36041	0.444042	0.0069206	0.198179	30.8707	28.9437	40.8673	42.4985	--	--	--	--	--	--	Trichoderma harzianum	hypothetical protein THAR02_05062	PF07958.9	DUF1688	Protein of unknown function (DUF1688)
M431DRAFT_76046	A1A108547.1	170.742	144.681	196.802	1.36024	0.443866	0.0559003	0.638968	10.2078	11.9492	15.5003	15.3133	GO:0000981,GO:0005634,GO:0006355,GO:0008270	molecular function|cellular component|biological process|molecular function	RNA polymerase II transcription factor activity, sequence-specific DNA binding|nucleus|regulation of transcription, DNA-templated|zinc ion binding	--	--	--	Trichoderma harzianum	hypothetical protein THAR02_05730	PF00172.16,PF11951.6	Zn_clus|Fungal_trans_2	Fungal Zn(2)-Cys(6) binuclear cluster domain|Fungal specific transcription factor domain
M431DRAFT_509251	A1A100577.1	407.776	345.595	469.958	1.35985	0.44345	0.113013	0.837497	44.6288	39.5889	67.7174	49.6073	--	--	--	--	--	--	Trichoderma harzianum	hypothetical protein THAR02_05230	--	--	--
M431DRAFT_538258	A1A110036.1	117.9	99.9317	135.868	1.35961	0.443188	0.0984829	0.80123	1.81954	2.14051	2.68053	2.82443	GO:0003824,GO:0005515,GO:0009116	molecular function|molecular function|biological process	catalytic activity|protein binding|nucleoside metabolic process	--	--	--	Trichoderma harzianum	hypothetical protein THAR02_00665	PF00400.30,PF01048.18	WD40|PNP_UDP_1	WD domain, G-beta repeat|Phosphorylase superfamily
M431DRAFT_491922	A1A111113.1	1498.12	1269.81	1726.44	1.3596	0.443186	0.225409	1	51.7024	92.5766	90.5706	109.309	GO:0046872	molecular function	metal ion binding	--	--	--	Trichoderma harzianum	hypothetical protein THAR02_11367	--	--	--
M431DRAFT_99675	A1A107699.1	147.791	125.269	170.312	1.35957	0.443147	0.0707471	0.708969	11.8347	14.2822	20.036	16.2457	--	--	--	--	--	--	Trichoderma harzianum	hypothetical protein THAR02_02168	--	--	--
M431DRAFT_505676	A1A110698.1	38.1554	32.3495	43.9612	1.35894	0.442486	0.324576	1	3.89794	3.82901	4.74543	6.0111	GO:0016233,GO:0043047,GO:1990879	biological process|molecular function|cellular component	telomere capping|single-stranded telomeric DNA binding|CST complex	--	--	--	Trichoderma virens Gv29-8	hypothetical protein TRIVIDRAFT_35915	PF12658.5	Ten1	Telomere capping, CST complex subunit
M431DRAFT_105310	A1A109998.1	8.2401	6.98914	9.49105	1.35797	0.441452	0.693553	1	0.730927	0.411355	0.752946	0.843467	--	--	--	--	--	--	Trichoderma harzianum	hypothetical protein THAR02_01898	--	--	--
M431DRAFT_495504	A1A104323.1	21.6816	18.394	24.9692	1.35746	0.44091	0.469434	1	0.926587	1.10429	1.74056	1.07554	GO:0008239,GO:0016787	molecular function|molecular function	dipeptidyl-peptidase activity|hydrolase activity	--	--	--	Capronia semiimmersa	hypothetical protein PV04_02112	PF02129.16,PF08530.8	Peptidase_S15|PepX_C	X-Pro dipeptidyl-peptidase (S15 family)|X-Pro dipeptidyl-peptidase C-terminal non-catalytic domain
M431DRAFT_505701	A1A110732.1	110.165	93.4687	126.861	1.35725	0.440691	0.109988	0.83113	6.67873	7.85437	11.0712	9.089	GO:0016491	molecular function	oxidoreductase activity	--	--	--	Trichoderma virens Gv29-8	hypothetical protein TRIVIDRAFT_68580	PF00106.23	adh_short	short chain dehydrogenase
M431DRAFT_20168	A1A102139.1	41.6447	35.3351	47.9543	1.35713	0.440555	0.3053	1	3.19695	3.1486	4.20806	4.61148	GO:0005829,GO:0006777,GO:0019008,GO:0030366	cellular component|biological process|cellular component|molecular function	cytosol|Mo-molybdopterin cofactor biosynthetic process|molybdopterin synthase complex|molybdopterin synthase activity	K03635	ko00790,ko04122	Folate biosynthesis|Sulfur relay system	Trichoderma harzianum	molybdopterin synthase catalytic subunit, partial	PF02391.15	MoaE	MoaE protein
M431DRAFT_510992	--	9.98265	8.47624	11.4891	1.35544	0.438764	0.654447	1	0.869975	0.616907	0.985801	1.08424	--	--	--	--	--	--	--	--	--	--	--
M431DRAFT_481180	A1A111462.1	218.759	185.76	251.758	1.35529	0.4386	0.0398061	0.554802	15.9269	22.3001	25.3939	27.4985	--	--	--	--	--	--	Trichoderma harzianum	hypothetical protein THAR02_06602	--	--	--
M431DRAFT_105416	A1A109667.1	1.73736	1.47571	1.99901	1.3546	0.437871	0.997787	1	0	0.217667	0.0737812	0.223158	--	--	--	--	--	--	Trichoderma harzianum	hypothetical protein THAR02_09261	--	--	--
M431DRAFT_76483	A1A104479.1	1.73736	1.47571	1.99901	1.3546	0.437871	0.997787	1	0	0.316173	0.107171	0.32415	GO:0004671,GO:0005783,GO:0006481,GO:0016021	molecular function|cellular component|biological process|cellular component	protein C-terminal S-isoprenylcysteine carboxyl O-methyltransferase activity|endoplasmic reticulum|C-terminal protein methylation|integral component of membrane	K00587	ko00900	Terpenoid backbone biosynthesis	Trichoderma harzianum	protein-S-isoprenylcysteine O-methyltransferase	PF04140.12	ICMT	Isoprenylcysteine carboxyl methyltransferase (ICMT) family
M431DRAFT_509924	A1A107882.1	433.283	368.052	498.514	1.35447	0.437725	0.0115164	0.274142	17.8898	19.6541	25.385	26.6399	GO:0006520,GO:0030170	biological process|molecular function	cellular amino acid metabolic process|pyridoxal phosphate binding	K17989	ko00260,ko00270,ko00290	Glycine, serine and threonine metabolism|Cysteine and methionine metabolism|Valine, leucine and isoleucine biosynthesis	Trichoderma virens Gv29-8	hypothetical protein TRIVIDRAFT_33892	PF00291.23	PALP	Pyridoxal-phosphate dependent enzyme
M431DRAFT_154434	A1A101655.1	55.5723	47.2092	63.9354	1.3543	0.437547	0.243379	1	2.96596	3.79146	4.72845	4.62054	GO:0008270,GO:0016491,GO:0055114	molecular function|molecular function|biological process	zinc ion binding|oxidoreductase activity|oxidation-reduction process	K05351	ko00040	Pentose and glucuronate interconversions	Trichoderma harzianum	alcohol dehydrogenase GroES-like domain-containing protein	PF00107.24,PF08240.10	ADH_zinc_N|ADH_N	Zinc-binding dehydrogenase|Alcohol dehydrogenase GroES-like domain
M431DRAFT_6379	A1A100004.1	1.73686	1.47571	1.99801	1.35393	0.437153	0.997786	1	0	0.318498	0.215918	0.217689	--	--	--	--	--	--	Trichoderma harzianum	hypothetical protein THAR02_01657	--	--	--
M431DRAFT_215514	A1A101743.1	803.365	682.636	924.094	1.35371	0.436924	0.00392576	0.134385	48.1794	49.6677	66.4907	69.0963	GO:0003824,GO:0008152	molecular function|biological process	catalytic activity|metabolic process	--	--	--	Trichoderma harzianum	enoyl-CoA hydratase	PF00378.18	ECH_1	Enoyl-CoA hydratase/isomerase
M431DRAFT_496252	--	1.73636	1.47571	1.99702	1.35326	0.436434	0.997786	1	0	0.693051	0.704758	0.236845	--	--	--	--	--	--	--	--	--	--	--
M431DRAFT_76019	A1A108434.1	1.73636	1.47571	1.99702	1.35326	0.436434	0.997786	1	0	0.203838	0.207282	0.0696604	--	--	--	--	--	--	Trichoderma harzianum	hypothetical protein THAR02_05700	PF01636.21	APH	Phosphotransferase enzyme family
M431DRAFT_524440	A1A106043.1	21.7217	18.4624	24.9811	1.35308	0.43625	0.469174	1	1.50262	0.926539	1.27869	2.10338	GO:0008168,GO:0008171	molecular function|molecular function	methyltransferase activity|O-methyltransferase activity	--	--	--	Trichoderma harzianum	O-methyltransferase	PF00891.16	Methyltransf_2	O-methyltransferase
M431DRAFT_83308	A1A111954.1	875.17	743.85	1006.49	1.35308	0.436246	0.00361219	0.127797	81.6596	106.051	130.411	129.024	GO:0016021,GO:0016125,GO:0047750	cellular component|biological process|molecular function	integral component of membrane|sterol metabolic process|cholestenol delta-isomerase activity	K01824	ko00100	Steroid biosynthesis	Trichoderma harzianum	emopamil binding protein	PF05241.10	EBP	Emopamil binding protein
M431DRAFT_88692	A1A100732.1	163.749	139.191	188.308	1.35288	0.436032	0.0645939	0.680684	4.01849	4.83405	6.24166	5.99939	--	--	--	--	--	--	Trichoderma harzianum	hypothetical protein THAR02_10557	PF06985.9	HET	Heterokaryon incompatibility protein (HET)
M431DRAFT_510711	A1A106302.1	143.793	122.238	165.348	1.35267	0.435809	0.0792894	0.736436	12.6521	16.3769	18.4637	21.6568	GO:0045735	molecular function	nutrient reservoir activity	--	--	--	Trichoderma harzianum	cupin domain-containing protein	PF00190.20	Cupin_1	Cupin
M431DRAFT_100857	A1A112322.1	270.648	230.088	311.209	1.35256	0.435695	0.251435	1	7.13756	13.479	13.2982	15.1003	GO:0005524	molecular function	ATP binding	--	--	--	Trichoderma harzianum	mitochondrial chaperone BCS1	PF00004.27,PF08740.9	AAA|BCS1_N	ATPase family associated with various cellular activities (AAA)|BCS1 N terminal
M431DRAFT_84204	A1A111479.1	163.336	138.858	187.814	1.35256	0.435692	0.0640481	0.680684	14.9921	14.6525	20.3379	20.724	GO:0016021	cellular component	integral component of membrane	--	--	--	Trichoderma harzianum	hypothetical protein THAR02_08079	PF01184.17	Grp1_Fun34_YaaH	GPR1/FUN34/yaaH family
M431DRAFT_480074	A1A105669.1	13.4673	11.4504	15.4841	1.35227	0.435383	0.590002	1	1.11425	1.03468	1.53042	1.44653	GO:0008270	molecular function	zinc ion binding	--	--	--	Trichoderma harzianum	hypothetical protein THAR02_08724	PF05180.10	zf-DNL	DNL zinc finger
M431DRAFT_92543	A1A106133.1	102.546	87.19	117.903	1.35225	0.43536	0.440853	1	1.05506	2.41467	1.97242	2.80026	GO:0005524,GO:0006810,GO:0016021,GO:0016887,GO:0042626,GO:0055085	molecular function|biological process|cellular component|molecular function|molecular function|biological process	ATP binding|transport|integral component of membrane|ATPase activity|ATPase activity, coupled to transmembrane movement of substances|transmembrane transport	--	--	--	Trichoderma virens Gv29-8	hypothetical protein TRIVIDRAFT_195099	PF00005.25,PF00664.21	ABC_tran|ABC_membrane	ABC transporter|ABC transporter transmembrane region
M431DRAFT_191796	A1A109436.1	136.843	116.358	157.328	1.3521	0.435203	0.0847458	0.758919	6.8916	7.86981	11.1651	9.23957	--	--	--	--	--	--	Trichoderma virens Gv29-8	hypothetical protein TRIVIDRAFT_60677	PF12417.6	DUF3669	Zinc finger protein
M431DRAFT_477638	A1A110115.1	417.679	355.353	480.006	1.35079	0.433798	0.012908	0.296404	24.5207	24.0186	34.5838	32.5522	--	--	--	--	--	--	Trichoderma harzianum	hypothetical protein THAR02_01344	PF00566.16	RabGAP-TBC	Rab-GTPase-TBC domain
M431DRAFT_203919	A1A110040.1	141.721	120.58	162.862	1.35065	0.433653	0.262059	1	6.13705	10.2038	9.55161	12.9554	--	--	--	--	--	--	Trichoderma harzianum	ATP synthase F0	PF08611.8	DUF1774	Fungal protein of unknown function (DUF1774)
M431DRAFT_500082	A1A101463.1	80.4264	68.4294	92.4234	1.35064	0.433643	0.361778	1	3.43793	6.53	5.68115	8.0337	GO:0005515	molecular function	protein binding	--	--	--	Trichoderma harzianum	hypothetical protein THAR02_05558	--	--	--
M431DRAFT_486796	A1A106849.1	444.393	378.245	510.541	1.34976	0.432705	0.0265891	0.447789	18.3101	22.6042	25.4056	31.0472	--	--	--	--	--	--	Colletotrichum gloeosporioides Cg-14	hypothetical protein CGLO_14200	--	--	--
M431DRAFT_505892	A1A110962.1	911.525	775.949	1047.1	1.34944	0.432366	0.4525	1	39.7207	99.5681	82.0161	109.032	--	--	--	--	--	--	Trichoderma harzianum	hypothetical protein THAR02_10090	PF00106.23	adh_short	short chain dehydrogenase
M431DRAFT_94907	A1A107208.1	206.585	175.867	237.303	1.34933	0.432245	0.43793	1	14.6565	33.5084	27.4257	38.6829	GO:0008080	molecular function	N-acetyltransferase activity	--	--	--	Trichoderma harzianum	hypothetical protein THAR02_00443	PF00583.23	Acetyltransf_1	Acetyltransferase (GNAT) family
M431DRAFT_509368	A1A100452.1	61.3211	52.2079	70.4344	1.34911	0.432011	0.226962	1	3.50955	4.06311	4.86956	5.57896	GO:0003824,GO:0009116	molecular function|biological process	catalytic activity|nucleoside metabolic process	--	--	--	Trichoderma harzianum	hypothetical protein THAR02_10737	PF01048.18	PNP_UDP_1	Phosphorylase superfamily
M431DRAFT_116171	A1A103028.1	3.47942	2.96281	3.99602	1.34873	0.431597	0.880976	1	0.0491486	0.248941	0.202517	0.204177	--	--	--	--	--	--	Trichoderma harzianum	hypothetical protein THAR02_04763	--	--	--
M431DRAFT_5525	A1A102949.1	29.1386	24.823	33.4543	1.34771	0.430515	0.54639	1	1.07978	1.64075	2.55831	1.1775	GO:0005515	molecular function	protein binding	--	--	--	Trichoderma harzianum	hypothetical protein THAR02_09316	PF12937.5	F-box-like	F-box-like
M431DRAFT_440598	--	25.676	21.8829	29.4692	1.34667	0.429402	0.439412	1	1.41743	1.57263	2.15544	1.96281	--	--	--	--	--	--	--	--	--	--	--
M431DRAFT_76631	A1A104584.1	3160.48	2694.32	3626.64	1.34603	0.42871	0.124792	0.856295	138.691	217.37	226.74	262.125	--	--	--	--	--	--	Trichoderma harzianum	hypothetical protein THAR02_07313	--	--	--
M431DRAFT_21039	A1A101153.1	197.619	168.473	226.766	1.34601	0.428691	0.0496829	0.613861	9.80531	7.37288	12.2354	11.4958	--	--	--	--	--	--	Trichoderma harzianum	hypothetical protein THAR02_10374	--	--	--
M431DRAFT_430787	A1A102899.1	773.636	659.603	887.67	1.34576	0.428425	0.042569	0.570661	47.0141	65.7203	72.472	82.4292	--	--	--	--	--	--	Trichoderma virens Gv29-8	mannosylphosphorylation protein	PF04991.11	LicD	LicD family
M431DRAFT_491245	A1A108613.1	3099.18	2642.43	3555.92	1.3457	0.428357	0.00100805	0.053496	439.168	484.961	639.977	632.126	--	--	--	--	--	--	Trichoderma harzianum	hypothetical protein THAR02_11106	PF04667.15	Endosulfine	cAMP-regulated phosphoprotein/endosulfine conserved region
M431DRAFT_510855	A1A106157.1	58.7762	50.115	67.4373	1.34565	0.428304	0.243725	1	3.73529	6.2733	6.37927	7.35038	--	--	--	--	--	--	Trichoderma harzianum	hypothetical protein THAR02_10123	PF06094.10	GGACT	Gamma-glutamyl cyclotransferase, AIG2-like
M431DRAFT_73357	A1A109986.1	127.988	109.13	146.847	1.34562	0.428266	0.209435	0.998061	4.82134	8.54714	9.56067	8.76278	--	--	--	--	--	--	Trichoderma harzianum	hypothetical protein THAR02_01889	--	--	--
M431DRAFT_126596	A1A111720.1	861.589	734.732	988.446	1.34531	0.427944	0.00434474	0.144024	24.8327	29.8446	40.1119	35.0614	--	--	--	--	--	--	Trichoderma harzianum	hypothetical protein THAR02_11416	--	--	--
M431DRAFT_309084	--	1.74355	1.4871	2	1.3449	0.427499	0.997789	1	0.175964	0.356508	0	0.731004	--	--	--	--	--	--	--	--	--	--	--
M431DRAFT_533129	A1A106167.1	1.74355	1.4871	2	1.3449	0.427499	0.997789	1	0.040244	0.0815354	0	0.167185	--	--	--	--	--	--	Trichoderma virens Gv29-8	hypothetical protein TRIVIDRAFT_226907	--	--	--
M431DRAFT_492278	A1A110599.1	172.014	146.74	197.287	1.34447	0.427034	0.0646954	0.680684	17.1999	18.5203	26.5152	22.6102	--	--	--	--	--	--	Trichoderma harzianum	hypothetical protein THAR02_04732	--	--	--
M431DRAFT_122757	A1A102695.1	1.74305	1.4871	1.99901	1.34423	0.426781	0.997789	1	0.0793307	0.160726	0.0817205	0.247172	GO:0008080	molecular function	N-acetyltransferase activity	--	--	--	Trichoderma harzianum	acetyltransferase	PF13673.5	Acetyltransf_10	Acetyltransferase (GNAT) domain
M431DRAFT_212212	A1A101900.1	1.74305	1.4871	1.99901	1.34423	0.426781	0.997789	1	0.0469624	0.095147	0.0483771	0.146321	GO:0001678,GO:0004396,GO:0005524,GO:0005536,GO:0005975,GO:0016773,GO:0046835	biological process|molecular function|molecular function|molecular function|biological process|molecular function|biological process	cellular glucose homeostasis|hexokinase activity|ATP binding|glucose binding|carbohydrate metabolic process|phosphotransferase activity, alcohol group as acceptor|carbohydrate phosphorylation	--	--	--	Trichoderma harzianum	hexokinase-7	PF00349.19,PF03727.14	Hexokinase_1|Hexokinase_2	Hexokinase|Hexokinase
M431DRAFT_544198	A1A108987.1	1.74305	1.4871	1.99901	1.34423	0.426781	0.997789	1	0.0627429	0.127119	0.064633	0.195489	--	--	--	--	--	--	Trichoderma harzianum	hypothetical protein THAR02_08591	--	--	--
M431DRAFT_517532	A1A110508.1	342.366	292.107	392.624	1.34411	0.426652	0.0206091	0.39411	15.5728	15.615	20.5554	22.3687	--	--	--	--	--	--	Trichoderma harzianum	hypothetical protein THAR02_09823	--	--	--
M431DRAFT_15355	A1A105107.1	3.48561	2.9742	3.99702	1.3439	0.426422	0.880902	1	0.127544	0.258408	0.19708	0.33116	--	--	--	--	--	--	Trichoderma harzianum	hypothetical protein THAR02_00219	PF12697.5	Abhydrolase_6	Alpha/beta hydrolase family
M431DRAFT_488748	A1A112082.1	3.48561	2.9742	3.99702	1.3439	0.426422	0.880902	1	0.0833514	0.168872	0.128793	0.216416	GO:0005507,GO:0008131,GO:0009308,GO:0048038,GO:0055114	molecular function|molecular function|biological process|molecular function|biological process	copper ion binding|primary amine oxidase activity|amine metabolic process|quinone binding|oxidation-reduction process	K00276	ko00260,ko00350,ko00360,ko00410,ko00950,ko00960	Glycine, serine and threonine metabolism|Tyrosine metabolism|Phenylalanine metabolism|beta-Alanine metabolism|Isoquinoline alkaloid biosynthesis|Tropane, piperidine and pyridine alkaloid biosynthesis	Trichoderma harzianum	primary-amine oxidase	PF01179.18,PF02727.14	Cu_amine_oxid|Cu_amine_oxidN2	Copper amine oxidase, enzyme domain|"Copper amine oxidase, N2 domain"
M431DRAFT_88275	A1A100532.1	5.22816	4.4613	5.99503	1.34379	0.426302	0.805681	1	0.483155	0.978885	0.829517	1.17085	GO:0045735	molecular function	nutrient reservoir activity	--	--	--	Trichoderma virens Gv29-8	hypothetical protein TRIVIDRAFT_57440	PF00190.20	Cupin_1	Cupin
M431DRAFT_390023	A1A105308.1	69.2729	59.1173	79.4284	1.34357	0.426073	0.208872	0.998061	4.32254	5.83839	6.28624	7.65816	GO:0000172,GO:0003723,GO:0004540,GO:0005655,GO:0006364,GO:0006379,GO:0008033,GO:0030677	cellular component|molecular function|molecular function|cellular component|biological process|biological process|biological process|cellular component	ribonuclease MRP complex|RNA binding|ribonuclease activity|nucleolar ribonuclease P complex|rRNA processing|mRNA cleavage|tRNA processing|ribonuclease P complex	K03538	ko03008,ko03013	Ribosome biogenesis in eukaryotes|RNA transport	Trichoderma harzianum	ribonuclease P protein subunit POP4	PF01868.14	UPF0086	Domain of unknown function UPF0086
[truncated: 9,822 more rows]

## Sheet: KOhmt-vs-WT-diff-pval-0.05-FC-2
NCBI_id	geneid	BaseMean	BaseMean_control_Wt	BaseMean_case_KOhmt	FoldChange	log2FoldChange	pValue	qValue	Regulation	Expression_WT_1	Expression_WT_2	Expression_Kohmt_1	Expression_Kohmt_2	Go_id	Go	Go_term	ko	pathway	pathway description	hit_species	annotation	pfam_accession	pfam_name	pfam_description
[truncated: 266 more rows]
